# Supplementary material for: Chemical genetic screens reveal defective lysosomal trafficking as synthetic lethal with NF1 loss
Source: J Cell Sci. 2024 Aug 14;137(15):jcs262343. doi: 10.1242/jcs.262343 (PMC11361638; doi:10.1242/jcs.262343)
Supplement: Table S2. Click-chemistry-aided mass spectrometry and CETSA results [file joces-137-262343-TableS2.xlsx]

## Sheet: ReadMe
Supplemental Table 2	Click-chemistry-aided mass spectrometry and cellular thermal shift assay (CETSA) results
The following sheets contain the raw data obtained from the two proteomics analysis performed with Y102 or azide-tagged Y102 compared to vehicle control
CETSA:
Column Heading	Contents
Protein_ID	UniProt ID names of proteins identified in CETSA analysis
diff_meltP_Y102_1_vs_Vehicle_1	Difference in melting point between Y102 compared to vehicle for specific protein: Replicate 1
diff_meltP_Y102_2_vs_Vehicle_2	Difference in melting point between Y102 compared to vehicle for specific protein: Replicate 2
diff_meltP_Y102_3_vs_Vehicle_3	Difference in melting point between Y102 compared to vehicle for specific protein: Replicate 3
Avg_Y102_vs_Vehicle	Average of melting points from the three replicate experiments
MeltP_Std Dev	Standard Deviation of melting points from the three replicate experiments
Click Chemistry:
Column Heading	Contents
Protein_ID	UniProt ID names of proteins identified in Click-chemistry-aided mass spectrometry analysis
Accession	UniProt entry identifier
Description	Peptide name
Mol_Wt	Denotes the molecular weight of the specified peptide
Length	Denotes the length of the specified peptide
Y102 Rep 1	Data collected from mass-spetrometry analysis of Y102 sample: Replicate 1
Azide Rep 1	Data collected from mass-spetrometry analysis of azide-tagged Y102 sample: Replicate 1
DMSO Rep 2	Data collected from mass-spetrometry analysis of DMSO sample: Replicate 2
Y102 Rep 2	Data collected from mass-spetrometry analysis of Y102 sample: Replicate 2
Azide Rep 2	Data collected from mass-spetrometry analysis of azide-tagged Y102 sample: Replicate 2
DMSO Rep 3	Data collected from mass-spetrometry analysis of DMSO sample: Replicate 3
Y102 Rep 3	Data collected from mass-spetrometry analysis of Y102 sample: Replicate 3
Azide Rep 3	Data collected from mass-spetrometry analysis of azide-tagged Y102 sample: Replicate 3
% coverage	Refers to the proportion of the protein covered by the detected peptide
TP	Refers to the total number of peptides identified in the target pulldown
UP	Refers to the number of unique peptides identified in the target pulldown
UM	Refers to the number of unique peptide matches identified in the target pulldown
iBAQ Area	(intensity Based Absolute Quantification): The intensities divided by the number of theoretical peptides

## Sheet: CETSA
Protein_ID	diff_meltP_Y102_1_vs_Vehicle_1	diff_meltP_Y102_2_vs_Vehicle_2	diff_meltP_Y102_3_vs_Vehicle_3	Avg_Y102_vs_Vehicle	MeltP_Std Dev
NARR_HUMAN	6.11886	11.7158	5.26674	7.7	3.5
RPAB4_HUMAN	16.1653	5.29485	1.24663	7.6	7.7
ARMC1_HUMAN	12.4094	-0.208221	6.42128	6.2	6.3
RFX5_HUMAN	9.55318	1.41792	4.80517	5.3	4.1
TX264_HUMAN	15.1249	-9.46091	10.0429	5.2	13
SPAG5_HUMAN	14.0683	-0.633588	1.36739	4.9	8
EYA4_HUMAN	7.65057	0.0779237	6.30065	4.7	4
IRS1_HUMAN	3.15522	-0.532442	11.0922	4.6	5.9
JHD2C_HUMAN	-1.4901	-1.38956	16.5701	4.6	10.4
ABL1_HUMAN	0.275922	1.67883	10.7746	4.2	5.7
GPTC4_HUMAN	2.00585	10.528	0.156801	4.2	5.5
Z3H7B_HUMAN	1.87907	8.20356	2.37561	4.2	3.5
AP3S2_HUMAN	10.5206	0.0356048	1.41201	4	5.7
MYOME_HUMAN	10.9975	0.709722	0.12799	3.9	6.1
NAA16_HUMAN	0.229668	-0.659327	12.0512	3.9	7.1
ASHWN_HUMAN	1.0085	-0.397865	10.6278	3.7	6
PARD3_HUMAN	-0.706992	10.1091	1.82469	3.7	5.7
MIEN1_HUMAN	0.877179	8.25214	2.07991	3.7	4
RBPMS_HUMAN	1.20552	9.24281	0.406215	3.6	4.9
SUMO1_HUMAN	3.06474	5.5744	2.18115	3.6	1.8
CYLD_HUMAN	7.23582	-0.638396	4.21024	3.6	4
KPCD_HUMAN	-0.051578	12.3711	-1.53357	3.6	7.6
DIAP2_HUMAN	12.2554	-2.07218	0.365073	3.5	7.7
KLD10_HUMAN	5.05942	0.567545	4.75025	3.5	2.5
SFR19_HUMAN	6.33012	2.44401	1.45541	3.4	2.6
BPTF_HUMAN	1.04314	6.82137	1.95154	3.3	3.1
NBN_HUMAN	11.2294	-2.00734	0.581862	3.3	7
ZN598_HUMAN	7.39054	1.31744	0.964106	3.2	3.6
SHRM2_HUMAN	8.18716	0.181863	1.21169	3.2	4.4
SNX21_HUMAN	-3.86307	4.32257	9.0313	3.2	6.5
COMD4_HUMAN	0.781624	8.6293	0.0334793	3.1	4.8
KLH11_HUMAN	7.1159	0.93892	0.849398	3	3.6
SSBP3_HUMAN	3.25043	5.16684	0.264201	2.9	2.5
PTCD3_HUMAN	0.509264	0.456588	7.63261	2.9	4.1
GATL2_HUMAN	-2.70948	9.74175	1.43902	2.8	6.3
MED24_HUMAN	-0.0711458	4.68041	3.71962	2.8	2.5
RN126_HUMAN	8.16418	0.360117	-0.227367	2.8	4.7
MET_HUMAN	3.48404	3.39431	1.41519	2.8	1.2
HGF_HUMAN	0.402226	4.94735	2.85712	2.7	2.3
TLN2_HUMAN	1.08289	8.85504	-1.76995	2.7	5.5
MDC1_HUMAN	4.27576	2.013	1.75116	2.7	1.4
VWA8_HUMAN	-0.0717456	0.00441116	8.05479	2.7	4.7
HAUS8_HUMAN	6.59522	0.683881	0.704648	2.7	3.4
CDN1A_HUMAN	3.41937	2.39713	2.09745	2.6	0.7
ARI1B_HUMAN	-1.87971	4.53898	5.23053	2.6	3.9
WDR85_HUMAN	-0.25545	6.69741	1.36507	2.6	3.6
TM245_HUMAN	-3.68996	8.26212	3.23045	2.6	6
EDEM3_HUMAN	-0.140754	-0.939047	8.85232	2.6	5.4
SPCS_HUMAN	1.46875	1.86505	4.38921	2.6	1.6
TLE3_HUMAN	5.27359	2.85789	-0.492251	2.5	2.9
SP4_HUMAN	-2.26384	6.70393	3.17289	2.5	4.5
VCIP1_HUMAN	-0.439463	-0.260578	8.17127	2.5	4.9
ADAL_HUMAN	1.03113	0.942637	5.47892	2.5	2.6
ASM_HUMAN	-0.401868	5.79733	1.98217	2.5	3.1
4ET_HUMAN	1.68304	0.108111	5.43741	2.4	2.7
TOIP1_HUMAN	2.55606	5.81564	-1.17894	2.4	3.5
TNR6B_HUMAN	4.94829	0.365285	1.73768	2.4	2.4
WDR41_HUMAN	2.33217	1.89478	2.78488	2.3	0.4
CH3L1_HUMAN	-1.34931	8.78126	-0.459943	2.3	5.6
CQ085_HUMAN	-1.48106	8.0905	0.25322	2.3	5.1
PCOC1_HUMAN	0.707954	-1.58238	7.70764	2.3	4.8
KEAP1_HUMAN	0.0334881	2.34704	4.43984	2.3	2.2
SAC31_HUMAN	-0.561575	6.10913	1.21318	2.3	3.5
L12R1_HUMAN	2.47957	4.89738	-0.658714	2.2	2.8
STC1_HUMAN	3.00099	-1.23038	4.90338	2.2	3.1
NXF1_HUMAN	-0.12695	6.23492	0.554792	2.2	3.5
RRAGC_HUMAN	1.1933	-0.75734	5.97886	2.1	3.5
SACS_HUMAN	-1.67197	9.93433	-1.86042	2.1	6.8
HS904_HUMAN	4.44939	1.03269	0.851207	2.1	2
KI67_HUMAN	2.55644	1.57522	2.15976	2.1	0.5
MET2B_HUMAN	0.756476	-0.608841	5.98981	2	3.5
CP250_HUMAN	-0.598303	7.15762	-0.550891	2	4.5
BOP1_HUMAN	1.83704	0.85119	3.30001	2	1.2
SP100_HUMAN	2.06659	2.58149	1.33056	2	0.6
SDC4_HUMAN	0.762337	0.461288	4.66641	2	2.3
NFAT5_HUMAN	0.541745	6.56497	-1.26672	1.9	4.1
PCY1A_HUMAN	2.4948	1.19752	2.12384	1.9	0.7
SNF8_HUMAN	0.867755	1.72363	3.2171	1.9	1.2
NARFL_HUMAN	0.0576631	3.58597	2.14463	1.9	1.8
SHRM1_HUMAN	4.41953	-1.99786	3.3236	1.9	3.4
GBRL2_HUMAN	0.223924	1.11777	4.34701	1.9	2.2
ERCC8_HUMAN	0.583466	4.72058	0.290006	1.9	2.5
CCNA2_HUMAN	0.534235	3.48395	1.5505	1.9	1.5
DCTP1_HUMAN	4.17261	2.2834	-0.907182	1.8	2.6
R3HD1_HUMAN	3.47555	1.52607	0.51973	1.8	1.5
TBB8_HUMAN	0.137144	2.72309	2.65329	1.8	1.5
ANAG_HUMAN	0.376606	3.61651	1.51758	1.8	1.6
MED25_HUMAN	-0.640272	0.327176	5.76969	1.8	3.5
PP2AA_HUMAN	-1.05756	6.43152	0.0492271	1.8	4
RT27_HUMAN	3.53724	2.15897	-0.297787	1.8	1.9
HMGA2_HUMAN	-0.164654	0.428988	5.13199	1.8	2.9
CQ059_HUMAN	2.16971	1.65417	1.56819	1.8	0.3
MZT2A_HUMAN	3.42034	5.22374	-3.29099	1.8	4.5
CX056_HUMAN	5.20144	0.0723621	0.0742274	1.8	3
FR1OP_HUMAN	-0.497272	5.67879	0.0528507	1.7	3.4
SWP70_HUMAN	1.99569	1.38513	1.81672	1.7	0.3
WDR12_HUMAN	-0.0409398	0.767817	4.44383	1.7	2.4
LXN_HUMAN	-2.30257	6.9241	0.535545	1.7	4.7
RPGF6_HUMAN	3.69302	2.51547	-1.05858	1.7	2.5
TRAD1_HUMAN	1.02438	0.120766	3.97699	1.7	2
BRD2_HUMAN	4.80165	-0.880493	1.15092	1.7	2.9
HM20A_HUMAN	2.17595	-0.792794	3.68315	1.7	2.3
VA0D1_HUMAN	1.31183	2.71129	1.0223	1.7	0.9
NPM3_HUMAN	1.90001	-0.573802	3.68712	1.7	2.1
SDA1_HUMAN	5.23659	-0.849211	0.618419	1.7	3.2
DLP1_HUMAN	-0.0760133	-0.687175	5.69991	1.6	3.5
ROBO1_HUMAN	-1.60054	3.39962	3.0654	1.6	2.8
LYSM2_HUMAN	2.74253	0.590402	1.52711	1.6	1.1
ZN148_HUMAN	1.09365	2.48122	1.28238	1.6	0.8
ITIH4_HUMAN	-7.12266	-2.28749	14.2603	1.6	11.2
SH24A_HUMAN	-1.62508	-0.641038	7.11173	1.6	4.8
CPNE7_HUMAN	1.4139	0.426344	2.97944	1.6	1.3
DJC17_HUMAN	0.788199	1.84229	2.16062	1.6	0.7
JAG1_HUMAN	-5.00627	7.8421	1.95119	1.6	6.4
CE051_HUMAN	3.68877	0.770411	0.234271	1.6	1.9
CAMP1_HUMAN	2.36199	2.45168	-0.129175	1.6	1.5
RHG10_HUMAN	5.43043	-0.0786649	-0.699559	1.6	3.4
CAN7_HUMAN	3.4997	0.117804	1.01072	1.5	1.8
QCR2_HUMAN	2.14148	1.51444	0.912159	1.5	0.6
TAF7_HUMAN	3.65016	0.0999417	0.771387	1.5	1.9
CHAP1_HUMAN	-0.693461	4.36138	0.842569	1.5	2.6
MBNL1_HUMAN	2.82483	1.67159	-0.00745857	1.5	1.4
SREK1_HUMAN	2.0069	1.73378	0.710874	1.5	0.7
RPB3_HUMAN	2.31496	-0.161921	2.29318	1.5	1.4
ALKB3_HUMAN	0.204908	2.60029	1.63697	1.5	1.2
GSLG1_HUMAN	2.84246	3.42109	-1.83027	1.5	2.9
RALB_HUMAN	-0.826125	2.25822	2.95539	1.5	2
PWP1_HUMAN	1.62857	-0.0878923	2.80706	1.4	1.5
RM18_HUMAN	2.72188	2.37107	-0.788081	1.4	1.9
DTD2_HUMAN	-0.160176	-1.22672	5.61627	1.4	3.7
LIX1L_HUMAN	3.02627	1.95293	-0.76016	1.4	2
BAKOR_HUMAN	-0.536158	4.16079	0.569524	1.4	2.5
P4K2A_HUMAN	-0.831979	5.97945	-0.974862	1.4	4
SRSF9_HUMAN	0.867552	2.16895	1.10079	1.4	0.7
P5CR3_HUMAN	-0.247042	3.74821	0.629396	1.4	2.1
FMR1_HUMAN	2.34503	1.25273	0.500269	1.4	0.9
UBE2F_HUMAN	0.919646	2.31955	0.797807	1.3	0.8
GXLT1_HUMAN	2.39369	-0.0216125	1.66413	1.3	1.2
RFIP5_HUMAN	-0.10933	-0.097901	4.23901	1.3	2.5
ERCC1_HUMAN	-0.114605	2.28662	1.85652	1.3	1.3
NB5R4_HUMAN	-0.232316	-0.242449	4.48032	1.3	2.7
NLE1_HUMAN	2.87909	0.285874	0.809963	1.3	1.4
WDR73_HUMAN	0.963476	2.33699	0.673397	1.3	0.9
SOGA1_HUMAN	-1.49409	6.64227	-1.1795	1.3	4.6
MARK2_HUMAN	2.92	-0.179811	1.22067	1.3	1.6
HACL1_HUMAN	0.0204093	0.928332	2.93506	1.3	1.5
HMOX1_HUMAN	0.2982	3.12854	0.454821	1.3	1.6
PDD2L_HUMAN	1.10198	1.53719	1.22311	1.3	0.2
SDE2_HUMAN	1.66969	2.419	-0.234876	1.3	1.4
CCNB2_HUMAN	4.17178	-0.913304	0.594363	1.3	2.6
RHG12_HUMAN	0.327031	0.0916927	3.43018	1.3	1.9
WDFY1_HUMAN	0.0471417	1.66785	2.04098	1.3	1.1
TP4A2_HUMAN	-1.17176	4.19063	0.736351	1.3	2.7
SLBP_HUMAN	3.44912	0.830636	-0.542364	1.2	2
RRP5_HUMAN	-1.29527	5.19206	-0.171574	1.2	3.5
CRCM_HUMAN	0.369333	2.60387	0.743007	1.2	1.2
MTMR9_HUMAN	2.17987	0.861783	0.661536	1.2	0.8
TBC9B_HUMAN	1.63931	-0.748834	2.80874	1.2	1.8
ARPC3_HUMAN	0.0831607	1.12367	2.49198	1.2	1.2
K1671_HUMAN	0.726221	0.401989	2.55591	1.2	1.2
SH3B4_HUMAN	0.958169	2.86218	-0.142494	1.2	1.5
SERB_HUMAN	0.398178	-0.719886	3.99682	1.2	2.5
WASF1_HUMAN	0.359979	3.38861	-0.107621	1.2	1.9
MTA1_HUMAN	0.0991209	3.66232	-0.133167	1.2	2.1
NUMBL_HUMAN	2.50143	0.394294	0.725859	1.2	1.1
ZN363_HUMAN	-0.998895	3.57624	1.03849	1.2	2.3
3BP5L_HUMAN	1.11697	2.04608	0.397391	1.2	0.8
RNF25_HUMAN	0.422663	1.46365	1.67194	1.2	0.7
BCKD_HUMAN	1.40163	0.792822	1.35923	1.2	0.3
PSMG3_HUMAN	3.0609	1.03196	-0.574499	1.2	1.8
CALB2_HUMAN	0.218972	1.09742	2.17339	1.2	1
MEPCE_HUMAN	2.0038	1.16694	0.315417	1.2	0.8
CCD43_HUMAN	0.64419	0.342591	2.49253	1.2	1.2
CDK4_HUMAN	2.89832	-0.16713	0.700791	1.1	1.6
CDK2_HUMAN	0.627963	1.1511	1.65123	1.1	0.5
CAZA1_HUMAN	-0.429651	1.88324	1.96929	1.1	1.4
PJA2_HUMAN	1.6207	0.992568	0.796962	1.1	0.4
EPN1_HUMAN	0.428543	2.5204	0.450231	1.1	1.2
WRIP1_HUMAN	5.68011	-0.180654	-2.11639	1.1	4.1
DCAF5_HUMAN	-0.48498	0.712189	3.13677	1.1	1.8
DCAF6_HUMAN	-0.0693852	1.9144	1.51857	1.1	1
RS27_HUMAN	2.65857	2.14918	-1.4474	1.1	2.2
GABPA_HUMAN	-0.979833	1.14758	3.19154	1.1	2.1
NDEL1_HUMAN	-0.953988	6.44162	-2.1424	1.1	4.7
DEOC_HUMAN	-0.719085	1.70982	2.30127	1.1	1.6
BRD4_HUMAN	1.23533	0.176837	1.87199	1.1	0.9
TYY1_HUMAN	0.915674	0.109481	2.2506	1.1	1.1
PYGO2_HUMAN	-1.18552	3.84615	0.613086	1.1	2.5
CYR61_HUMAN	0.453276	0.705022	2.11085	1.1	0.9
CUED2_HUMAN	-0.319484	2.03137	1.55444	1.1	1.2
CC104_HUMAN	1.59667	1.49353	0.168564	1.1	0.8
KAPCB_HUMAN	-0.290175	4.48943	-0.943841	1.1	3
TSC2_HUMAN	-0.470844	-1.60473	5.31341	1.1	3.7
S10AG_HUMAN	0.88394	1.71044	0.638915	1.1	0.6
CAPR1_HUMAN	1.03448	0.964983	1.23255	1.1	0.1
CSTFT_HUMAN	2.42718	0.294996	0.507516	1.1	1.2
MA7D3_HUMAN	1.94734	0.720195	0.556147	1.1	0.8
CHM2B_HUMAN	1.00105	1.52726	0.686311	1.1	0.4
SAHH3_HUMAN	-0.541167	1.42186	2.28645	1.1	1.4
METH_HUMAN	0.864547	-0.810448	3.1104	1.1	2
RM49_HUMAN	1.79136	1.44884	-0.0769405	1.1	1
ZFP91_HUMAN	2.32024	-0.393882	1.23269	1.1	1.4
NUP85_HUMAN	1.73712	-0.344611	1.75639	1	1.2
SEN15_HUMAN	0.867628	0.792708	1.45117	1	0.4
MINT_HUMAN	-1.6337	7.09893	-2.35684	1	5.3
AURKA_HUMAN	1.0472	0.78613	1.27309	1	0.2
CHUR_HUMAN	0.610179	0.945036	1.54911	1	0.5
SCRN3_HUMAN	0.851484	2.17353	0.0763961	1	1.1
SYNCI_HUMAN	0.137925	1.09817	1.8622	1	0.9
CIRBP_HUMAN	0.86725	0.478226	1.75099	1	0.7
NEDD8_HUMAN	1.30449	1.29093	0.49481	1	0.5
TRIPB_HUMAN	-0.659815	0.842467	2.90724	1	1.8
ANR44_HUMAN	0.925488	0.936838	1.21651	1	0.2
CAPS1_HUMAN	0.255777	1.52155	1.2678	1	0.7
GOGA4_HUMAN	-0.141989	0.416039	2.76958	1	1.5
UBR5_HUMAN	1.24373	0.785637	1.01264	1	0.2
TSC1_HUMAN	1.37875	0.651499	0.979136	1	0.4
OSBL2_HUMAN	0.379199	2.52879	0.0996062	1	1.3
LAGE3_HUMAN	0.217118	1.44135	1.32271	1	0.7
COQ9_HUMAN	-1.38687	2.17066	2.19314	1	2.1
AEDO_HUMAN	1.48341	1.27729	0.211634	1	0.7
TRUB1_HUMAN	1.85169	0.525824	0.584702	1	0.7
EIF1A_HUMAN	2.46476	-1.36994	1.86561	1	2.1
CARF_HUMAN	2.62951	0.401561	-0.0756169	1	1.4
RT4I1_HUMAN	1.45408	-0.189813	1.6867	1	1
COPZ2_HUMAN	0.256806	-0.253248	2.94566	1	1.7
ANR35_HUMAN	1.28496	1.25233	0.405711	1	0.5
AAMP_HUMAN	1.49191	-0.424421	1.87337	1	1.2
ABC3C_HUMAN	-0.340778	2.88448	0.383104	1	1.7
LIMS1_HUMAN	0.863544	1.05947	0.965986	1	0.1
CLU_HUMAN	0.773568	1.10222	1.00552	1	0.2
SRBS2_HUMAN	0.746397	1.01147	1.12256	1	0.2
NUD16_HUMAN	3.95826	-2.59497	1.50732	1	3.3
S10AA_HUMAN	2.6781	0.0333274	0.15148	1	1.5
BOLA1_HUMAN	-1.33712	3.88503	0.302997	1	2.7
GLTP_HUMAN	1.75927	0.76511	0.325349	0.9	0.7
F168B_HUMAN	1.69748	1.42622	-0.297351	0.9	1.1
XRCC4_HUMAN	0.705405	2.40541	-0.284782	0.9	1.4
FKB1A_HUMAN	0.549309	0.82187	1.42992	0.9	0.5
PCBP3_HUMAN	-0.534298	2.67397	0.647299	0.9	1.6
CBP_HUMAN	0.467035	5.0348	-2.72725	0.9	3.9
NEB2_HUMAN	1.25622	-0.0157651	1.5139	0.9	0.8
DGC14_HUMAN	1.79367	0.79545	0.158102	0.9	0.8
LC7L3_HUMAN	1.39478	0.375579	0.974051	0.9	0.5
SV2A_HUMAN	1.5207	0.810131	0.407055	0.9	0.6
RN220_HUMAN	0.927684	-0.628347	2.42748	0.9	1.5
M21D2_HUMAN	2.04958	-1.08027	1.74069	0.9	1.7
CHSP1_HUMAN	-0.589883	1.13927	2.15602	0.9	1.4
PAIP1_HUMAN	0.176307	1.36947	1.15939	0.9	0.6
GOGA2_HUMAN	2.74964	-1.33748	1.26461	0.9	2.1
WSDU1_HUMAN	-0.912385	3.44718	0.121542	0.9	2.3
IBP7_HUMAN	0.166729	0.905728	1.56975	0.9	0.7
ELP4_HUMAN	2.30784	1.53158	-1.1994	0.9	1.8
FNTA_HUMAN	1.16237	1.39809	0.0658679	0.9	0.7
WWTR1_HUMAN	1.38106	1.06216	0.17456	0.9	0.6
TRI44_HUMAN	1.22528	-1.1345	2.52601	0.9	1.9
UBE2N_HUMAN	0.178609	2.4166	0.0179517	0.9	1.3
SEP15_HUMAN	1.25101	0.76581	0.563901	0.9	0.4
SEC62_HUMAN	-0.907255	1.46257	2.02471	0.9	1.6
DPOA2_HUMAN	2.14804	0.0739412	0.357339	0.9	1.1
GRWD1_HUMAN	1.23268	0.634581	0.706375	0.9	0.3
CE022_HUMAN	-1.04947	1.29029	2.33275	0.9	1.7
PEF1_HUMAN	1.05933	0.790256	0.722989	0.9	0.2
LEG3_HUMAN	0.670963	1.45517	0.444782	0.9	0.5
SCAM3_HUMAN	1.26006	0.850605	0.449634	0.9	0.4
EPN4_HUMAN	0.665778	0.805641	1.08584	0.9	0.2
TR150_HUMAN	3.39549	-0.772493	-0.0812354	0.8	2.2
DCTN6_HUMAN	1.74107	1.0272	-0.230432	0.8	1
SLIRP_HUMAN	-0.0343064	-0.000918015	2.57264	0.8	1.5
SRA1_HUMAN	0.563637	0.808003	1.16574	0.8	0.3
COMD1_HUMAN	0.31908	2.43978	-0.230373	0.8	1.4
RRS1_HUMAN	0.458047	1.34135	0.72474	0.8	0.5
MA7D1_HUMAN	1.73157	0.953391	-0.161392	0.8	1
NFKB2_HUMAN	1.40671	0.0411878	1.06995	0.8	0.7
LNP_HUMAN	1.27562	-0.159533	1.39544	0.8	0.9
PP12C_HUMAN	0.281167	0.953869	1.27036	0.8	0.5
ZY11B_HUMAN	-0.662505	0.148763	3.01832	0.8	1.9
EMAL3_HUMAN	0.742778	1.80626	-0.0556124	0.8	0.9
STXB5_HUMAN	-0.0163094	1.02857	1.47677	0.8	0.8
TPC12_HUMAN	0.314431	0.799496	1.37425	0.8	0.5
CSN7B_HUMAN	0.375631	1.95798	0.146957	0.8	1
SNW1_HUMAN	0.772365	1.26276	0.443061	0.8	0.4
RAB21_HUMAN	0.975477	0.352992	1.14621	0.8	0.4
SPS2L_HUMAN	0.610873	0.727124	1.13133	0.8	0.3
NECP1_HUMAN	0.370499	1.88265	0.211296	0.8	0.9
RBM42_HUMAN	2.66184	0.0237612	-0.229543	0.8	1.6
LOXL2_HUMAN	0.0535141	0.674248	1.72374	0.8	0.8
SP3_HUMAN	-0.801847	1.80052	1.44851	0.8	1.4
RFOX2_HUMAN	1.07177	1.55571	-0.187328	0.8	0.9
ARP10_HUMAN	0.878572	0.495548	1.05592	0.8	0.3
DOK1_HUMAN	1.93413	0.640592	-0.149333	0.8	1.1
ZN579_HUMAN	0.0915337	1.00918	1.32031	0.8	0.6
BAG2_HUMAN	1.28901	0.452333	0.667403	0.8	0.4
CO038_HUMAN	-0.303323	1.45065	1.25531	0.8	1
IF4A2_HUMAN	1.2426	0.243224	0.913901	0.8	0.5
AMPM1_HUMAN	1.13116	0.311815	0.948063	0.8	0.4
PMM2_HUMAN	0.715331	1.4491	0.223852	0.8	0.6
KIF4A_HUMAN	1.85871	0.122086	0.406453	0.8	0.9
AFF4_HUMAN	0.124655	1.96284	0.292445	0.8	1
I2BP1_HUMAN	1.14673	-0.0971162	1.31985	0.8	0.8
KIF23_HUMAN	-0.849749	2.68359	0.529247	0.8	1.8
MOG1_HUMAN	0.795498	0.960462	0.586516	0.8	0.2
RT31_HUMAN	1.51038	1.09896	-0.26752	0.8	0.9
RSRC2_HUMAN	1.55074	3.241	-2.45121	0.8	2.9
ANO2_HUMAN	0.0341711	3.63272	-1.34129	0.8	2.6
CNOT4_HUMAN	1.19503	0.54581	0.579064	0.8	0.4
EP300_HUMAN	1.87692	0.751937	-0.314873	0.8	1.1
TPPC1_HUMAN	-0.116606	0.881258	1.52215	0.8	0.8
P66A_HUMAN	4.68004	-1.53406	-0.86083	0.8	3.4
RABL5_HUMAN	0.283764	2.09343	-0.0944307	0.8	1.2
NDK7_HUMAN	-0.1581	-0.10151	2.53092	0.8	1.5
MTPN_HUMAN	0.845631	1.02556	0.394116	0.8	0.3
RAB5A_HUMAN	0.479934	0.880538	0.890359	0.8	0.2
SDHF2_HUMAN	-2.36323	1.51537	3.09535	0.7	2.8
CDC20_HUMAN	1.31941	-0.378121	1.29473	0.7	1
HSP13_HUMAN	-2.50211	6.21164	-1.47364	0.7	4.8
PP4C_HUMAN	0.635118	1.79111	-0.192321	0.7	1
CJ032_HUMAN	0.913108	1.00082	0.317046	0.7	0.4
SOGA2_HUMAN	1.96266	0.235281	0.0309052	0.7	1.1
NCOA5_HUMAN	0.995923	1.54952	-0.328084	0.7	1
CCND1_HUMAN	1.09421	1.44109	-0.319805	0.7	0.9
EXOS9_HUMAN	1.24581	1.06643	-0.0971839	0.7	0.7
ACTZ_HUMAN	0.603216	1.12682	0.484406	0.7	0.3
TIPIN_HUMAN	-3.35626	2.87464	2.69192	0.7	3.5
MED29_HUMAN	2.75432	0.338842	-0.884258	0.7	1.9
VINEX_HUMAN	0.210061	2.17646	-0.184803	0.7	1.3
IPO13_HUMAN	0.426181	1.91692	-0.143772	0.7	1.1
KGP1_HUMAN	-0.841118	1.9014	1.13807	0.7	1.4
SKAP_HUMAN	3.15759	-0.754134	-0.209107	0.7	2.1
PDLI5_HUMAN	0.433766	0.895996	0.845134	0.7	0.3
RL26_HUMAN	1.28396	-0.70768	1.5919	0.7	1.2
DIEXF_HUMAN	-3.8774	-7.33855	13.3816	0.7	11.1
ANR54_HUMAN	1.85879	0.725303	-0.421683	0.7	1.1
M3K2_HUMAN	0.122798	2.64059	-0.610036	0.7	1.7
RGS10_HUMAN	1.41488	0.125532	0.606533	0.7	0.7
RUSD2_HUMAN	-1.00834	1.21907	1.93037	0.7	1.5
ALKB5_HUMAN	3.0296	-2.90231	2.00719	0.7	3.2
DICER_HUMAN	-1.22046	3.78313	-0.440235	0.7	2.7
CYTB_HUMAN	0.838047	-0.587309	1.8653	0.7	1.2
F175B_HUMAN	0.89857	0.603054	0.609324	0.7	0.2
LUZP1_HUMAN	0.496686	0.446252	1.16242	0.7	0.4
RTN3_HUMAN	1.03241	-1.03143	2.09395	0.7	1.6
BRAT1_HUMAN	0.158075	3.93163	-1.99666	0.7	3
DUS2L_HUMAN	0.331557	1.08936	0.664947	0.7	0.4
T2FA_HUMAN	0.899844	0.0312916	1.14275	0.7	0.6
AKP8L_HUMAN	1.48632	-0.0877177	0.670548	0.7	0.8
KIFC1_HUMAN	0.425909	0.810277	0.832475	0.7	0.2
ASAP1_HUMAN	1.14286	1.83344	-0.932192	0.7	1.4
ATG2B_HUMAN	0.660108	1.40835	-0.0320288	0.7	0.7
INP4A_HUMAN	0.117094	0.43482	1.47912	0.7	0.7
AP4M1_HUMAN	1.52557	0.054898	0.439479	0.7	0.8
RAD_HUMAN	0.460595	0.634741	0.909048	0.7	0.2
RBM3_HUMAN	0.536211	-0.226105	1.69278	0.7	1
IF4H_HUMAN	-0.0264396	1.17527	0.841514	0.7	0.6
RPP14_HUMAN	0.57753	0.581139	0.827876	0.7	0.1
NUP37_HUMAN	0.875231	0.333634	0.776577	0.7	0.3
ISCA2_HUMAN	0.0605521	0.700791	1.21481	0.7	0.6
BAG4_HUMAN	-0.28203	3.26045	-1.00309	0.7	2.3
ZC3HE_HUMAN	-0.385677	-0.398106	2.74059	0.7	1.8
UBXN7_HUMAN	0.876837	1.1837	-0.107474	0.7	0.7
WDR48_HUMAN	0.672521	-0.0395741	1.31273	0.6	0.7
HDAC2_HUMAN	0.524429	0.922049	0.493921	0.6	0.2
PEG10_HUMAN	0.0187223	0.66583	1.25505	0.6	0.6
CYHR1_HUMAN	0.0152294	0.549952	1.37324	0.6	0.7
BCAR1_HUMAN	0.951633	0.189394	0.791129	0.6	0.4
BL1S2_HUMAN	2.02459	1.7583	-1.8559	0.6	2.2
DFFA_HUMAN	-0.247268	1.18759	0.98468	0.6	0.8
SKP1_HUMAN	1.94089	0.363315	-0.390624	0.6	1.2
NEUR1_HUMAN	-0.00612348	0.0954952	1.8235	0.6	1
RM04_HUMAN	-0.356886	1.0914	1.17775	0.6	0.9
BCCIP_HUMAN	0.223737	1.17506	0.5097	0.6	0.5
UBE2S_HUMAN	1.73976	0.33623	-0.167991	0.6	1
SELB_HUMAN	-0.343512	0.978022	1.26209	0.6	0.9
ARF4_HUMAN	-0.740159	4.36489	-1.73279	0.6	3.3
PP6R1_HUMAN	1.31907	0.511889	0.0574471	0.6	0.6
PHOCN_HUMAN	0.827438	0.433628	0.625533	0.6	0.2
MAT1_HUMAN	0.472119	0.774366	0.638073	0.6	0.2
CU059_HUMAN	0.0379786	1.41237	0.425641	0.6	0.7
SASH1_HUMAN	0.978206	0.372504	0.521224	0.6	0.3
SHKB1_HUMAN	1.44369	0.491359	-0.066429	0.6	0.8
OGFD2_HUMAN	-0.355958	4.81702	-2.59469	0.6	3.8
TPC2L_HUMAN	-0.949731	0.0138649	2.79772	0.6	1.9
PDE5A_HUMAN	1.7938	0.406904	-0.339127	0.6	1.1
TSR3_HUMAN	-0.449104	0.994218	1.30971	0.6	0.9
LUC7L_HUMAN	0.410425	-0.368499	1.803	0.6	1.1
RAB34_HUMAN	0.893419	0.547413	0.397734	0.6	0.3
PPR3D_HUMAN	1.86823	-0.187833	0.149565	0.6	1.1
RS5_HUMAN	0.412747	0.250051	1.16536	0.6	0.5
MEMO1_HUMAN	0.295347	0.316025	1.21438	0.6	0.5
RAPH1_HUMAN	0.862145	0.440971	0.520655	0.6	0.2
DDX6_HUMAN	-0.0789801	0.248735	1.65356	0.6	0.9
ASM3A_HUMAN	0.0983331	2.65715	-0.933807	0.6	1.8
KI13A_HUMAN	0.237533	1.686	-0.102637	0.6	0.9
RIOK1_HUMAN	0.160638	0.335021	1.314	0.6	0.6
KHDR1_HUMAN	0.503312	0.592828	0.707259	0.6	0.1
TJAP1_HUMAN	0.106388	-0.748299	2.42994	0.6	1.6
BSDC1_HUMAN	1.20599	0.0376356	0.542187	0.6	0.6
SRRM2_HUMAN	1.28167	0.241478	0.260845	0.6	0.6
TRI18_HUMAN	2.12725	-0.391563	0.0449318	0.6	1.3
CYTC_HUMAN	3.26712	-2.85737	1.37059	0.6	3.1
CDC23_HUMAN	0.137683	2.56986	-0.929626	0.6	1.8
NAA30_HUMAN	0.822323	0.927567	0.0273274	0.6	0.5
LMAN1_HUMAN	0.867931	0.26684	0.642338	0.6	0.3
MBD3_HUMAN	0.45073	0.980675	0.342887	0.6	0.3
CDK1_HUMAN	-0.11604	0.684776	1.19646	0.6	0.7
PFD3_HUMAN	0.782025	0.777591	0.204797	0.6	0.3
A16A1_HUMAN	0.607833	-0.62959	1.7851	0.6	1.2
DOP2_HUMAN	1.54982	0.825316	-0.616078	0.6	1.1
SMG9_HUMAN	0.948382	0.68302	0.122239	0.6	0.4
CLASR_HUMAN	1.87337	-0.3251	0.203101	0.6	1.1
TNPO3_HUMAN	0.125942	0.772702	0.851508	0.6	0.4
THOC6_HUMAN	3.70232	-1.42138	-0.533352	0.6	2.7
RUXG_HUMAN	3.97355	-0.650501	-1.57867	0.6	3
POP7_HUMAN	-2.05953	1.3232	2.47904	0.6	2.4
SRFB1_HUMAN	0.260486	-0.14053	1.61703	0.6	0.9
PGTB2_HUMAN	0.0770076	0.122932	1.53333	0.6	0.8
RPP40_HUMAN	-0.341286	0.625044	1.44667	0.6	0.9
ELP2_HUMAN	0.119208	0.849173	0.761142	0.6	0.4
NR2CA_HUMAN	0.442866	0.577666	0.705075	0.6	0.1
SAR1A_HUMAN	0.991631	1.21605	-0.482363	0.6	0.9
SRSF4_HUMAN	1.54109	-0.344864	0.51045	0.6	0.9
TANC1_HUMAN	1.02034	0.798527	-0.118504	0.6	0.6
MEF2D_HUMAN	0.146732	0.615076	0.931525	0.6	0.4
EH1L1_HUMAN	0.29006	0.525322	0.877499	0.6	0.3
DLGP4_HUMAN	0.000474857	0.792869	0.895922	0.6	0.5
WDR13_HUMAN	0.628564	-0.154609	1.21371	0.6	0.7
CSTF2_HUMAN	-1.19404	1.15529	1.72451	0.6	1.5
PMM1_HUMAN	-1.06816	1.37962	1.3662	0.6	1.4
PLK1_HUMAN	1.05352	1.59192	-0.968046	0.6	1.3
PDS5A_HUMAN	1.43417	0.675628	-0.433849	0.6	0.9
EOGT_HUMAN	1.01629	0.353164	0.302859	0.6	0.4
HINT1_HUMAN	-0.612635	1.31856	0.964163	0.6	1
FA98C_HUMAN	0.251757	0.605727	0.812243	0.6	0.3
MPRI_HUMAN	-0.0454881	-0.160072	1.87453	0.6	1.1
WDR34_HUMAN	0.450745	0.186772	1.02981	0.6	0.4
HDDC2_HUMAN	0.151807	0.274681	1.23609	0.6	0.6
DC1I2_HUMAN	0.320236	0.681951	0.657691	0.6	0.2
HEMK2_HUMAN	-0.767474	0.905979	1.51525	0.6	1.2
OSBL3_HUMAN	-0.662128	1.69142	0.62402	0.6	1.2
LRC41_HUMAN	0.0330043	0.0294947	1.58943	0.6	0.9
NACC1_HUMAN	0.16714	1.27888	0.196025	0.5	0.6
RNF14_HUMAN	1.21655	-0.351691	0.774348	0.5	0.8
DP13A_HUMAN	0.450791	0.579994	0.608209	0.5	0.1
ARL1_HUMAN	-0.33078	1.91051	0.055923	0.5	1.2
SMAP1_HUMAN	2.51861	-0.640506	-0.249389	0.5	1.7
TNIP1_HUMAN	1.65118	-0.466857	0.440145	0.5	1.1
RRP1B_HUMAN	-1.02002	1.05923	1.58485	0.5	1.4
K1522_HUMAN	2.37536	-3.05312	2.29671	0.5	3.1
PP2AB_HUMAN	0.796579	-0.317744	1.13716	0.5	0.8
DNJB4_HUMAN	1.12393	-0.0173816	0.506702	0.5	0.6
PAXI_HUMAN	0.107546	1.53882	-0.0449971	0.5	0.9
TB22A_HUMAN	1.59092	-0.155611	0.163024	0.5	0.9
AHNK2_HUMAN	1.06022	0.151161	0.384302	0.5	0.5
DCAF8_HUMAN	1.42451	0.0797778	0.0899438	0.5	0.8
SDF2L_HUMAN	0.992187	0.686736	-0.0862559	0.5	0.6
RPC10_HUMAN	-2.65209	-0.0550911	4.29628	0.5	3.5
F134C_HUMAN	1.04352	-0.0311154	0.575989	0.5	0.5
TALDO_HUMAN	0.55147	0.478875	0.556477	0.5	0
VTA1_HUMAN	1.27709	-0.0428955	0.351651	0.5	0.7
TXLNA_HUMAN	-0.0284076	0.919788	0.693799	0.5	0.5
CGBP1_HUMAN	-0.0451507	0.0598891	1.5697	0.5	0.9
CHM2A_HUMAN	0.572764	0.319097	0.692082	0.5	0.2
DCTN4_HUMAN	0.1818	0.770609	0.631059	0.5	0.3
MED10_HUMAN	1.58443	0.0868627	-0.0885349	0.5	0.9
GALC_HUMAN	-0.432386	2.01733	-0.00602908	0.5	1.3
NAA20_HUMAN	-0.573492	2.44209	-0.293555	0.5	1.7
HSPB6_HUMAN	0.25585	-0.0214542	1.32641	0.5	0.7
DPOD2_HUMAN	-0.167976	0.700655	1.02712	0.5	0.6
TOX4_HUMAN	2.24803	0.253596	-0.943774	0.5	1.6
SNTB1_HUMAN	-0.649679	0.91514	1.29212	0.5	1
CX038_HUMAN	-0.479424	2.80352	-0.768183	0.5	2
RND3_HUMAN	0.495453	-0.915631	1.97038	0.5	1.4
PSME4_HUMAN	0.0767859	0.914589	0.551645	0.5	0.4
1433G_HUMAN	0.318764	0.590801	0.631967	0.5	0.2
NUP43_HUMAN	-1.87518	-0.112106	3.52142	0.5	2.8
CI114_HUMAN	0.680959	0.245698	0.595719	0.5	0.2
E2AK4_HUMAN	0.382998	0.90702	0.226256	0.5	0.4
HNMT_HUMAN	0.396518	0.733948	0.385686	0.5	0.2
GGA2_HUMAN	0.47009	0.484349	0.558585	0.5	0
HSPB1_HUMAN	0.527939	0.449293	0.533872	0.5	0
IPO11_HUMAN	-0.369746	1.88458	-0.00713575	0.5	1.2
MBB1A_HUMAN	0.736692	0.219014	0.547331	0.5	0.3
SRSF3_HUMAN	1.77106	-0.681767	0.405797	0.5	1.2
RN219_HUMAN	2.34994	-0.66835	-0.187678	0.5	1.6
ATG5_HUMAN	0.163395	0.942246	0.379245	0.5	0.4
STIP1_HUMAN	0.638876	0.386221	0.457816	0.5	0.1
FCL_HUMAN	0.166428	0.337682	0.978357	0.5	0.4
HPBP1_HUMAN	0.605694	0.241527	0.634093	0.5	0.2
FHL2_HUMAN	0.648609	1.05256	-0.222169	0.5	0.7
FUCO_HUMAN	1.98378	0.31757	-0.826407	0.5	1.4
GGA3_HUMAN	-0.472271	2.32417	-0.377656	0.5	1.6
DYLT3_HUMAN	-0.348609	-0.23203	2.05331	0.5	1.4
SC23B_HUMAN	0.713077	0.894476	-0.140776	0.5	0.6
LIMK1_HUMAN	-0.026765	0.48349	1.0067	0.5	0.5
PARK7_HUMAN	0.595104	0.231657	0.632234	0.5	0.2
DUT_HUMAN	0.42992	0.187856	0.835246	0.5	0.3
RHOC_HUMAN	0.497634	0.315703	0.635027	0.5	0.2
LIPA1_HUMAN	-0.253846	0.920481	0.771887	0.5	0.6
ENAH_HUMAN	0.558869	0.777752	0.100767	0.5	0.3
MAPK2_HUMAN	0.653077	0.695007	0.0852217	0.5	0.3
ACYP1_HUMAN	-1.01669	3.09733	-0.654182	0.5	2.3
TRI47_HUMAN	0.582848	-0.350483	1.19213	0.5	0.8
ZC21A_HUMAN	0.624323	0.808766	-0.0158265	0.5	0.4
UBP19_HUMAN	1.3719	-0.566494	0.606843	0.5	1
MYPT1_HUMAN	0.385768	0.358726	0.666129	0.5	0.2
RBM10_HUMAN	1.85763	0.0932219	-0.541691	0.5	1.2
KAPCA_HUMAN	0.690762	0.238994	0.474876	0.5	0.2
GEMI6_HUMAN	-0.446659	2.35732	-0.512409	0.5	1.6
ERC6L_HUMAN	-0.108352	0.205093	1.30094	0.5	0.7
RPP38_HUMAN	0.0903871	2.8588	-1.55193	0.5	2.2
NCOR2_HUMAN	0.70697	1.02542	-0.33563	0.5	0.7
S7A6O_HUMAN	-1.08532	-0.0208778	2.50231	0.5	1.8
YKT6_HUMAN	0.947156	0.798222	-0.350065	0.5	0.7
OSB10_HUMAN	-0.3009	1.85961	-0.164501	0.5	1.2
RBM8A_HUMAN	-0.0922783	0.322057	1.16122	0.5	0.6
RL36A_HUMAN	0.599285	0.453047	0.337662	0.5	0.1
ASCC1_HUMAN	-1.43234	0.455236	2.36465	0.5	1.9
MYOF_HUMAN	-0.0204529	0.401465	0.997911	0.5	0.5
GBB1_HUMAN	0.0474116	0.545591	0.785174	0.5	0.4
UBE2O_HUMAN	0.90535	0.155001	0.317272	0.5	0.4
SYWC_HUMAN	-0.0136194	0.458215	0.919504	0.5	0.5
CPSF6_HUMAN	1.06675	0.955894	-0.66088	0.5	1
SIR2_HUMAN	0.225848	-0.0608325	1.17881	0.4	0.6
STK10_HUMAN	0.411831	0.348679	0.577597	0.4	0.1
FTO_HUMAN	0.633578	0.0378188	0.665019	0.4	0.4
MMAB_HUMAN	-0.00594158	5.0553	-3.71423	0.4	4.4
YIPF5_HUMAN	1.7938	-1.50393	1.04417	0.4	1.7
CHM1B_HUMAN	0.534708	0.467926	0.327551	0.4	0.1
PSIP1_HUMAN	1.13533	-0.207251	0.401713	0.4	0.7
NAA10_HUMAN	0.948693	0.129226	0.248203	0.4	0.4
DYLT1_HUMAN	-0.799752	0.910565	1.2151	0.4	1.1
LPP_HUMAN	0.0358904	0.278281	1.00759	0.4	0.5
LANC2_HUMAN	0.436967	0.709264	0.174344	0.4	0.3
RL23A_HUMAN	0.799687	0.352206	0.163165	0.4	0.3
AAMDC_HUMAN	-0.691486	0.879803	1.12455	0.4	1
AAR2_HUMAN	0.851251	0.425552	0.0343936	0.4	0.4
PGFS_HUMAN	0.08169	1.8149	-0.588701	0.4	1.2
DDX20_HUMAN	0.23252	0.0821287	0.985049	0.4	0.5
RSU1_HUMAN	0.246394	1.38918	-0.338467	0.4	0.9
ATG3_HUMAN	1.41579	0.269176	-0.388851	0.4	0.9
CB029_HUMAN	0.0487097	1.05431	0.19168	0.4	0.5
TPX2_HUMAN	0.267073	1.98386	-0.961163	0.4	1.5
F16A2_HUMAN	-0.398547	-0.490421	2.17229	0.4	1.5
SAR1B_HUMAN	0.59213	0.787485	-0.104583	0.4	0.5
BAG6_HUMAN	0.380147	1.10887	-0.214473	0.4	0.7
VP13C_HUMAN	0.495407	0.793835	-0.0156832	0.4	0.4
MILK2_HUMAN	0.67787	0.0264253	0.565246	0.4	0.3
TIA1_HUMAN	0.27202	0.437634	0.55851	0.4	0.1
ALDOA_HUMAN	0.255451	0.0823356	0.926209	0.4	0.4
STAT6_HUMAN	2.2663	-1.32091	0.318394	0.4	1.8
TRI33_HUMAN	-0.39822	-0.0908868	1.75188	0.4	1.2
ARL3_HUMAN	-0.128934	0.377974	1.01009	0.4	0.6
CEP41_HUMAN	0.78973	-0.00246057	0.4657	0.4	0.4
KR134_HUMAN	0.90302	0.105856	0.241492	0.4	0.4
AGFG1_HUMAN	0.506464	0.962623	-0.225271	0.4	0.6
NSF1C_HUMAN	0.301722	0.422732	0.517256	0.4	0.1
CSN1_HUMAN	0.485559	0.435194	0.320649	0.4	0.1
MTA70_HUMAN	1.21478	1.15434	-1.13024	0.4	1.3
CAP1_HUMAN	0.429844	0.550886	0.254653	0.4	0.1
UB2L3_HUMAN	0.710943	0.836958	-0.312938	0.4	0.6
GOLP3_HUMAN	0.534253	1.54715	-0.846652	0.4	1.2
CCNK_HUMAN	-0.354192	-0.224846	1.81164	0.4	1.2
MO4L2_HUMAN	1.21856	-0.351169	0.35768	0.4	0.8
TCF25_HUMAN	1.54505	-0.887572	0.565992	0.4	1.2
COF2_HUMAN	0.972205	0.000545793	0.248115	0.4	0.5
PTPA_HUMAN	0.646249	0.413556	0.158172	0.4	0.2
CATB_HUMAN	0.162445	-0.457999	1.51291	0.4	1
TCOF_HUMAN	-0.100124	1.18681	0.129431	0.4	0.7
AKA11_HUMAN	0.0417771	0.848304	0.32583	0.4	0.4
SPC24_HUMAN	0.415989	0.644957	0.151425	0.4	0.2
PSMG1_HUMAN	0.725923	0.0868869	0.393804	0.4	0.3
DRG2_HUMAN	0.160875	0.887526	0.156931	0.4	0.4
WDR55_HUMAN	-0.800308	-0.680236	2.68486	0.4	2
PPR18_HUMAN	0.104755	0.468041	0.630591	0.4	0.3
ANXA2_HUMAN	0.487411	0.304995	0.408982	0.4	0.1
H1X_HUMAN	0.993955	0.509064	-0.304191	0.4	0.7
PPIL1_HUMAN	-0.0852077	0.606368	0.674428	0.4	0.4
SCRN2_HUMAN	0.165235	0.862684	0.165726	0.4	0.4
RL15_HUMAN	0.433075	0.118935	0.63896	0.4	0.3
TSSC1_HUMAN	-0.308015	0.315584	1.18317	0.4	0.7
BYST_HUMAN	-0.278944	0.386944	1.08023	0.4	0.7
U119B_HUMAN	-0.572363	1.18976	0.569907	0.4	0.9
NDKB_HUMAN	3.47271	2.15332	-4.43906	0.4	4.2
SYAP1_HUMAN	0.481804	0.906094	-0.204081	0.4	0.6
PLXB3_HUMAN	-2.85337	1.52564	2.5088	0.4	2.9
NELFE_HUMAN	1.53258	-0.170356	-0.181767	0.4	1
TRIP6_HUMAN	0.612019	-0.0404138	0.600803	0.4	0.4
PRP31_HUMAN	0.293176	0.875304	0.00391193	0.4	0.4
YLPM1_HUMAN	1.94074	-0.888141	0.119278	0.4	1.4
G6PE_HUMAN	-0.624635	0.836148	0.959102	0.4	0.9
PLEC_HUMAN	0.569182	0.108592	0.49279	0.4	0.2
FPPS_HUMAN	0.53911	0.310038	0.315887	0.4	0.1
GDIB_HUMAN	0.438697	0.0755349	0.649837	0.4	0.3
CHKA_HUMAN	0.274742	0.986659	-0.102303	0.4	0.6
CK054_HUMAN	-0.00153648	0.690009	0.461069	0.4	0.4
CLIP1_HUMAN	0.328463	0.377301	0.443614	0.4	0.1
NFU1_HUMAN	-0.939418	0.983976	1.10421	0.4	1.1
IF4G3_HUMAN	-0.291871	-0.0268152	1.46479	0.4	0.9
F104A_HUMAN	0.450828	-0.295439	0.987852	0.4	0.6
ITPA_HUMAN	0.83939	0.771409	-0.471345	0.4	0.7
UBE2H_HUMAN	0.090873	0.64716	0.400099	0.4	0.3
SHOC2_HUMAN	-0.0889529	-0.0805363	1.30732	0.4	0.8
SF3A2_HUMAN	0.391653	0.611378	0.134098	0.4	0.2
PAF1_HUMAN	-0.821141	1.0622	0.89557	0.4	1
SRXN1_HUMAN	0.485617	0.542677	0.107974	0.4	0.2
NRP1_HUMAN	-2.27399	2.85988	0.549575	0.4	2.6
ATG12_HUMAN	0.236578	1.40879	-0.513122	0.4	1
SH3L3_HUMAN	-0.21984	0.341469	1.00444	0.4	0.6
WASL_HUMAN	0.157333	0.890435	0.0782645	0.4	0.4
DYL1_HUMAN	1.27203	-0.204316	0.0579445	0.4	0.8
VP26B_HUMAN	-0.482915	1.02772	0.576762	0.4	0.8
ANLN_HUMAN	0.945523	0.11943	0.0540454	0.4	0.5
AT2A2_HUMAN	0.185024	1.13963	-0.20625	0.4	0.7
CAMP2_HUMAN	0.7393	0.157091	0.217966	0.4	0.3
SH3K1_HUMAN	0.448392	0.210388	0.451332	0.4	0.1
NUDC1_HUMAN	0.00356894	1.91876	-0.814691	0.4	1.4
AR2BP_HUMAN	0.573657	0.209094	0.324483	0.4	0.2
KCTD9_HUMAN	0.918184	-1.05623	1.24425	0.4	1.2
HERC2_HUMAN	0.448504	0.404591	0.251965	0.4	0.1
FLNC_HUMAN	0.62594	0.36582	0.110863	0.4	0.3
CBL_HUMAN	-0.19687	0.307455	0.991564	0.4	0.6
YTHD2_HUMAN	0.687668	-0.324109	0.738424	0.4	0.6
PIN1_HUMAN	0.229286	-0.360893	1.23234	0.4	0.8
AN32B_HUMAN	-0.300714	1.38131	0.0178777	0.4	0.9
ARHG6_HUMAN	0.605926	-2.05429	2.54404	0.4	2.3
GIT2_HUMAN	-0.239416	0.856106	0.478936	0.4	0.6
COR1A_HUMAN	2.27216	-2.49573	1.31552	0.4	2.5
TP53B_HUMAN	0.60178	-0.555354	1.04406	0.4	0.8
DDAH2_HUMAN	-0.0102504	0.652276	0.445071	0.4	0.3
ALS2_HUMAN	0.271342	-0.0914258	0.907095	0.4	0.5
TTL12_HUMAN	0.500589	-0.224225	0.80928	0.4	0.5
OXR1_HUMAN	0.850082	0.948683	-0.715585	0.4	0.9
TUT7_HUMAN	1.59326	0.312509	-0.828935	0.4	1.2
PP1RA_HUMAN	-0.287943	1.79851	-0.435112	0.4	1.2
SCLY_HUMAN	0.786782	1.06676	-0.783285	0.4	1
THOP1_HUMAN	0.381934	0.64025	0.0463816	0.4	0.3
CE044_HUMAN	1.65472	-0.0216098	-0.565561	0.4	1.2
S10AD_HUMAN	0.0610252	0.171452	0.828196	0.4	0.4
RS11_HUMAN	0.287319	0.0557219	0.715915	0.4	0.3
TMTC3_HUMAN	0.178441	0.893782	-0.0141815	0.4	0.5
BRK1_HUMAN	-1.37277	2.17858	0.251137	0.4	1.8
TSNAX_HUMAN	0.647055	0.515201	-0.108939	0.4	0.4
SNAPN_HUMAN	-0.430241	2.13116	-0.649055	0.4	1.5
SPF45_HUMAN	-1.11244	0.291492	1.87219	0.4	1.5
BAIP2_HUMAN	0.0393519	0.16354	0.846558	0.3	0.4
IN35_HUMAN	-0.178871	-0.321643	1.54967	0.3	1
WAPL_HUMAN	0.153772	0.0341694	0.856838	0.3	0.4
PLIN3_HUMAN	-0.0945315	0.85923	0.27986	0.3	0.5
AMP1D_HUMAN	-1.84983	4.07868	-1.1854	0.3	3.2
SF01_HUMAN	0.716339	-0.196905	0.523034	0.3	0.5
SPB8_HUMAN	0.257718	0.466742	0.315466	0.3	0.1
HECD3_HUMAN	0.979751	-0.634405	0.694015	0.3	0.9
DFNA5_HUMAN	0.188342	1.08975	-0.241424	0.3	0.7
APC10_HUMAN	1.14452	-0.862652	0.749169	0.3	1.1
SETD3_HUMAN	0.314426	0.253953	0.462659	0.3	0.1
PEBP1_HUMAN	0.254037	0.162987	0.613851	0.3	0.2
JUNB_HUMAN	-1.10649	1.61786	0.519207	0.3	1.4
TBB3_HUMAN	-0.559296	0.298029	1.29009	0.3	0.9
SRC_HUMAN	0.557167	0.751025	-0.286837	0.3	0.6
BMS1_HUMAN	1.74037	-0.0364514	-0.683286	0.3	1.3
COPG2_HUMAN	0.178501	0.466971	0.372186	0.3	0.1
CAZA2_HUMAN	0.130013	0.197024	0.688176	0.3	0.3
CRKL_HUMAN	-0.4808	1.13466	0.360922	0.3	0.8
UBXN1_HUMAN	0.407025	0.0169515	0.585617	0.3	0.3
PCBP2_HUMAN	0.309594	0.320211	0.379555	0.3	0
KTNB1_HUMAN	1.12898	0.0987986	-0.219094	0.3	0.7
PP6R2_HUMAN	0.810759	0.131272	0.06392	0.3	0.4
RPB2_HUMAN	1.4649	-0.43618	-0.0253098	0.3	1
NUDT3_HUMAN	1.12412	-0.139587	0.0188523	0.3	0.7
RBX1_HUMAN	1.24853	-0.651683	0.406254	0.3	1
REPI1_HUMAN	-0.686654	2.17108	-0.485661	0.3	1.6
RAB31_HUMAN	3.79257	-0.76755	-2.03129	0.3	3.1
NELFB_HUMAN	0.144003	0.525124	0.324264	0.3	0.2
RAB8A_HUMAN	-0.155368	0.311067	0.837003	0.3	0.5
RL19_HUMAN	0.366191	0.0761573	0.548481	0.3	0.2
RS27A_HUMAN	0.789788	-0.0470715	0.247365	0.3	0.4
PAPOA_HUMAN	0.274201	0.113356	0.601766	0.3	0.2
MED15_HUMAN	-0.94142	1.03641	0.893913	0.3	1.1
SEP11_HUMAN	-0.105006	0.440557	0.652489	0.3	0.4
LRC59_HUMAN	0.268629	1.30764	-0.589681	0.3	1
ROCK1_HUMAN	0.372898	-0.00871363	0.622173	0.3	0.3
ELP6_HUMAN	2.90243	1.6474	-3.56419	0.3	3.4
EXC6B_HUMAN	0.185836	0.123535	0.675739	0.3	0.3
NUF2_HUMAN	-0.266507	0.0876994	1.16232	0.3	0.7
VP37A_HUMAN	0.723883	-0.695275	0.952134	0.3	0.9
SQSTM_HUMAN	0.354946	0.440782	0.184634	0.3	0.1
GSH1_HUMAN	0.271498	0.312519	0.391112	0.3	0.1
PHLA1_HUMAN	0.722043	0.160248	0.0886706	0.3	0.3
IMPA2_HUMAN	0.609381	-0.86545	1.22681	0.3	1.1
CCNB1_HUMAN	1.86348	-0.0129108	-0.881868	0.3	1.4
SMAD4_HUMAN	0.197465	0.415693	0.353869	0.3	0.1
RABEK_HUMAN	0.219346	0.62504	0.122147	0.3	0.3
NUFP2_HUMAN	0.391772	0.486963	0.0857318	0.3	0.2
ODPX_HUMAN	0.31165	0.763313	-0.113495	0.3	0.4
KYNU_HUMAN	0.245426	0.531623	0.182935	0.3	0.2
PPGB_HUMAN	0.120786	0.542671	0.294799	0.3	0.2
RAB1A_HUMAN	0.822857	0.0138625	0.120984	0.3	0.4
PDC10_HUMAN	0.502139	0.607606	-0.155293	0.3	0.4
ACSL1_HUMAN	-3.50181	3.28143	1.17219	0.3	3.5
PPIE_HUMAN	-1.54708	1.17579	1.3217	0.3	1.6
RAB13_HUMAN	0.524501	-0.691622	1.11684	0.3	0.9
RUFY1_HUMAN	0.190607	-0.143356	0.901542	0.3	0.5
TWF1_HUMAN	0.153707	0.126162	0.665611	0.3	0.3
BCL10_HUMAN	-0.446564	0.520118	0.871739	0.3	0.7
FA98B_HUMAN	0.535247	0.346253	0.0634297	0.3	0.2
FA98A_HUMAN	-0.110084	0.491337	0.558696	0.3	0.4
EPS15_HUMAN	-0.457175	1.58093	-0.185544	0.3	1.1
TCP4_HUMAN	0.425841	0.179175	0.332669	0.3	0.1
PURB_HUMAN	0.829477	0.457587	-0.349522	0.3	0.6
3MG_HUMAN	0.36548	0.083696	0.48657	0.3	0.2
RHOA_HUMAN	0.0393559	-0.306549	1.2029	0.3	0.8
OPTN_HUMAN	-0.142834	1.2435	-0.165953	0.3	0.8
EMAL2_HUMAN	-0.0142017	0.640683	0.304813	0.3	0.3
DNJA1_HUMAN	0.622311	0.4609	-0.152749	0.3	0.4
GRB2_HUMAN	0.019398	0.963995	-0.0529363	0.3	0.6
ANM7_HUMAN	0.207161	0.274934	0.445181	0.3	0.1
ANR40_HUMAN	2.64061	-2.13046	0.40654	0.3	2.4
RL27_HUMAN	0.256794	0.423485	0.235944	0.3	0.1
TCPZ_HUMAN	0.125887	0.707283	0.0792618	0.3	0.3
SEC13_HUMAN	-0.0916714	-0.155313	1.15876	0.3	0.7
MGDP1_HUMAN	-0.362239	-0.127057	1.40083	0.3	1
PDIA5_HUMAN	-1.01153	0.287691	1.6334	0.3	1.3
TAGL3_HUMAN	-0.493967	-0.169435	1.5721	0.3	1.1
UB2R1_HUMAN	-0.441785	1.32277	0.0275429	0.3	0.9
CPIN1_HUMAN	0.15363	0.48325	0.270522	0.3	0.2
SRPK1_HUMAN	0.441475	-0.17523	0.636442	0.3	0.4
SDF2_HUMAN	-2.10423	1.41491	1.58986	0.3	2.1
BUB3_HUMAN	0.494183	0.30412	0.0979076	0.3	0.2
NFIC_HUMAN	0.621268	0.169299	0.105161	0.3	0.3
ASPC1_HUMAN	0.121076	-0.0193031	0.792101	0.3	0.4
DDX24_HUMAN	-0.410953	1.40625	-0.101573	0.3	1
TM1L2_HUMAN	0.77911	0.167788	-0.0563045	0.3	0.4
LSM12_HUMAN	1.08564	-1.11586	0.920802	0.3	1.2
IF4E_HUMAN	0.777696	0.126371	-0.0156308	0.3	0.4
HERC1_HUMAN	0.124323	0.419118	0.344022	0.3	0.2
IRF3_HUMAN	0.601769	0.69154	-0.407532	0.3	0.6
EIF3G_HUMAN	-0.0526401	0.109898	0.827142	0.3	0.5
MYL9_HUMAN	0.174308	0.0483831	0.657074	0.3	0.3
DNLI4_HUMAN	0.394226	0.0703476	0.413047	0.3	0.2
CHD1L_HUMAN	1.17067	-0.00616224	-0.291647	0.3	0.8
PR38B_HUMAN	0.504591	0.356255	0.0100704	0.3	0.3
VPS51_HUMAN	0.533009	0.225353	0.111543	0.3	0.2
SPAS2_HUMAN	-0.306997	0.0229408	1.15177	0.3	0.8
C10_HUMAN	-0.210301	-0.700797	1.77855	0.3	1.3
CO6A2_HUMAN	0.430606	0.0333354	0.402791	0.3	0.2
ARH40_HUMAN	0.531485	-0.510646	0.843812	0.3	0.7
TISB_HUMAN	0.170035	-0.689775	1.38371	0.3	1
CIP2A_HUMAN	0.322971	-0.285525	0.82626	0.3	0.6
COR2B_HUMAN	0.399826	-0.359744	0.823142	0.3	0.6
TX1B3_HUMAN	0.0696726	0.00395454	0.789053	0.3	0.4
EMD_HUMAN	-0.284052	-1.61579	2.76085	0.3	2.2
OSB11_HUMAN	0.565527	-0.152148	0.445961	0.3	0.4
COPB_HUMAN	0.141529	0.582029	0.134137	0.3	0.3
FKB15_HUMAN	0.02308	0.540374	0.291007	0.3	0.3
DPYD_HUMAN	0.428368	0.333335	0.0885087	0.3	0.2
TRA2B_HUMAN	0.61781	0.541482	-0.310168	0.3	0.5
ARCH_HUMAN	-0.717543	1.35998	0.206287	0.3	1
NAGA_HUMAN	-0.4427	0.884703	0.406537	0.3	0.7
COG7_HUMAN	0.649149	0.0315806	0.166425	0.3	0.3
NGAP_HUMAN	0.586348	0.963286	-0.703775	0.3	0.9
NC2A_HUMAN	1.82485	0.179752	-1.16014	0.3	1.5
CTBP2_HUMAN	0.279456	0.980376	-0.416218	0.3	0.7
PPM1F_HUMAN	0.52919	0.189629	0.12309	0.3	0.2
OAS3_HUMAN	-0.591558	0.29959	1.13369	0.3	0.9
RINI_HUMAN	0.266799	0.507654	0.0667237	0.3	0.2
CBX1_HUMAN	-0.297198	0.78269	0.352528	0.3	0.5
NIPA_HUMAN	1.03358	0.174834	-0.370552	0.3	0.7
TCPB_HUMAN	0.369399	0.0173362	0.451085	0.3	0.2
RAB5C_HUMAN	1.09541	-0.181251	-0.0769837	0.3	0.7
WDR37_HUMAN	-1.18131	-0.97331	2.9911	0.3	2.4
GEPH_HUMAN	0.0426915	-0.20655	0.999536	0.3	0.6
FBLI1_HUMAN	-1.46255	1.04741	1.246	0.3	1.5
DNJC3_HUMAN	0.22398	1.1528	-0.550582	0.3	0.9
FEN1_HUMAN	0.576926	-0.262514	0.511154	0.3	0.5
BIG2_HUMAN	0.14375	-0.328548	1.0103	0.3	0.7
FXR1_HUMAN	0.0617321	0.306164	0.455745	0.3	0.2
BAX_HUMAN	-0.389501	0.867649	0.342771	0.3	0.6
IPO7_HUMAN	0.313891	0.676866	-0.170547	0.3	0.4
PAPP1_HUMAN	-6.36279	6.63065	0.552182	0.3	6.5
ERI1_HUMAN	-0.151014	0.063904	0.906797	0.3	0.6
MELPH_HUMAN	0.0363616	0.266628	0.514125	0.3	0.2
SHLB1_HUMAN	0.104827	-0.203471	0.911435	0.3	0.6
CHP1_HUMAN	2.02676	-1.33142	0.114996	0.3	1.7
EFTS_HUMAN	-0.221277	0.916235	0.115125	0.3	0.6
CAP2_HUMAN	0.224083	0.197365	0.387121	0.3	0.1
SET_HUMAN	1.6495	-0.578534	-0.262566	0.3	1.2
PPCE_HUMAN	0.323131	0.40234	0.0807002	0.3	0.2
COF1_HUMAN	0.451407	0.426404	-0.0740612	0.3	0.3
NECP2_HUMAN	0.00363521	0.65681	0.14326	0.3	0.3
FKBP9_HUMAN	0.92815	-0.589429	0.462013	0.3	0.8
AKP13_HUMAN	0.566624	-0.130714	0.361641	0.3	0.4
IF4A1_HUMAN	0.197164	0.354157	0.24481	0.3	0.1
DPOD1_HUMAN	0.358275	0.492347	-0.0547992	0.3	0.3
NELFA_HUMAN	1.32331	0.22986	-0.757499	0.3	1
RHEB_HUMAN	0.399404	0.423235	-0.0283473	0.3	0.3
U2AF1_HUMAN	1.76738	-0.0441301	-0.928999	0.3	1.4
HTR5B_HUMAN	-0.751578	-0.198408	1.74391	0.3	1.3
ROA3_HUMAN	-0.0327808	0.550597	0.274506	0.3	0.3
EIF3J_HUMAN	0.44083	0.364619	-0.0132237	0.3	0.2
ISOC1_HUMAN	0.667887	0.212268	-0.0883657	0.3	0.4
DHSO_HUMAN	0.322772	0.077059	0.389741	0.3	0.2
CNOTA_HUMAN	0.114893	0.725578	-0.0513618	0.3	0.4
ZFY19_HUMAN	0.332805	-0.302394	0.756161	0.3	0.5
RCL_HUMAN	1.66668	-0.233656	-0.652593	0.3	1.2
RS16_HUMAN	0.489345	0.396403	-0.105951	0.3	0.3
SPAT5_HUMAN	-0.658002	-0.173921	1.61142	0.3	1.2
PGTA_HUMAN	0.0363309	0.465235	0.277803	0.3	0.2
FHOD1_HUMAN	0.430113	0.0381306	0.310927	0.3	0.2
DJC10_HUMAN	-1.3194	2.66522	-0.566903	0.3	2.1
TOLIP_HUMAN	0.0607044	1.08607	-0.368284	0.3	0.7
TRAF2_HUMAN	0.683474	-0.336185	0.428761	0.3	0.5
CBX3_HUMAN	-0.0503467	0.161024	0.664573	0.3	0.4
MAP1A_HUMAN	0.732649	0.158206	-0.116361	0.3	0.4
IRGQ_HUMAN	0.141744	-0.194398	0.824657	0.3	0.5
RL35_HUMAN	0.768946	-0.714914	0.715525	0.3	0.8
MCA3_HUMAN	0.561594	0.293794	-0.086059	0.3	0.3
K6PF_HUMAN	0.256207	0.264528	0.247158	0.3	0
RIPK2_HUMAN	0.439726	0.226414	0.101155	0.3	0.2
BORG4_HUMAN	-1.30712	1.65716	0.417203	0.3	1.5
RLP24_HUMAN	0.462388	-0.234942	0.535951	0.3	0.4
GCP6_HUMAN	0.179495	-0.511881	1.09366	0.3	0.8
OXSR1_HUMAN	0.750146	0.462777	-0.452636	0.3	0.6
XPP3_HUMAN	-0.00291657	-0.269094	1.03177	0.3	0.7
PFD1_HUMAN	0.253959	0.859647	-0.354879	0.3	0.6
C19L1_HUMAN	0.288407	0.213675	0.256255	0.3	0
SF3B1_HUMAN	0.18366	0.561525	0.011563	0.3	0.3
DREB_HUMAN	0.36051	0.368406	0.0273938	0.3	0.2
TAGL_HUMAN	0.456258	0.522124	-0.224069	0.3	0.4
ITSN2_HUMAN	-0.412638	-1.28878	2.45548	0.3	2
LPXN_HUMAN	0.402568	0.152585	0.191341	0.2	0.1
CPSF7_HUMAN	0.000680527	0.00393869	0.740503	0.2	0.4
RL14_HUMAN	0.422702	-0.0479072	0.370125	0.2	0.3
PABP1_HUMAN	0.640311	0.167693	-0.0643211	0.2	0.4
ADA_HUMAN	0.503143	0.0900296	0.148223	0.2	0.2
SHOT1_HUMAN	0.431846	-0.552789	0.861999	0.2	0.7
NELFD_HUMAN	-0.100561	0.787545	0.051795	0.2	0.5
LTN1_HUMAN	1.23445	-0.292256	-0.203454	0.2	0.9
POP1_HUMAN	0.948415	0.0474115	-0.257861	0.2	0.6
OGFR_HUMAN	0.0150914	0.0562134	0.666232	0.2	0.4
MTMR6_HUMAN	0.578419	-0.319538	0.47351	0.2	0.5
LIS1_HUMAN	0.101413	0.372281	0.257059	0.2	0.1
AGFG2_HUMAN	-0.095009	0.133189	0.690926	0.2	0.4
BZW2_HUMAN	0.317786	0.149556	0.261286	0.2	0.1
NDC80_HUMAN	0.151027	0.534896	0.0401819	0.2	0.3
RL26L_HUMAN	0.06039	-1.27195	1.93357	0.2	1.6
PGLT1_HUMAN	-0.461425	0.430882	0.748452	0.2	0.6
KPCA_HUMAN	0.981499	-0.218229	-0.0468923	0.2	0.6
MAP1S_HUMAN	0.868553	-0.00708651	-0.148064	0.2	0.6
SRP14_HUMAN	0.574842	-0.100122	0.234577	0.2	0.3
ZCCHV_HUMAN	0.075007	0.264414	0.369825	0.2	0.1
LGUL_HUMAN	0.0852028	-0.228974	0.84993	0.2	0.6
EGLN1_HUMAN	-0.344117	-0.221018	1.26558	0.2	0.9
KC1A_HUMAN	-0.34491	1.32845	-0.285144	0.2	0.9
DKC1_HUMAN	-3.0796	3.04464	0.732703	0.2	3.1
PCM1_HUMAN	1.1247	-0.151676	-0.275504	0.2	0.8
MTM1_HUMAN	-1.26042	-1.63328	3.58922	0.2	2.9
MINK1_HUMAN	-0.29585	0.540358	0.450991	0.2	0.5
TTI1_HUMAN	-1.20368	-0.742818	2.64171	0.2	2.1
RB6I2_HUMAN	-0.327305	0.644396	0.378017	0.2	0.5
WBS22_HUMAN	0.386632	0.140461	0.161231	0.2	0.1
APOL2_HUMAN	-0.838354	0.400948	1.12527	0.2	1
IST1_HUMAN	0.39576	0.206535	0.0849913	0.2	0.2
CSK21_HUMAN	-0.0641311	0.581816	0.168994	0.2	0.3
MP2K4_HUMAN	0.0852215	-0.325321	0.925886	0.2	0.6
SMTN_HUMAN	0.094273	0.477608	0.111557	0.2	0.2
PPM1B_HUMAN	0.13084	0.0969298	0.453696	0.2	0.2
CWC27_HUMAN	-0.0813952	1.00811	-0.246229	0.2	0.7
SPAST_HUMAN	1.71767	-0.170339	-0.871934	0.2	1.3
WDR92_HUMAN	0.681212	-0.321041	0.31369	0.2	0.5
ZFR_HUMAN	0.249527	0.113544	0.308884	0.2	0.1
CROCC_HUMAN	-0.448199	-0.303275	1.42303	0.2	1
GAMT_HUMAN	-0.449338	1.13519	-0.0146621	0.2	0.8
RM33_HUMAN	0.525118	0.581118	-0.437116	0.2	0.6
SF3B3_HUMAN	0.0758486	0.407978	0.184726	0.2	0.2
CTND1_HUMAN	0.531604	-0.236541	0.371322	0.2	0.4
ABHEB_HUMAN	-0.2635	0.193981	0.734575	0.2	0.5
PSF3_HUMAN	-0.246905	-0.554172	1.46589	0.2	1.1
TBCC_HUMAN	-1.59312	0.500486	1.75653	0.2	1.7
DP13B_HUMAN	0.4535	-0.526513	0.730489	0.2	0.7
IF2B2_HUMAN	0.462204	-0.363514	0.557139	0.2	0.5
INPP_HUMAN	-0.316343	-0.395866	1.36678	0.2	1
RAB10_HUMAN	0.256929	-0.0903869	0.487396	0.2	0.3
RS10_HUMAN	0.402246	0.0617334	0.188722	0.2	0.2
EFHD2_HUMAN	0.166326	0.445401	0.0391175	0.2	0.2
EF1B_HUMAN	-0.155298	0.705009	0.0978439	0.2	0.4
RL37_HUMAN	-0.00682408	0.569788	0.0831951	0.2	0.3
PP6R3_HUMAN	-1.05095	0.123576	1.57199	0.2	1.3
MSTO1_HUMAN	0.687628	-0.306317	0.263086	0.2	0.5
ANM3_HUMAN	-0.449415	0.3718	0.719832	0.2	0.6
RM38_HUMAN	-0.138453	0.424748	0.353794	0.2	0.3
PDIA1_HUMAN	0.709982	-0.0897121	0.0196552	0.2	0.4
VPS28_HUMAN	-0.0305906	0.262585	0.406002	0.2	0.2
CP062_HUMAN	0.145081	1.16786	-0.676292	0.2	0.9
TR112_HUMAN	-0.627493	-0.591192	1.85502	0.2	1.4
KLDC2_HUMAN	-0.563392	0.938716	0.25391	0.2	0.8
SAAL1_HUMAN	0.122878	0.196819	0.309494	0.2	0.1
QTRD1_HUMAN	0.157498	-0.0475389	0.516566	0.2	0.3
DNJA2_HUMAN	0.650284	-0.470664	0.446544	0.2	0.6
YTHD3_HUMAN	-0.0300279	0.461631	0.193381	0.2	0.2
RBM15_HUMAN	-0.202824	0.243893	0.583626	0.2	0.4
EI2BD_HUMAN	0.719586	-0.175211	0.0790121	0.2	0.5
FANCI_HUMAN	0.324617	0.906572	-0.612547	0.2	0.8
NOP10_HUMAN	0.378344	0.0594142	0.17988	0.2	0.2
TPMT_HUMAN	1.02357	-0.126163	-0.280742	0.2	0.7
PICAL_HUMAN	-0.0769091	0.174416	0.517475	0.2	0.3
PGP_HUMAN	0.26113	0.276077	0.0750978	0.2	0.1
SEPT9_HUMAN	0.11842	0.224437	0.268809	0.2	0.1
TWF2_HUMAN	-0.211292	0.407894	0.411279	0.2	0.4
XPO7_HUMAN	0.258215	0.554423	-0.206124	0.2	0.4
RMP_HUMAN	-0.462813	0.703411	0.365722	0.2	0.6
COMD3_HUMAN	-0.00653921	-0.419812	1.03253	0.2	0.7
NU188_HUMAN	1.55579	0.037206	-0.988534	0.2	1.3
PCY2_HUMAN	0.220558	0.0742575	0.308364	0.2	0.1
CE170_HUMAN	0.234574	0.411316	-0.0433671	0.2	0.2
FABP5_HUMAN	0.167607	0.135898	0.298604	0.2	0.1
SNX15_HUMAN	-0.820716	1.06138	0.36118	0.2	1
CP088_HUMAN	0.682924	0.444224	-0.525796	0.2	0.6
STAM2_HUMAN	0.233478	0.0503689	0.311711	0.2	0.1
TSR1_HUMAN	0.283742	0.12904	0.180844	0.2	0.1
LMNB2_HUMAN	-0.793992	1.64294	-0.255825	0.2	1.3
FA50A_HUMAN	0.203488	0.0239928	0.365165	0.2	0.2
LDHA_HUMAN	0.151893	0.358622	0.0809111	0.2	0.1
MKL2_HUMAN	0.440374	-0.153843	0.304365	0.2	0.3
FA49B_HUMAN	0.145353	0.0485756	0.395912	0.2	0.2
RBM28_HUMAN	0.801952	-0.584623	0.371147	0.2	0.7
TBL1R_HUMAN	0.98195	-0.653247	0.258963	0.2	0.8
F111A_HUMAN	0.672244	0.334905	-0.422206	0.2	0.6
MATR3_HUMAN	0.894928	-0.112136	-0.198946	0.2	0.6
UFM1_HUMAN	-0.859782	0.153567	1.28617	0.2	1.1
THIC_HUMAN	0.145878	-0.414658	0.847284	0.2	0.6
ATG7_HUMAN	0.524208	0.173872	-0.121067	0.2	0.3
TBCD5_HUMAN	-0.0282117	0.410076	0.192203	0.2	0.2
VINC_HUMAN	0.240602	0.178986	0.151521	0.2	0
NJMU_HUMAN	0.907236	0.913059	-1.24965	0.2	1.2
RRBP1_HUMAN	0.596571	0.711918	-0.738594	0.2	0.8
IPO4_HUMAN	0.274048	0.109516	0.185824	0.2	0.1
1433B_HUMAN	0.14237	0.386275	0.0400346	0.2	0.2
GSH0_HUMAN	0.374382	0.924523	-0.734901	0.2	0.8
MYG1_HUMAN	0.761106	-0.488469	0.290908	0.2	0.6
K1468_HUMAN	-0.098946	-0.102231	0.764335	0.2	0.5
NRBP_HUMAN	0.0759824	0.132682	0.354329	0.2	0.1
IPO9_HUMAN	-0.226057	0.49825	0.290234	0.2	0.4
LARP1_HUMAN	0.56711	-0.286667	0.27791	0.2	0.4
FLNB_HUMAN	0.065922	0.273218	0.217393	0.2	0.1
CHRD1_HUMAN	-0.0460449	0.149752	0.449105	0.2	0.2
SURF2_HUMAN	0.697352	-0.271603	0.126211	0.2	0.5
CK5P3_HUMAN	0.141975	0.0789771	0.329228	0.2	0.1
CAPZB_HUMAN	0.251054	0.381157	-0.0824396	0.2	0.2
NMT1_HUMAN	0.635598	0.087557	-0.173976	0.2	0.4
SPD2B_HUMAN	0.7177	-0.944367	0.774303	0.2	1
COG4_HUMAN	-0.0430836	0.639519	-0.0528014	0.2	0.4
FA96A_HUMAN	-0.134923	-0.291245	0.969273	0.2	0.7
AKT2_HUMAN	0.0809364	-0.98672	1.44883	0.2	1.2
NUDC_HUMAN	-0.272816	0.286661	0.528788	0.2	0.4
RBGP1_HUMAN	0.195478	0.231561	0.110008	0.2	0.1
EPHB2_HUMAN	0.591229	-0.0668451	0.0125912	0.2	0.4
MRRP1_HUMAN	-0.15754	0.0498162	0.64331	0.2	0.4
TANK_HUMAN	-1.66717	0.0860374	2.11439	0.2	1.9
RBM26_HUMAN	0.436415	-0.121579	0.212802	0.2	0.3
ARFG2_HUMAN	0.138615	0.239058	0.147364	0.2	0.1
WDR43_HUMAN	-1.26898	0.595061	1.19861	0.2	1.3
GPKOW_HUMAN	-0.00144355	0.0755112	0.450347	0.2	0.2
DDX18_HUMAN	0.198557	0.17542	0.147958	0.2	0
UBE3C_HUMAN	0.672	-0.0864517	-0.0645184	0.2	0.4
PUR4_HUMAN	0.410954	0.127115	-0.0181858	0.2	0.2
WDR61_HUMAN	-0.888421	0.900319	0.506882	0.2	0.9
KS6A1_HUMAN	-0.972542	-2.20812	3.6974	0.2	3.1
EXOSX_HUMAN	0.742257	-0.172378	-0.0552008	0.2	0.5
HNRLL_HUMAN	0.741008	-0.309364	0.0811205	0.2	0.5
ERCC5_HUMAN	-1.20583	0.191396	1.52541	0.2	1.4
TRM2A_HUMAN	0.703671	0.897668	-1.0918	0.2	1.1
CCDC6_HUMAN	-0.437225	0.541544	0.400939	0.2	0.5
BL1S5_HUMAN	0.0502234	1.35193	-0.897752	0.2	1.1
ODBB_HUMAN	0.672998	-2.32964	2.16084	0.2	2.3
GID8_HUMAN	0.15209	-0.252499	0.60253	0.2	0.4
RAB35_HUMAN	0.987658	-0.548882	0.062743	0.2	0.8
UBP10_HUMAN	0.303359	0.0266895	0.170241	0.2	0.1
SNR40_HUMAN	-0.103367	0.981742	-0.379314	0.2	0.7
CNN2_HUMAN	-0.14335	0.251259	0.390072	0.2	0.3
GDS1_HUMAN	-0.0289894	0.285073	0.241547	0.2	0.2
RS19_HUMAN	0.44456	-0.105097	0.157004	0.2	0.3
RS30_HUMAN	0.0983068	0.00544248	0.391917	0.2	0.2
CIP4_HUMAN	0.254782	0.247221	-0.00751297	0.2	0.1
COTL1_HUMAN	-0.122943	0.56035	0.0569556	0.2	0.4
NRDC_HUMAN	0.166411	0.294035	0.0317743	0.2	0.1
API5_HUMAN	-0.158187	0.472314	0.17754	0.2	0.3
ARF5_HUMAN	0.332913	0.380041	-0.224528	0.2	0.3
TNR6A_HUMAN	1.13922	0.397368	-1.05012	0.2	1.1
PTBP1_HUMAN	0.151794	0.202051	0.132432	0.2	0
FSCN1_HUMAN	-0.291186	0.468289	0.308313	0.2	0.4
OSBL1_HUMAN	-0.328588	-0.111985	0.925773	0.2	0.7
MD1L1_HUMAN	-0.128479	0.206714	0.406568	0.2	0.3
CLH1_HUMAN	0.0121137	0.0834313	0.38915	0.2	0.2
MLTK_HUMAN	0.389015	-0.293399	0.388722	0.2	0.4
BGH3_HUMAN	1.23277	-0.543048	-0.205601	0.2	0.9
RALY_HUMAN	0.660518	-1.05866	0.882161	0.2	1.1
TR61B_HUMAN	1.18166	0.885111	-1.5832	0.2	1.5
RU17_HUMAN	0.119018	0.451196	-0.0869547	0.2	0.3
DCTN3_HUMAN	-0.0324248	0.302033	0.211993	0.2	0.2
COG3_HUMAN	1.10227	5.14466	-5.76565	0.2	5.5
CA123_HUMAN	0.115113	0.0765335	0.28781	0.2	0.1
PDIP2_HUMAN	-0.667096	1.28187	-0.135509	0.2	1
RBBP7_HUMAN	-0.629861	0.206146	0.902585	0.2	0.8
IF2P_HUMAN	-0.0118813	0.284901	0.205506	0.2	0.2
AN32E_HUMAN	0.249572	0.0587539	0.169736	0.2	0.1
IDI1_HUMAN	-0.666407	0.345438	0.795987	0.2	0.7
RL35A_HUMAN	0.505352	-0.0785716	0.046444	0.2	0.3
AAGAB_HUMAN	0.371429	-0.514648	0.616068	0.2	0.6
STXB6_HUMAN	-0.611524	1.53925	-0.454882	0.2	1.2
CSN4_HUMAN	-0.237312	0.369749	0.339492	0.2	0.3
RAB12_HUMAN	-0.0685075	1.34282	-0.802994	0.2	1.1
THUM1_HUMAN	0.0284474	0.237974	0.204479	0.2	0.1
HMCS1_HUMAN	-0.297272	-0.59647	1.36461	0.2	1.1
HBS1L_HUMAN	0.667762	-4.246e-05	-0.20553	0.2	0.5
AHSA1_HUMAN	0.205029	0.204956	0.0482728	0.2	0.1
F125A_HUMAN	0.996274	-0.614837	0.0767108	0.2	0.8
1433T_HUMAN	-0.0769353	0.467004	0.0675867	0.2	0.3
SMG1_HUMAN	1.18491	-0.0144992	-0.71632	0.2	1
ADPPT_HUMAN	0.271514	-0.0398602	0.221858	0.2	0.2
F120A_HUMAN	0.171203	0.434615	-0.152616	0.2	0.3
TRMB_HUMAN	0.658048	0.0803657	-0.293286	0.1	0.5
ERF3A_HUMAN	0.207707	0.438834	-0.20246	0.1	0.3
DHX36_HUMAN	0.35862	0.0727987	0.0106898	0.1	0.2
SH3L1_HUMAN	-1.35018	1.8108	-0.0190985	0.1	1.6
WNK1_HUMAN	0.330301	0.124673	-0.0204976	0.1	0.2
FERM2_HUMAN	-0.337015	0.266803	0.504672	0.1	0.4
ARC1B_HUMAN	0.432672	0.165391	-0.164803	0.1	0.3
CJ076_HUMAN	-0.108859	0.118081	0.423415	0.1	0.3
BL1S3_HUMAN	-1.20945	1.95863	-0.316929	0.1	1.6
NP1L4_HUMAN	-0.140382	0.364867	0.206307	0.1	0.3
GNL1_HUMAN	0.172659	0.150223	0.10784	0.1	0
TOM1_HUMAN	0.857533	-0.861274	0.434082	0.1	0.9
DHRS4_HUMAN	1.1648	-0.557514	-0.177939	0.1	0.9
EDC4_HUMAN	0.139218	-0.0870334	0.37584	0.1	0.2
GEM_HUMAN	-0.25778	-0.406993	1.08769	0.1	0.8
GCP60_HUMAN	0.194749	0.306004	-0.078679	0.1	0.2
COG8_HUMAN	0.0549103	1.4456	-1.08136	0.1	1.3
DPYL4_HUMAN	-0.309019	0.323073	0.404789	0.1	0.4
SCRN1_HUMAN	0.226193	0.0354078	0.156225	0.1	0.1
TAOK1_HUMAN	0.0979784	-0.0661671	0.385737	0.1	0.2
RAE2_HUMAN	0.101021	0.970909	-0.654433	0.1	0.8
RL18_HUMAN	0.146489	0.133562	0.136152	0.1	0
AMPB_HUMAN	-0.070823	0.554984	-0.071816	0.1	0.4
ARI1_HUMAN	0.296197	0.32579	-0.212152	0.1	0.3
RS3A_HUMAN	0.311193	0.0285954	0.0696969	0.1	0.2
NASP_HUMAN	-0.329055	0.106484	0.631629	0.1	0.5
SERC_HUMAN	-0.0651607	0.360677	0.113237	0.1	0.2
CPNE3_HUMAN	0.129897	0.0228427	0.254815	0.1	0.1
TSN_HUMAN	0.549356	0.03752	-0.179891	0.1	0.4
GSHB_HUMAN	0.284892	0.0177802	0.0997257	0.1	0.1
CATD_HUMAN	0.328153	0.0315194	0.0424305	0.1	0.2
PCH2_HUMAN	-0.125157	0.747502	-0.2204	0.1	0.5
C2D1A_HUMAN	0.573305	-0.403155	0.23108	0.1	0.5
CI142_HUMAN	1.01994	-0.46931	-0.149833	0.1	0.8
LRC47_HUMAN	0.357582	-0.12974	0.172664	0.1	0.2
GCC2_HUMAN	0.38308	0.401296	-0.383881	0.1	0.4
SC24D_HUMAN	0.354581	0.388391	-0.34264	0.1	0.4
TXLNG_HUMAN	-0.0941264	0.213715	0.278942	0.1	0.2
KIF5C_HUMAN	0.57548	1.0597	-1.24069	0.1	1.2
KLC1_HUMAN	0.100583	-0.039086	0.331939	0.1	0.2
VPS45_HUMAN	-1.03428	0.385869	1.03929	0.1	1.1
RANB3_HUMAN	-0.0995787	-0.0557243	0.544565	0.1	0.4
LHPP_HUMAN	0.325955	-0.383368	0.446351	0.1	0.4
ZN295_HUMAN	1.23271	0.0615464	-0.905822	0.1	1.1
MSRA_HUMAN	0.0281404	0.172884	0.186642	0.1	0.1
USO1_HUMAN	0.213301	0.0483093	0.123728	0.1	0.1
TTC27_HUMAN	-0.795544	0.708611	0.472004	0.1	0.8
EIF3K_HUMAN	-0.0676978	0.31573	0.134932	0.1	0.2
ZO2_HUMAN	0.379644	0.0262186	-0.0272558	0.1	0.2
ANKZ1_HUMAN	-0.476268	-1.27949	2.13403	0.1	1.8
ELP5_HUMAN	1.6696	-0.334296	-0.959564	0.1	1.4
RANB9_HUMAN	0.448967	0.631903	-0.705658	0.1	0.7
OVCA2_HUMAN	-0.187887	-0.51045	1.07286	0.1	0.8
ALG13_HUMAN	-0.757492	-1.05722	2.18771	0.1	1.8
NIBL1_HUMAN	0.162519	0.20259	0.00753797	0.1	0.1
MTSS1_HUMAN	-0.0470365	0.247291	0.171467	0.1	0.2
NMI_HUMAN	-0.465526	0.785604	0.0470964	0.1	0.6
MBOA7_HUMAN	-0.76882	0.712781	0.422917	0.1	0.8
PM14_HUMAN	0.456422	-0.210043	0.117923	0.1	0.3
RHG01_HUMAN	0.180953	0.45693	-0.273734	0.1	0.4
LZTL1_HUMAN	0.0756904	0.0149703	0.271816	0.1	0.1
VP26A_HUMAN	-0.264604	0.871196	-0.248531	0.1	0.7
2A5A_HUMAN	0.518127	-0.466359	0.305358	0.1	0.5
SYNJ1_HUMAN	0.775276	-0.524127	0.100751	0.1	0.6
CHM1A_HUMAN	0.122833	0.040375	0.188266	0.1	0.1
DPYL2_HUMAN	-0.662193	0.287902	0.725677	0.1	0.7
BCR_HUMAN	-0.126116	0.553196	-0.0762078	0.1	0.4
MAGD2_HUMAN	-0.335125	-0.0054643	0.691148	0.1	0.5
ENOB_HUMAN	0.847236	0.481601	-0.979265	0.1	1
BICD2_HUMAN	0.357719	-0.157817	0.148285	0.1	0.3
VAPA_HUMAN	-0.0399847	0.327781	0.059825	0.1	0.2
PAAF1_HUMAN	-0.0609925	0.040072	0.367092	0.1	0.2
EZRI_HUMAN	0.129465	0.226079	-0.00962566	0.1	0.1
C2AIL_HUMAN	-0.676517	1.37588	-0.354279	0.1	1.1
SSF1_HUMAN	1.44426	-0.0999129	-0.999966	0.1	1.2
RBM12_HUMAN	0.420111	0.0625441	-0.141815	0.1	0.3
SMCE1_HUMAN	-0.571884	0.477457	0.435038	0.1	0.6
NED4L_HUMAN	-0.77828	1.78396	-0.666338	0.1	1.4
STK24_HUMAN	0.0373793	0.607635	-0.305932	0.1	0.5
CASP2_HUMAN	-1.18415	0.0479406	1.47334	0.1	1.3
2A5D_HUMAN	-0.629845	0.672511	0.293778	0.1	0.7
MYF6_HUMAN	0.156074	0.674911	-0.495576	0.1	0.6
TTC9C_HUMAN	0.30873	0.290307	-0.263774	0.1	0.3
ROA0_HUMAN	0.194835	-0.211025	0.350584	0.1	0.3
SBDS_HUMAN	-0.112446	0.189225	0.257285	0.1	0.2
DDX42_HUMAN	0.265293	0.0635949	0.00435542	0.1	0.1
TIF1B_HUMAN	-0.0334138	0.223133	0.142285	0.1	0.1
FLNA_HUMAN	-0.0167151	0.121748	0.223236	0.1	0.1
NPM_HUMAN	0.122661	0.12608	0.0781231	0.1	0
AP3B1_HUMAN	0.346241	0.163971	-0.184936	0.1	0.3
ATX2L_HUMAN	0.399429	0.154796	-0.229471	0.1	0.3
UBCP1_HUMAN	0.569722	-0.581861	0.334046	0.1	0.6
FA65A_HUMAN	0.785392	-0.378868	-0.0847961	0.1	0.6
PP1B_HUMAN	-0.648724	-0.149106	1.11761	0.1	0.9
H90B2_HUMAN	-0.23041	0.391198	0.158503	0.1	0.3
RTCB_HUMAN	0.361407	0.161706	-0.204688	0.1	0.3
GRAP1_HUMAN	-0.135752	0.429522	0.0240316	0.1	0.3
SLK_HUMAN	-0.041931	-0.0358473	0.395521	0.1	0.3
RAD50_HUMAN	0.995974	-0.365522	-0.312983	0.1	0.8
TRI11_HUMAN	1.26959	-0.792718	-0.159672	0.1	1.1
PERQ2_HUMAN	0.355529	-0.228922	0.188822	0.1	0.3
RRP44_HUMAN	0.157361	0.0655621	0.0922757	0.1	0
RPAP1_HUMAN	1.23507	-0.717307	-0.203965	0.1	1
RL36L_HUMAN	-0.0881282	0.217399	0.183889	0.1	0.2
RNZ2_HUMAN	0.472058	-0.32838	0.16877	0.1	0.4
ACACA_HUMAN	0.0698456	-0.138521	0.379877	0.1	0.3
SNRPA_HUMAN	-0.075461	-0.0667216	0.453008	0.1	0.3
RS14_HUMAN	0.610689	-0.244992	-0.0577653	0.1	0.4
ARI2_HUMAN	-0.491043	0.657215	0.141288	0.1	0.6
SRS11_HUMAN	1.65786	-0.682782	-0.670027	0.1	1.3
SEPT2_HUMAN	0.229605	-0.495156	0.569629	0.1	0.5
RL27A_HUMAN	0.451583	-0.712136	0.564556	0.1	0.7
CIAO1_HUMAN	-0.373203	-0.509009	1.18586	0.1	0.9
HTSF1_HUMAN	0.410585	0.0707012	-0.178383	0.1	0.3
GDIA_HUMAN	0.126755	-0.0925076	0.264985	0.1	0.2
NIT1_HUMAN	-2.25739	2.47196	0.0837115	0.1	2.4
AVL9_HUMAN	1.16885	0.646439	-1.51708	0.1	1.4
ELOF1_HUMAN	0.166001	0.532995	-0.401636	0.1	0.5
RBM25_HUMAN	1.08648	-0.172151	-0.618198	0.1	0.9
RL36_HUMAN	0.358561	-0.0400227	-0.0229314	0.1	0.2
CMBL_HUMAN	0.333982	0.0400867	-0.0784994	0.1	0.2
RBG1L_HUMAN	-0.581385	-1.42482	2.29909	0.1	2
LANC1_HUMAN	0.501543	-0.297663	0.088247	0.1	0.4
SEP10_HUMAN	0.00458175	0.395435	-0.108908	0.1	0.3
RABE1_HUMAN	-9.01035e-05	-0.611574	0.900312	0.1	0.8
CHIP_HUMAN	0.512742	-0.504308	0.278133	0.1	0.5
TRI25_HUMAN	0.00428277	0.0221088	0.259607	0.1	0.1
RAB5B_HUMAN	0.238919	0.0214994	0.0225861	0.1	0.1
RL37A_HUMAN	-0.281312	0.416228	0.146889	0.1	0.4
AN13A_HUMAN	0.56805	-0.0608338	-0.227017	0.1	0.4
2ABA_HUMAN	0.435561	0.421321	-0.576795	0.1	0.6
DD19A_HUMAN	0.297261	-0.833151	0.813904	0.1	0.8
MARE2_HUMAN	-0.150334	0.135856	0.291883	0.1	0.2
SEH1_HUMAN	-0.735931	1.08119	-0.0678492	0.1	0.9
NAA35_HUMAN	0.546104	-0.222632	-0.0468673	0.1	0.4
MDHC_HUMAN	0.000720205	0.167959	0.107462	0.1	0.1
TRI65_HUMAN	-0.498162	0.222707	0.549865	0.1	0.5
PESC_HUMAN	0.00479715	-0.155659	0.424163	0.1	0.3
RS26_HUMAN	0.298783	0.473472	-0.499395	0.1	0.5
FKBP3_HUMAN	-0.405148	-0.145544	0.822647	0.1	0.6
3BP1_HUMAN	-0.660467	0.482245	0.446201	0.1	0.6
RT22_HUMAN	0.79579	-1.1964	0.666874	0.1	1.1
PDXD1_HUMAN	0.0964066	-0.133968	0.302286	0.1	0.2
RL10A_HUMAN	0.256942	0.0241044	-0.0166192	0.1	0.1
KCC2G_HUMAN	-0.489993	0.272941	0.481456	0.1	0.5
GRSF1_HUMAN	0.773353	-0.467544	-0.042442	0.1	0.6
MPPA_HUMAN	-0.262201	0.0795065	0.444841	0.1	0.4
TIPRL_HUMAN	0.383352	0.0740626	-0.195663	0.1	0.3
COMD9_HUMAN	0.239706	-0.87795	0.898309	0.1	0.9
FXR2_HUMAN	0.14085	-0.308732	0.425667	0.1	0.4
MUTA_HUMAN	-0.662136	0.646417	0.273102	0.1	0.7
PSA_HUMAN	-0.258511	0.306	0.208324	0.1	0.3
PHLP_HUMAN	0.962458	-1.02178	0.314242	0.1	1
TE2IP_HUMAN	-0.575777	0.435973	0.39379	0.1	0.6
EIF3I_HUMAN	-0.0250988	0.0792183	0.199389	0.1	0.1
BIN1_HUMAN	-0.594359	0.724627	0.123036	0.1	0.7
SYFA_HUMAN	-0.0170292	0.330063	-0.0620632	0.1	0.2
NOP2_HUMAN	0.567159	-0.00106851	-0.316125	0.1	0.4
CCS_HUMAN	-0.231773	0.409369	0.0719305	0.1	0.3
BABA1_HUMAN	0.736271	0.735714	-1.22411	0.1	1.1
HEXA_HUMAN	0.438941	0.338946	-0.530593	0.1	0.5
YPEL5_HUMAN	-0.09515	-0.390541	0.732505	0.1	0.6
AP1M1_HUMAN	0.74421	0.129705	-0.627139	0.1	0.7
UBE2K_HUMAN	0.0349991	0.0787374	0.13233	0.1	0
PP2BB_HUMAN	0.602607	-3.98955	3.63193	0.1	3.8
XIAP_HUMAN	-0.172713	0.0845076	0.332773	0.1	0.3
COR1C_HUMAN	0.279859	-0.110302	0.0741044	0.1	0.2
GBP2_HUMAN	-0.508557	-0.249005	1.00056	0.1	0.8
STK4_HUMAN	0.399294	0.842057	-0.998459	0.1	1
SMYD5_HUMAN	0.0780094	-0.373484	0.537941	0.1	0.5
TPIS_HUMAN	-0.0222258	0.186064	0.0786051	0.1	0.1
SDCB1_HUMAN	0.570017	-0.1742	-0.153381	0.1	0.4
RL24_HUMAN	0.160199	1.07326	-0.995499	0.1	1
CSN6_HUMAN	0.064507	0.141526	0.0307315	0.1	0.1
KPRB_HUMAN	0.419705	-0.460687	0.271077	0.1	0.5
MY18A_HUMAN	-0.452865	-0.421361	1.10404	0.1	0.9
SEPT7_HUMAN	-0.152694	0.0529184	0.328705	0.1	0.2
RM37_HUMAN	-2.03087	1.57987	0.679458	0.1	1.9
ZZEF1_HUMAN	-0.246427	0.779563	-0.304921	0.1	0.6
EPMIP_HUMAN	0.79371	-0.63211	0.0656607	0.1	0.7
HUWE1_HUMAN	0.210188	0.220156	-0.203565	0.1	0.2
DNMT1_HUMAN	-0.0137757	0.187408	0.0503166	0.1	0.1
DPOE4_HUMAN	1.0891	-1.21775	0.352216	0.1	1.2
MYD88_HUMAN	-0.465276	0.469757	0.217899	0.1	0.5
NAGK_HUMAN	-1.30529	0.687476	0.839747	0.1	1.2
PDLI7_HUMAN	-0.165251	0.332149	0.05427	0.1	0.2
RBM22_HUMAN	0.693213	-0.342848	-0.129608	0.1	0.5
MESD_HUMAN	0.504604	0.0178241	-0.304128	0.1	0.4
GBLP_HUMAN	0.289602	-0.357593	0.285991	0.1	0.4
COR1B_HUMAN	0.304034	-0.195769	0.109697	0.1	0.3
PI4KB_HUMAN	0.280565	-0.0684178	0.00448668	0.1	0.2
CADH2_HUMAN	-0.668299	-0.749315	1.63256	0.1	1.4
ARHG2_HUMAN	0.343308	-0.288642	0.15943	0.1	0.3
UAP1L_HUMAN	0.170055	0.0977496	-0.0542363	0.1	0.1
HNRPM_HUMAN	0.0833192	-0.0363937	0.165422	0.1	0.1
EF1D_HUMAN	0.27247	-0.0481079	-0.0120242	0.1	0.2
SRP72_HUMAN	0.152052	-0.102873	0.162673	0.1	0.2
EXOC1_HUMAN	0.311822	-0.213153	0.11291	0.1	0.3
CSN7A_HUMAN	-0.0789768	0.522853	-0.232542	0.1	0.4
WDR36_HUMAN	0.29657	0.626979	-0.712975	0.1	0.7
SGT1_HUMAN	-0.269455	0.595763	-0.117103	0.1	0.5
ABCF3_HUMAN	0.220281	-0.106604	0.0952725	0.1	0.2
MYH9_HUMAN	0.0406966	0.0979177	0.0688364	0.1	0
RT07_HUMAN	0.486757	-0.863648	0.582262	0.1	0.8
TS101_HUMAN	0.322922	0.0582473	-0.176454	0.1	0.2
F264_HUMAN	-0.308623	1.1043	-0.591355	0.1	0.9
ACTN1_HUMAN	-0.180675	0.153849	0.230537	0.1	0.2
BIEA_HUMAN	-0.128164	-0.498181	0.827353	0.1	0.7
ANKY2_HUMAN	-0.467911	-0.330806	0.998914	0.1	0.8
NH2L1_HUMAN	-0.0953163	0.085562	0.209667	0.1	0.2
WDR4_HUMAN	-0.201487	-0.206649	0.607499	0.1	0.5
MGLL_HUMAN	-0.138856	0.653063	-0.315378	0.1	0.5
LYAG_HUMAN	0.825218	-0.20281	-0.424901	0.1	0.7
G3P_HUMAN	0.301741	-0.123251	0.0183245	0.1	0.2
NFX1_HUMAN	-0.732167	0.425966	0.502995	0.1	0.7
1433E_HUMAN	0.207572	0.0264426	-0.0390511	0.1	0.1
SPTB2_HUMAN	-0.331129	0.497361	0.0274843	0.1	0.4
RANG_HUMAN	-0.20821	0.314296	0.0847175	0.1	0.3
BACD3_HUMAN	-1.90082	0.291618	1.79507	0.1	1.9
BLVRB_HUMAN	-0.0558471	0.0810019	0.160588	0.1	0.1
IDUA_HUMAN	-0.257792	0.343704	0.0995684	0.1	0.3
F188A_HUMAN	-0.361139	0.634008	-0.0881014	0.1	0.5
CUL1_HUMAN	-0.265592	0.419752	0.0299301	0.1	0.3
CAB39_HUMAN	0.156405	0.00441027	0.0193284	0.1	0.1
PYR1_HUMAN	0.330377	-0.0426348	-0.108206	0.1	0.2
RBBP9_HUMAN	-0.0174985	0.0621478	0.132731	0.1	0.1
PNPO_HUMAN	0.366035	0.270127	-0.458939	0.1	0.5
STRN_HUMAN	-0.0860251	0.518744	-0.255945	0.1	0.4
C1TM_HUMAN	-0.00785568	0.275861	-0.0915212	0.1	0.2
PPM1G_HUMAN	0.249268	-0.162936	0.0901379	0.1	0.2
RB_HUMAN	0.140104	-0.523642	0.558416	0.1	0.5
U2AF2_HUMAN	0.669045	-0.540644	0.0447162	0.1	0.6
GEMI4_HUMAN	0.249468	-0.432682	0.353627	0.1	0.4
SRP19_HUMAN	-0.1487	0.0325884	0.283205	0.1	0.2
KIF15_HUMAN	-0.506442	0.167522	0.505511	0.1	0.5
PP1A_HUMAN	-0.096672	0.211944	0.0507883	0.1	0.2
RS7_HUMAN	0.322992	0.207898	-0.366409	0.1	0.4
ANXA6_HUMAN	0.186999	-0.069787	0.0465341	0.1	0.1
QORL1_HUMAN	0.0921501	0.000282098	0.0697472	0.1	0
ZFY16_HUMAN	0.0395353	0.0722554	0.04868	0.1	0
TBCD_HUMAN	0.111531	0.201377	-0.152814	0.1	0.2
ATX10_HUMAN	0.234029	0.198683	-0.272747	0.1	0.3
HSDL2_HUMAN	-0.16484	0.597965	-0.273266	0.1	0.5
CDC42_HUMAN	-0.537869	0.125873	0.571753	0.1	0.6
XRN2_HUMAN	-1.20914	0.77402	0.594101	0.1	1.1
DPP3_HUMAN	-0.227393	0.329119	0.0562484	0.1	0.3
DCTN1_HUMAN	0.206668	-0.170062	0.118329	0.1	0.2
ARP2_HUMAN	-0.243176	0.307193	0.0874934	0.1	0.3
ANXA1_HUMAN	-0.0616634	-0.0701676	0.280475	0	0.2
PDIP3_HUMAN	-0.267042	-0.660762	1.0756	0	0.9
PPME1_HUMAN	0.164378	0.131545	-0.149127	0	0.2
PIN4_HUMAN	-0.114958	0.7572	-0.495462	0	0.6
BUD31_HUMAN	0.11552	-0.129016	0.160025	0	0.2
NOC2L_HUMAN	-0.0570923	-0.614213	0.817227	0	0.7
VPRBP_HUMAN	0.931342	-0.775467	-0.0102205	0	0.9
MYO9B_HUMAN	0.0273804	0.0418965	0.0761714	0	0
ACSA_HUMAN	0.0227363	0.141948	-0.019913	0	0.1
ANX11_HUMAN	0.0635826	-0.0140509	0.0949838	0	0.1
UACA_HUMAN	-0.275121	0.291417	0.128201	0	0.3
SPG20_HUMAN	-0.251463	0.153649	0.242084	0	0.3
VPS52_HUMAN	-0.685036	0.471286	0.357178	0	0.6
KCMF1_HUMAN	-0.0361252	0.370155	-0.19194	0	0.3
AAK1_HUMAN	0.477272	-0.287775	-0.0477717	0	0.4
GMPPA_HUMAN	-0.136953	0.0486771	0.227224	0	0.2
ACINU_HUMAN	0.038814	-0.861327	0.960633	0	0.9
CNDP2_HUMAN	-0.538075	0.695274	-0.0208082	0	0.6
CCD25_HUMAN	-0.277431	0.312282	0.100492	0	0.3
DPYL3_HUMAN	-0.99295	0.276059	0.852211	0	0.9
HOOK3_HUMAN	0.410218	-0.171338	-0.104481	0	0.3
SC22B_HUMAN	-0.412364	0.625408	-0.0801167	0	0.5
MO4L1_HUMAN	-0.755022	0.118337	0.769478	0	0.8
TRM1_HUMAN	0.0462941	-0.623229	0.708776	0	0.7
VPS35_HUMAN	-0.165818	0.296197	0.000365707	0	0.2
EXOS2_HUMAN	0.00514946	-0.0266655	0.151227	0	0.1
FAS_HUMAN	0.214336	0.270629	-0.35539	0	0.3
PP2BA_HUMAN	-0.151027	-0.198601	0.479039	0	0.4
CTR9_HUMAN	0.27668	-0.188225	0.0400035	0	0.2
K1609_HUMAN	0.3871	-0.197063	-0.0617529	0	0.3
NEUA_HUMAN	0.16364	-0.13946	0.103556	0	0.2
MLF2_HUMAN	0.178859	0.456338	-0.507463	0	0.5
DNJC2_HUMAN	-0.0554643	0.235041	-0.0546469	0	0.2
ELOC_HUMAN	0.200369	-0.0894368	0.013965	0	0.1
UFD1_HUMAN	0.352037	-0.0519556	-0.175602	0	0.3
PSMD2_HUMAN	0.280072	0.362103	-0.518229	0	0.5
EP15R_HUMAN	-0.270999	0.506104	-0.114558	0	0.4
SMRC2_HUMAN	-0.278185	-0.324536	0.722178	0	0.6
CYBP_HUMAN	-0.270106	-0.0379438	0.427234	0	0.4
VATB2_HUMAN	-0.341424	0.278498	0.181716	0	0.3
G3BP1_HUMAN	0.314477	0.17087	-0.367197	0	0.4
THTM_HUMAN	-0.327247	-0.263004	0.708184	0	0.6
GOGA3_HUMAN	-0.246259	-0.269833	0.633101	0	0.5
RL12_HUMAN	0.280255	0.187905	-0.351408	0	0.3
ELMO2_HUMAN	-0.914528	0.676774	0.353486	0	0.8
FBX22_HUMAN	-0.421355	0.832038	-0.29613	0	0.7
PIPNA_HUMAN	-0.544135	0.250326	0.407567	0	0.5
GMPPB_HUMAN	-0.630107	0.875758	-0.133669	0	0.8
MYCBP_HUMAN	-0.32184	0.0359953	0.397284	0	0.4
CUL4B_HUMAN	0.166626	0.149678	-0.208305	0	0.2
HGS_HUMAN	-0.135859	0.226991	0.0166588	0	0.2
AIMP1_HUMAN	0.370118	-0.300119	0.0369433	0	0.3
TRI32_HUMAN	-0.138816	-0.770798	1.01553	0	0.9
IAH1_HUMAN	-0.0190452	0.3288	-0.204273	0	0.3
7B2_HUMAN	-0.0754026	0.162128	0.0182735	0	0.1
TBB4B_HUMAN	0.556579	-1.28348	0.831698	0	1.2
LR16A_HUMAN	-0.325135	0.950037	-0.520849	0	0.8
TCPE_HUMAN	0.352588	-0.00688398	-0.242386	0	0.3
I2BPL_HUMAN	0.254252	-0.185732	0.0346754	0	0.2
RISC_HUMAN	-0.272536	0.0538899	0.32131	0	0.3
SGTA_HUMAN	0.0896493	0.160439	-0.148624	0	0.2
MYLK_HUMAN	-0.0615964	-0.0851313	0.248097	0	0.2
EI2BG_HUMAN	0.198371	-0.0869595	-0.0131054	0	0.1
NDRG1_HUMAN	-0.279697	0.0757637	0.30201	0	0.3
NU214_HUMAN	-0.127217	0.0406565	0.183049	0	0.2
STAT1_HUMAN	-0.110684	-0.098931	0.303802	0	0.2
EXOC8_HUMAN	-0.326208	-0.0231797	0.443557	0	0.4
RL31_HUMAN	0.247358	0.168073	-0.321702	0	0.3
AP3M2_HUMAN	-0.853514	1.85363	-0.906675	0	1.6
PGM2_HUMAN	0.316679	0.39266	-0.616003	0	0.6
MPRD_HUMAN	0.74331	-0.347757	-0.302379	0	0.6
MARE3_HUMAN	-0.0129777	0.278453	-0.172416	0	0.2
TIGAR_HUMAN	0.0766994	-0.317384	0.333676	0	0.3
CC137_HUMAN	0.649992	-0.716187	0.158442	0	0.7
MOFA1_HUMAN	0.446905	-0.434961	0.0801476	0	0.4
SC31A_HUMAN	-0.0217032	0.111163	0.00219071	0	0.1
RL28_HUMAN	0.273003	0.266254	-0.448362	0	0.4
RL22_HUMAN	0.525621	-0.0310151	-0.403851	0	0.5
EDC3_HUMAN	0.174121	0.0857726	-0.171471	0	0.2
SC23A_HUMAN	-0.0630519	0.0747432	0.0747954	0	0.1
STK25_HUMAN	0.0751155	0.164717	-0.155568	0	0.2
UCHL1_HUMAN	-0.335847	0.5839	-0.164294	0	0.5
STAT2_HUMAN	-0.790458	-1.19871	2.06777	0	1.8
USP9X_HUMAN	0.290317	-0.234578	0.0225267	0	0.3
ACTN4_HUMAN	-0.000167279	0.0351279	0.0431364	0	0
EMAL4_HUMAN	-0.0920359	0.321513	-0.153121	0	0.3
ENOA_HUMAN	0.11414	0.0951622	-0.1341	0	0.1
TLK1_HUMAN	0.29228	-0.901447	0.684161	0	0.8
PRC2B_HUMAN	1.27106	-1.23327	0.0370994	0	1.3
CHD4_HUMAN	0.687692	-0.612972	-0.000600308	0	0.7
EXOS4_HUMAN	-0.443031	0.54115	-0.0252821	0	0.5
SMC1A_HUMAN	0.130402	0.0512049	-0.109793	0	0.1
DEST_HUMAN	-0.101978	0.370493	-0.197037	0	0.3
HEAT2_HUMAN	0.0674724	0.145222	-0.141531	0	0.1
SND1_HUMAN	0.0662757	-0.218906	0.223503	0	0.2
GDE_HUMAN	0.00462979	-0.0751378	0.139991	0	0.1
PK3C3_HUMAN	-0.422151	-0.732407	1.22268	0	1.1
SNX9_HUMAN	-0.0522656	-0.00988228	0.128219	0	0.1
PEA15_HUMAN	-0.435134	-0.184229	0.684516	0	0.6
KIF1B_HUMAN	-0.123688	0.603106	-0.41475	0	0.5
CPNE1_HUMAN	-0.152876	-0.288667	0.505929	0	0.4
SCAF8_HUMAN	-0.186788	0.207487	0.0429554	0	0.2
DNJC8_HUMAN	-0.17776	-0.111823	0.352493	0	0.3
STRUM_HUMAN	0.106361	0.0219093	-0.0661224	0	0.1
CATC_HUMAN	-2.8275	2.4802	0.407716	0	2.7
MYCB2_HUMAN	0.931917	-0.886517	0.0146881	0	0.9
URGCP_HUMAN	0.0058883	-0.786229	0.839532	0	0.8
PIMT_HUMAN	0.0301302	0.0596994	-0.0308441	0	0
EF1G_HUMAN	-0.0156561	-0.125683	0.198515	0	0.2
NEMF_HUMAN	-0.541216	0.479679	0.117185	0	0.5
HNRPF_HUMAN	-0.00958744	0.0993553	-0.0351128	0	0.1
NEDD1_HUMAN	0.789031	-1.02033	0.285374	0	0.9
TXD12_HUMAN	-0.706646	0.45669	0.303188	0	0.6
DDX3X_HUMAN	0.349999	-0.276283	-0.0207958	0	0.3
ERP44_HUMAN	-0.565042	0.0958194	0.521368	0	0.5
XRCC1_HUMAN	0.0558161	-0.206582	0.202687	0	0.2
CN166_HUMAN	-0.459301	0.550583	-0.0395258	0	0.5
MRT4_HUMAN	0.00982716	0.418987	-0.377571	0	0.4
ULA1_HUMAN	-0.123513	-0.243541	0.417948	0	0.4
1433Z_HUMAN	0.0623545	-0.0195588	0.00749086	0	0
TRIP4_HUMAN	0.0481068	0.205172	-0.204053	0	0.2
WDR18_HUMAN	-0.708683	0.348904	0.407761	0	0.6
HCDH_HUMAN	-0.0737887	0.0663685	0.05275	0	0.1
TADBP_HUMAN	0.051133	0.0645292	-0.0704659	0	0.1
DPH2_HUMAN	0.0714286	0.582961	-0.609207	0	0.6
AL9A1_HUMAN	0.148241	-0.0780394	-0.0252184	0	0.1
NTKL_HUMAN	-0.0633943	0.296275	-0.189003	0	0.3
VPS29_HUMAN	-0.485101	0.292118	0.236388	0	0.4
WASH7_HUMAN	-0.14742	0.500885	-0.310752	0	0.4
MOES_HUMAN	0.00562374	0.103721	-0.0672202	0	0.1
RIPK1_HUMAN	-0.115907	-0.134233	0.290086	0	0.2
AIM1_HUMAN	-0.15024	-0.00816281	0.197331	0	0.2
RM15_HUMAN	-0.443324	0.0183469	0.463731	0	0.5
PUF60_HUMAN	-0.0360603	-0.106575	0.179844	0	0.1
CPSF5_HUMAN	-0.0436697	0.532739	-0.454948	0	0.5
SIAS_HUMAN	-0.184996	0.0800761	0.138568	0	0.2
PRKRA_HUMAN	-0.391534	1.30791	-0.882986	0	1.1
CHKB_HUMAN	1.18488	-1.36209	0.209989	0	1.3
BOLA2_HUMAN	-0.155021	-0.530235	0.718023	0	0.6
UCK2_HUMAN	-0.262275	-0.656225	0.950777	0	0.8
GEMI5_HUMAN	-0.0414516	0.314495	-0.241359	0	0.3
OTU7B_HUMAN	-0.024847	0.160877	-0.104579	0	0.1
EXOS8_HUMAN	-0.215095	0.123253	0.118576	0	0.2
PLD3_HUMAN	-0.488683	1.96721	-1.45374	0	1.8
RPC4_HUMAN	1.46646	-1.85376	0.411726	0	1.7
PDIA3_HUMAN	-0.375292	-0.535009	0.934689	0	0.8
IMA1_HUMAN	0.233556	-0.34477	0.135574	0	0.3
AGM1_HUMAN	0.1169	-0.135527	0.0411553	0	0.1
DDX23_HUMAN	0.188841	-0.20595	0.0377342	0	0.2
ABCE1_HUMAN	-0.0314838	0.068845	-0.0191493	0	0.1
ARAF_HUMAN	0.327834	-0.090537	-0.221182	0	0.3
ROA1_HUMAN	-0.241481	-0.181953	0.439249	0	0.4
TXNL1_HUMAN	-0.0497638	0.094549	-0.0293706	0	0.1
G6PI_HUMAN	-0.152699	0.293885	-0.126485	0	0.3
VIGLN_HUMAN	0.176163	-0.215988	0.0529841	0	0.2
VATC1_HUMAN	-0.047315	-0.897092	0.957508	0	0.9
KIF11_HUMAN	2.70488	-1.06693	-1.62488	0	2.4
MAOM_HUMAN	-1.23185	-0.744419	1.98914	0	1.7
CHK1_HUMAN	0.189579	0.439868	-0.619049	0	0.6
NRF1_HUMAN	1.70601	0.0756818	-1.77179	0	1.7
RT28_HUMAN	0.72148	-0.771095	0.0580361	0	0.7
TBCD4_HUMAN	0.441224	-0.330677	-0.103259	0	0.4
RBBP6_HUMAN	-4.54553	4.45931	0.0921378	0	4.5
MAP1B_HUMAN	0.107347	0.110608	-0.212198	0	0.2
PSME2_HUMAN	0.0878982	0.00351849	-0.0866607	0	0.1
CYFP1_HUMAN	-0.339849	0.486774	-0.142517	0	0.4
GCN1L_HUMAN	-0.000268238	0.0609655	-0.057339	0	0.1
DDX5_HUMAN	0.257275	-0.121583	-0.133748	0	0.2
T2EA_HUMAN	-0.631968	-0.000429127	0.632927	0	0.6
BRCC3_HUMAN	-1.47603	0.600397	0.874191	0	1.3
AP2B1_HUMAN	-0.585418	0.473984	0.108308	0	0.5
F1142_HUMAN	-0.261475	-0.11213	0.370224	0	0.3
FABD_HUMAN	-1.37466	1.78635	-0.417619	0	1.6
PPP5_HUMAN	0.0993558	-0.438518	0.333047	0	0.4
ILEU_HUMAN	-0.099025	0.25985	-0.169578	0	0.2
DOCK5_HUMAN	-0.663498	0.174133	0.479508	0	0.6
ACBD6_HUMAN	-0.720462	0.0529182	0.657555	0	0.7
AK1C3_HUMAN	-0.436	0.0333388	0.390884	0	0.4
RRAS2_HUMAN	-0.28795	0.260035	0.0152894	0	0.3
HDAC4_HUMAN	-1.41401	0.144238	1.25669	0	1.3
RS6_HUMAN	0.501886	-0.135018	-0.381915	0	0.5
PRP19_HUMAN	-0.185012	0.0741066	0.0948169	0	0.2
TB10B_HUMAN	0.479995	0.0892877	-0.585787	0	0.5
GLGB_HUMAN	0.0222006	-0.0445517	0.0052378	0	0
IDE_HUMAN	-0.294468	0.0818202	0.19546	0	0.3
PARN_HUMAN	-0.102619	-0.0629504	0.147264	0	0.1
ELOB_HUMAN	-0.640138	0.676132	-0.0543124	0	0.7
ARHG1_HUMAN	-0.140018	-0.230139	0.35142	0	0.3
WDR11_HUMAN	0.311106	-0.268922	-0.0620407	0	0.3
XPOT_HUMAN	0.0902439	-0.593486	0.482385	0	0.5
RL11_HUMAN	0.508551	-0.616976	0.0872385	0	0.6
HSP7E_HUMAN	-0.304035	0.224369	0.0582004	0	0.3
NPL4_HUMAN	-0.0919069	0.145598	-0.0758437	0	0.1
SNX27_HUMAN	-0.443834	-0.117105	0.538648	0	0.5
G6PD_HUMAN	0.208776	-0.478186	0.246388	0	0.4
MARK3_HUMAN	1.04173	-0.88618	-0.178868	0	1
TSR2_HUMAN	-1.94531	0.0561941	1.86511	0	1.9
TTL_HUMAN	-0.309725	0.650355	-0.364814	0	0.6
GPX4_HUMAN	-0.0264616	0.327722	-0.32617	0	0.3
ICLN_HUMAN	0.37078	-0.259899	-0.135938	0	0.3
PRDX1_HUMAN	-0.117416	0.144341	-0.053673	0	0.1
CDK9_HUMAN	0.318615	-2.11256	1.76659	0	2
AACS_HUMAN	-0.13157	0.195247	-0.0923836	0	0.2
COMD8_HUMAN	1.05015	-0.41657	-0.662655	0	0.9
ZO1_HUMAN	0.00860427	-0.180004	0.140926	0	0.2
DHX57_HUMAN	0.208232	-0.0867991	-0.152506	0	0.2
LC7L2_HUMAN	-0.158203	0.127528	-0.00166285	0	0.1
GSTM4_HUMAN	-0.466609	-0.532935	0.96571	0	0.8
1433F_HUMAN	-0.227312	0.371134	-0.177857	0	0.3
SAMD9_HUMAN	-0.384836	0.381078	-0.031111	0	0.4
RL13A_HUMAN	0.221925	-0.111954	-0.14598	0	0.2
GLYC_HUMAN	-0.745523	-0.175214	0.884549	0	0.8
SYVC_HUMAN	-0.0875178	0.078504	-0.0273716	0	0.1
NIP7_HUMAN	-0.106213	0.208136	-0.139863	0	0.2
DDX21_HUMAN	0.390324	-0.207569	-0.221111	0	0.3
MON2_HUMAN	-0.0789426	-0.35348	0.393551	0	0.4
UBR7_HUMAN	0.133259	-0.667288	0.495118	0	0.6
XPO2_HUMAN	-0.222244	0.116933	0.0658716	0	0.2
PLCB3_HUMAN	-0.219064	0.358807	-0.179998	0	0.3
WDR54_HUMAN	0.557443	0.401906	-0.999796	0	0.9
RL34_HUMAN	0.032729	0.0623166	-0.136315	0	0.1
CAPG_HUMAN	0.299895	-0.240262	-0.101731	0	0.3
ZC3HF_HUMAN	0.43048	0.0254678	-0.500012	0	0.5
RBMX_HUMAN	0.769439	-0.602193	-0.211361	0	0.7
ANK2_HUMAN	-0.00284502	0.311538	-0.353847	0	0.3
PI3R4_HUMAN	0.192937	-0.321998	0.0830949	0	0.3
Z3H7A_HUMAN	0.0826095	-0.00497772	-0.123823	0	0.1
IPO5_HUMAN	-0.192064	0.433861	-0.288374	0	0.4
SPTN1_HUMAN	-0.386616	0.57032	-0.230325	0	0.5
UBP15_HUMAN	-0.148719	-0.274574	0.375655	0	0.3
RHG17_HUMAN	0.241265	-0.492148	0.203109	0	0.4
ARNT_HUMAN	4.02603	-1.14885	-2.92589	0	3.6
MAT2B_HUMAN	-0.538637	-0.0395828	0.529357	0	0.5
KANK2_HUMAN	0.269548	-0.604703	0.286134	0	0.5
UBP8_HUMAN	0.0174951	-0.0436341	-0.0230578	0	0
CECR5_HUMAN	-0.25448	0.0316642	0.173064	0	0.2
UB2L6_HUMAN	-0.120282	-0.541569	0.612033	0	0.6
ANXA4_HUMAN	-0.0253934	-0.0909865	0.0660836	0	0.1
MRCKA_HUMAN	0.100125	-0.322846	0.17062	0	0.3
GLYM_HUMAN	-0.0845475	0.0110782	0.0198769	0	0.1
RBBP4_HUMAN	-1.71641	0.724265	0.937547	0	1.5
LRSM1_HUMAN	-0.743444	0.163772	0.524655	0	0.7
CUL4A_HUMAN	-0.479397	0.534658	-0.110537	0	0.5
APEX1_HUMAN	-0.339678	-0.0959309	0.379519	0	0.4
GBF1_HUMAN	0.0826944	-0.0796334	-0.0596909	0	0.1
ENDD1_HUMAN	-1.65596	1.5459	0.0530373	0	1.6
CDC73_HUMAN	-0.848798	0.934863	-0.143625	0	0.9
PURA_HUMAN	-0.228369	-0.598778	0.769473	0	0.7
CATA_HUMAN	0.501741	-0.498018	-0.0616897	0	0.5
RAN_HUMAN	-0.239755	0.0028001	0.177722	0	0.2
PSMD5_HUMAN	0.0738318	0.0359832	-0.169099	0	0.1
KPCI_HUMAN	0.440874	-0.391049	-0.109547	0	0.4
ARMC6_HUMAN	-0.0921143	0.0252726	0.00618286	0	0.1
IFT27_HUMAN	0.20055	0.0906232	-0.352703	0	0.3
KINH_HUMAN	0.0230497	-0.280543	0.19452	0	0.2
PTN12_HUMAN	-0.18503	-0.307178	0.42626	0	0.4
ST17A_HUMAN	-0.262338	0.353318	-0.158175	0	0.3
TRADD_HUMAN	0.0220563	-0.120193	0.0302652	0	0.1
DCTN2_HUMAN	-0.265762	-0.373611	0.568981	0	0.5
PSME1_HUMAN	-0.0372975	-0.0711093	0.035031	0	0.1
ACSL4_HUMAN	-0.398142	-0.789796	1.11445	0	1
BRE1A_HUMAN	0.541646	-0.859473	0.242945	0	0.7
MARE1_HUMAN	-0.124471	-0.0534133	0.102089	0	0.1
DDA1_HUMAN	-1.00266	0.643668	0.28304	0	0.9
HNRH1_HUMAN	-0.0197713	-0.145736	0.0875085	0	0.1
SC24C_HUMAN	-0.182613	0.121739	-0.0190135	0	0.2
NAT6_HUMAN	-0.882084	0.537465	0.264615	0	0.8
PLAP_HUMAN	-0.0174961	0.0503269	-0.114135	0	0.1
SRRM1_HUMAN	-0.399691	0.483537	-0.168995	0	0.5
GALT_HUMAN	1.50716	-1.39767	-0.19569	0	1.5
IF4G1_HUMAN	0.25322	-0.302041	-0.0394277	0	0.3
PAIP2_HUMAN	-0.469576	0.174961	0.205915	0	0.4
HS74L_HUMAN	-0.0241671	-0.28289	0.216333	0	0.2
UGDH_HUMAN	-0.121691	-0.0164892	0.0462494	0	0.1
PRP8_HUMAN	0.0261879	-0.0137214	-0.104891	0	0.1
DIP2B_HUMAN	-0.146872	0.298117	-0.24638	0	0.3
IF16_HUMAN	-0.232562	0.0451496	0.0901172	0	0.2
HNRH2_HUMAN	-0.0286658	-0.221031	0.15208	0	0.2
ZNHI3_HUMAN	-0.705971	-1.37244	1.98051	0	1.8
WDR1_HUMAN	-0.240578	0.209878	-0.0676401	0	0.2
PCBP1_HUMAN	0.192151	-0.222893	-0.0681785	0	0.2
GRPE1_HUMAN	0.0798242	0.116364	-0.295179	0	0.2
ANXA7_HUMAN	-0.052646	0.223672	-0.270626	0	0.2
CSDE1_HUMAN	-0.119297	-0.119782	0.139121	0	0.1
IF4A3_HUMAN	-0.484379	1.02942	-0.645526	0	0.9
DDX1_HUMAN	-0.295244	0.219549	-0.0267907	0	0.3
FAH2A_HUMAN	0.174304	0.242188	-0.519216	0	0.4
TRM61_HUMAN	-1.36362	0.885422	0.37463	0	1.2
HSP7C_HUMAN	0.259805	-0.287568	-0.0778178	0	0.3
PITC1_HUMAN	-0.888557	0.395967	0.384323	0	0.7
PNPT1_HUMAN	1.03533	-1.09284	-0.051053	0	1.1
ADK_HUMAN	-0.131576	0.0883387	-0.06769	0	0.1
NT5D1_HUMAN	-0.730743	-0.134194	0.753691	0	0.7
PPT1_HUMAN	0.278803	0.081522	-0.474722	0	0.4
TBC17_HUMAN	0.508009	-0.352824	-0.270243	0	0.5
SRGP1_HUMAN	0.301814	0.47077	-0.890449	0	0.7
M4K4_HUMAN	0.0575477	0.282671	-0.458666	0	0.4
3HIDH_HUMAN	-0.138837	0.0625395	-0.0423899	0	0.1
RL7_HUMAN	0.148695	0.135575	-0.403633	0	0.3
T2FB_HUMAN	-0.255583	0.315169	-0.180144	0	0.3
RIR1_HUMAN	-0.190125	0.155315	-0.0875613	0	0.2
EI2BB_HUMAN	0.317865	-0.193894	-0.246573	0	0.3
OTUB1_HUMAN	0.0322526	-0.041284	-0.11435	0	0.1
NDRG3_HUMAN	-0.251449	-0.0309633	0.156556	0	0.2
EF2_HUMAN	0.00998008	-0.0366126	-0.100111	0	0.1
SRSF6_HUMAN	0.0359445	-0.0944575	-0.0682609	0	0.1
MTNA_HUMAN	-0.182452	-0.51417	0.567139	0	0.6
RS8_HUMAN	-0.0525871	0.0412306	-0.118632	0	0.1
PRPS1_HUMAN	0.164634	0.311216	-0.606578	0	0.5
ECHA_HUMAN	-0.357405	0.251088	-0.0259079	0	0.3
U5S1_HUMAN	-0.110642	0.065882	-0.0891164	0	0.1
EPS8_HUMAN	-0.0481027	-0.240803	0.154975	0	0.2
RASA1_HUMAN	-0.0676804	-0.0631821	-0.00556143	0	0
TYSY_HUMAN	-0.121962	-0.22225	0.207214	0	0.2
OSGEP_HUMAN	-0.531802	-0.170779	0.564574	0	0.6
STRP1_HUMAN	0.268022	0.782315	-1.18999	0	1
NAMPT_HUMAN	-0.441168	0.0744324	0.226721	0	0.4
RPTOR_HUMAN	-0.880714	-1.42463	2.16485	0	1.9
HERC4_HUMAN	-0.201775	-0.0508941	0.111503	0	0.2
TIM44_HUMAN	-0.387204	1.47104	-1.22503	0	1.4
KKCC1_HUMAN	-0.53522	0.373017	0.0184696	0	0.5
HCFC1_HUMAN	-0.583404	0.429627	0.00995347	0	0.5
CSKP_HUMAN	-0.337388	-0.267384	0.460614	0	0.4
DHR11_HUMAN	-0.730505	-0.678658	1.26457	0	1.1
6PGL_HUMAN	0.0356379	-0.329123	0.14877	0	0.2
PDE12_HUMAN	-0.0365501	-0.123268	0.0150189	0	0.1
1433S_HUMAN	2.72921	0.404569	-3.27954	0	3
DTBP1_HUMAN	0.830779	1.00359	-1.98061	0	1.7
VAV2_HUMAN	0.0137804	0.169426	-0.329999	0	0.3
EHD4_HUMAN	-0.108509	0.167048	-0.205374	0	0.2
EI2BE_HUMAN	0.446546	-0.0963061	-0.4971	0	0.5
RL18A_HUMAN	-0.00596228	0.0047585	-0.147235	0	0.1
CD2AP_HUMAN	-0.608102	0.0173565	0.441383	0	0.5
NU153_HUMAN	-0.218076	0.380912	-0.312503	0	0.4
TYDP1_HUMAN	-0.782621	0.140889	0.491437	-0.1	0.7
RS12_HUMAN	0.353556	-0.349031	-0.155444	-0.1	0.4
TLN1_HUMAN	-0.0217714	-0.110359	-0.0205702	-0.1	0.1
SYFB_HUMAN	-0.315035	0.0675801	0.0927466	-0.1	0.2
SVIL_HUMAN	-0.0221591	0.207683	-0.340511	-0.1	0.3
NUP98_HUMAN	-0.552973	-0.178047	0.575883	-0.1	0.6
WASF2_HUMAN	-0.431026	-0.0426643	0.318448	-0.1	0.4
ZBT7A_HUMAN	-1.14426	0.792389	0.194765	-0.1	1
CTRO_HUMAN	0.493772	-0.602108	-0.0491892	-0.1	0.5
MIP18_HUMAN	0.102933	-0.341184	0.0805978	-0.1	0.3
UBE4B_HUMAN	0.165361	-0.26059	-0.063079	-0.1	0.2
UBL4A_HUMAN	-0.496457	0.434638	-0.0976724	-0.1	0.5
DDX54_HUMAN	-0.351119	-0.529327	0.720545	-0.1	0.7
CCD93_HUMAN	-0.232164	-0.376761	0.447674	-0.1	0.4
VASP_HUMAN	-0.195338	-0.083475	0.116217	-0.1	0.2
SAE1_HUMAN	-0.531059	0.0361207	0.330869	-0.1	0.4
DDX17_HUMAN	-0.136629	0.0815952	-0.109227	-0.1	0.1
CKAP5_HUMAN	0.0417398	-0.263132	0.0560553	-0.1	0.2
TOPK_HUMAN	-0.180537	-0.266886	0.280369	-0.1	0.3
LICH_HUMAN	-0.0745042	-0.0386639	-0.0542397	-0.1	0
RAC1_HUMAN	0.0696572	-0.146876	-0.0902145	-0.1	0.1
RL17_HUMAN	0.415524	-0.0296307	-0.554054	-0.1	0.5
GSTK1_HUMAN	-0.468604	0.331469	-0.0310559	-0.1	0.4
PRDX3_HUMAN	-0.218031	-0.0519047	0.101398	-0.1	0.2
PTN23_HUMAN	-0.139805	-0.150013	0.120031	-0.1	0.2
DTNA_HUMAN	2.50343	-1.96189	-0.711358	-0.1	2.3
UB2V1_HUMAN	-0.349047	0.188634	-0.0100338	-0.1	0.3
FUBP2_HUMAN	0.0816794	0.0743123	-0.327235	-0.1	0.2
GTF2I_HUMAN	-0.340202	0.0850187	0.0833929	-0.1	0.2
SYYC_HUMAN	-0.115225	-0.150106	0.0933901	-0.1	0.1
NAA40_HUMAN	-0.909125	0.714836	0.0216558	-0.1	0.8
GGCT_HUMAN	-0.123213	-0.0416034	-0.00929549	-0.1	0.1
RBM39_HUMAN	0.242493	-0.160306	-0.256652	-0.1	0.3
CBX5_HUMAN	-0.513534	-0.198286	0.537041	-0.1	0.5
SPF27_HUMAN	-0.457753	0.145807	0.137001	-0.1	0.3
DCBD2_HUMAN	-0.408236	0.275216	-0.0423853	-0.1	0.3
DHX16_HUMAN	-0.790652	0.16007	0.455029	-0.1	0.7
RBBP5_HUMAN	-2.02996	2.34581	-0.492158	-0.1	2.2
FAK1_HUMAN	0.0112865	0.143818	-0.331558	-0.1	0.2
UBAC1_HUMAN	-0.15685	-0.499304	0.479405	-0.1	0.5
CIR1A_HUMAN	-0.157197	0.0509583	-0.0713099	-0.1	0.1
PA2G4_HUMAN	0.285777	-0.167064	-0.296729	-0.1	0.3
2AAA_HUMAN	-0.274005	0.0339535	0.0619386	-0.1	0.2
PABP4_HUMAN	0.34687	-0.55969	0.0343017	-0.1	0.5
FAD1_HUMAN	-0.473687	1.29466	-1.00012	-0.1	1.2
ACOT9_HUMAN	-0.144609	-0.0299805	-0.00648633	-0.1	0.1
NADAP_HUMAN	0.371715	-0.264912	-0.287985	-0.1	0.4
PAK4_HUMAN	0.133902	0.105893	-0.421243	-0.1	0.3
VP33B_HUMAN	0.713606	-0.902864	0.00773668	-0.1	0.8
ADAM9_HUMAN	-2.58863	2.02304	0.383277	-0.1	2.3
NAA15_HUMAN	-0.048477	-0.127168	-0.00718135	-0.1	0.1
MCMBP_HUMAN	0.473042	-0.425698	-0.230793	-0.1	0.5
PRDX6_HUMAN	-0.435258	0.900362	-0.649199	-0.1	0.8
MLKL_HUMAN	-1.17086	-0.443	1.42974	-0.1	1.3
NOSIP_HUMAN	-0.40102	0.0139829	0.202409	-0.1	0.3
ANC2_HUMAN	0.368527	-0.625759	0.072527	-0.1	0.5
CD027_HUMAN	-1.00013	-0.00884084	0.823501	-0.1	0.9
MP2K3_HUMAN	0.136039	-0.0763534	-0.245642	-0.1	0.2
RIC8A_HUMAN	-0.210379	-0.220112	0.243517	-0.1	0.3
MTU1_HUMAN	-2.20346	-0.990084	3.00619	-0.1	2.7
UBP14_HUMAN	-0.382153	-0.0692735	0.260951	-0.1	0.3
RAB23_HUMAN	3.66965	-2.42216	-1.43804	-0.1	3.3
SMAL1_HUMAN	-0.591234	-0.650471	1.05007	-0.1	1
PELO_HUMAN	0.143036	-0.0761668	-0.258827	-0.1	0.2
KIME_HUMAN	-0.732149	-0.182423	0.722595	-0.1	0.7
PTAR1_HUMAN	0.979519	-0.138851	-1.0335	-0.1	1
NUPL1_HUMAN	-0.14386	-1.25891	1.20962	-0.1	1.2
CPSF2_HUMAN	-1.72527	0.522678	1.00911	-0.1	1.5
GLYL1_HUMAN	0.246248	0.158406	-0.598531	-0.1	0.5
RS15_HUMAN	0.845781	0.201314	-1.24129	-0.1	1.1
CCD94_HUMAN	-0.708379	-0.163168	0.677266	-0.1	0.7
ASML_HUMAN	-0.360322	-0.408263	0.574146	-0.1	0.6
GILT_HUMAN	-0.456917	-0.806092	1.06837	-0.1	1
CATL1_HUMAN	-0.701541	-0.139664	0.643896	-0.1	0.7
ARPC2_HUMAN	0.145605	0.0333729	-0.376675	-0.1	0.3
BGAL_HUMAN	0.0924238	-0.367668	0.0770461	-0.1	0.3
RPE_HUMAN	0.678073	0.274191	-1.15199	-0.1	1
ETHE1_HUMAN	-0.903943	-0.115285	0.819078	-0.1	0.9
F175A_HUMAN	-1.47925	-0.504787	1.78223	-0.1	1.7
IQGA1_HUMAN	0.00350693	-0.329688	0.122503	-0.1	0.2
PHF23_HUMAN	-0.0433259	0.0963861	-0.256947	-0.1	0.2
SMU1_HUMAN	0.205093	-0.617767	0.208385	-0.1	0.5
GANAB_HUMAN	-0.270851	0.0646352	0.00189716	-0.1	0.2
PML_HUMAN	0.0911384	-0.383261	0.0871295	-0.1	0.3
ELAV1_HUMAN	0.151734	-0.31122	-0.0457517	-0.1	0.2
PACS1_HUMAN	0.166574	-0.461936	0.0887862	-0.1	0.3
EMAL1_HUMAN	0.400233	-0.731869	0.12463	-0.1	0.6
UEVLD_HUMAN	-0.63855	0.527557	-0.0964527	-0.1	0.6
DDB2_HUMAN	-0.442306	-0.26028	0.495101	-0.1	0.5
SYQ_HUMAN	0.0236106	-0.0274572	-0.205171	-0.1	0.1
LRCH3_HUMAN	0.0719292	-0.223679	-0.05789	-0.1	0.1
KT3K_HUMAN	0.277911	-0.402067	-0.0862738	-0.1	0.3
FKBP4_HUMAN	-0.0132016	-0.18388	-0.0141147	-0.1	0.1
PA1B3_HUMAN	0.136839	0.133288	-0.481598	-0.1	0.4
IMA3_HUMAN	0.0201599	-0.833438	0.601352	-0.1	0.7
NU205_HUMAN	0.107602	0.118524	-0.438346	-0.1	0.3
KAP0_HUMAN	-0.557144	-0.0871024	0.431876	-0.1	0.5
STRN4_HUMAN	-0.203444	-0.384982	0.375362	-0.1	0.4
TRM5_HUMAN	-0.316487	-0.280122	0.383347	-0.1	0.4
AASD1_HUMAN	-0.481365	0.0122942	0.25476	-0.1	0.4
PRPS2_HUMAN	-0.205063	-0.18399	0.174093	-0.1	0.2
PPIF_HUMAN	-0.604249	0.509853	-0.121208	-0.1	0.6
TDRD7_HUMAN	-0.49453	-0.529989	0.808874	-0.1	0.8
COPG1_HUMAN	-0.166926	0.276765	-0.32554	-0.1	0.3
RL5_HUMAN	0.0401765	-0.27983	0.0236834	-0.1	0.2
HEM4_HUMAN	0.224002	0.181164	-0.622254	-0.1	0.5
MON1B_HUMAN	-3.27966	0.229203	2.83313	-0.1	3.1
GMDS_HUMAN	0.241259	-0.249741	-0.209451	-0.1	0.3
CI064_HUMAN	0.207102	-0.95135	0.526014	-0.1	0.8
HLTF_HUMAN	0.202916	-0.282983	-0.139755	-0.1	0.2
SETD7_HUMAN	-0.249571	-0.163459	0.193045	-0.1	0.2
KS6A3_HUMAN	-0.279034	-0.379563	0.437546	-0.1	0.4
CSTF1_HUMAN	-0.150226	0.21583	-0.286898	-0.1	0.3
RECQ1_HUMAN	-0.153558	0.0897282	-0.157943	-0.1	0.1
AP3S1_HUMAN	0.248761	0.119632	-0.590488	-0.1	0.5
NIT2_HUMAN	-0.497377	0.113943	0.160213	-0.1	0.4
PR40A_HUMAN	-0.0867963	0.213737	-0.350509	-0.1	0.3
ENOPH_HUMAN	-0.311034	-0.28319	0.370414	-0.1	0.4
DBNL_HUMAN	-0.241115	0.0639225	-0.0466488	-0.1	0.2
CBR1_HUMAN	-0.41506	-0.0111775	0.202084	-0.1	0.3
IMB1_HUMAN	0.0648509	-0.140309	-0.149165	-0.1	0.1
KI13B_HUMAN	0.202058	-0.617718	0.190779	-0.1	0.5
BPNT1_HUMAN	0.443149	-0.357194	-0.310849	-0.1	0.4
HECD1_HUMAN	0.244631	-0.11112	-0.359951	-0.1	0.3
GLRX3_HUMAN	-0.302026	0.114869	-0.0395901	-0.1	0.2
ABI1_HUMAN	0.121718	0.254081	-0.603036	-0.1	0.5
CX026_HUMAN	0.0483828	0.280012	-0.555712	-0.1	0.4
ATR_HUMAN	-0.409799	0.41629	-0.234615	-0.1	0.4
MSS4_HUMAN	1.42639	-1.91029	0.254402	-0.1	1.7
TGT_HUMAN	-0.224211	-0.235901	0.230465	-0.1	0.3
STAT3_HUMAN	-0.278276	-0.0494362	0.0976376	-0.1	0.2
CD2B2_HUMAN	0.559986	0.224731	-1.01541	-0.1	0.8
RL1D1_HUMAN	-0.0957086	-0.107611	-0.0281278	-0.1	0
RTF1_HUMAN	0.187089	-0.407416	-0.0113489	-0.1	0.3
EST2_HUMAN	-0.313385	-1.61597	1.69733	-0.1	1.7
EXOS6_HUMAN	-0.0247362	-0.264948	0.0575958	-0.1	0.2
SPRC_HUMAN	-0.703239	-0.110878	0.581433	-0.1	0.6
G3BP2_HUMAN	-0.036113	0.0161063	-0.213819	-0.1	0.1
HP1B3_HUMAN	0.072477	-0.2591	-0.0491837	-0.1	0.2
TBCB_HUMAN	-0.264441	-0.10655	0.133929	-0.1	0.2
RHG18_HUMAN	-0.259227	-0.0778255	0.0989688	-0.1	0.2
AP1G1_HUMAN	-0.0135786	-0.00983174	-0.215251	-0.1	0.1
DHSA_HUMAN	-0.325877	-0.195389	0.280824	-0.1	0.3
BTAF1_HUMAN	0.0466998	-0.0519814	-0.236756	-0.1	0.1
CTBP1_HUMAN	-0.879662	0.565482	0.0717419	-0.1	0.7
MILK1_HUMAN	-0.107646	-0.0688232	-0.0666308	-0.1	0
NUP50_HUMAN	-0.295915	0.146586	-0.0940299	-0.1	0.2
DSCR3_HUMAN	-0.743762	-0.299588	0.799683	-0.1	0.8
MK01_HUMAN	0.174296	0.127356	-0.546881	-0.1	0.4
DPOE3_HUMAN	-0.316768	0.0173004	0.0539317	-0.1	0.2
E41L2_HUMAN	-0.195025	0.0192445	-0.0709893	-0.1	0.1
NCKP1_HUMAN	0.327059	-0.300377	-0.274749	-0.1	0.4
HNRPQ_HUMAN	-0.277504	-0.0566374	0.0855552	-0.1	0.2
ADHX_HUMAN	-0.179719	0.344277	-0.41319	-0.1	0.4
GAPD1_HUMAN	0.281444	-0.73424	0.202733	-0.1	0.6
UBE2Z_HUMAN	-0.474588	0.257527	-0.0335868	-0.1	0.4
HINT2_HUMAN	-0.123537	0.0176314	-0.145175	-0.1	0.1
COPB2_HUMAN	-0.028706	0.206313	-0.428695	-0.1	0.3
H1BP3_HUMAN	0.0552974	-0.346292	0.0388541	-0.1	0.2
HOME3_HUMAN	-0.0370882	-0.556709	0.341371	-0.1	0.5
SUH_HUMAN	-1.0995	0.458251	0.386845	-0.1	0.9
HAT1_HUMAN	0.00327641	-0.349396	0.0915977	-0.1	0.2
CYTSA_HUMAN	0.258159	-0.0685872	-0.444286	-0.1	0.4
UBR4_HUMAN	0.10856	-0.170562	-0.193579	-0.1	0.2
RABP2_HUMAN	0.00922587	-0.834353	0.569237	-0.1	0.7
IF1AX_HUMAN	0.620397	-0.558526	-0.318395	-0.1	0.6
SNUT2_HUMAN	-0.0907044	0.322765	-0.489548	-0.1	0.4
CDC27_HUMAN	-0.0425339	0.405863	-0.621038	-0.1	0.5
5NTC_HUMAN	-0.652004	-0.140308	0.534216	-0.1	0.6
VATG1_HUMAN	-1.42643	0.663796	0.50433	-0.1	1.2
CF211_HUMAN	0.112417	-0.341374	-0.0294253	-0.1	0.2
F120C_HUMAN	0.307136	-1.41178	0.844095	-0.1	1.2
MCM2_HUMAN	0.139814	-0.230805	-0.170389	-0.1	0.2
MTOR_HUMAN	-0.495872	0.614605	-0.382328	-0.1	0.6
TCPG_HUMAN	0.190364	-0.121944	-0.332148	-0.1	0.3
LYRM7_HUMAN	-0.475869	0.320705	-0.109008	-0.1	0.4
TBA4A_HUMAN	0.247434	-0.109121	-0.404784	-0.1	0.3
HIP1_HUMAN	-0.0816637	-0.298073	0.112943	-0.1	0.2
CH059_HUMAN	-2.12556	0.777151	1.08154	-0.1	1.8
RS25_HUMAN	-0.139327	0.02342	-0.152367	-0.1	0.1
GRB10_HUMAN	-0.0587968	-0.202488	-0.00716403	-0.1	0.1
AIMP2_HUMAN	0.0231411	-0.413491	0.120971	-0.1	0.3
COPA_HUMAN	-0.00515858	-0.0778721	-0.186493	-0.1	0.1
SPE39_HUMAN	-0.389273	-0.511919	0.628474	-0.1	0.6
LMO7_HUMAN	-0.355527	-0.000245249	0.0829633	-0.1	0.2
HXK1_HUMAN	-0.693732	0.191609	0.227068	-0.1	0.5
DC1L1_HUMAN	-0.0322519	-0.166121	-0.0804292	-0.1	0.1
GCP5_HUMAN	-2.22084	1.79997	0.140802	-0.1	2
PSMF1_HUMAN	0.50779	-1.22317	0.434655	-0.1	1
DECR_HUMAN	-0.159757	-0.00280549	-0.120132	-0.1	0.1
NCDN_HUMAN	0.344057	-0.451577	-0.177213	-0.1	0.4
MPRIP_HUMAN	-0.414461	-0.154111	0.28298	-0.1	0.4
GALE_HUMAN	-0.405121	0.146903	-0.0285846	-0.1	0.3
HNRPK_HUMAN	-0.138872	0.125797	-0.276465	-0.1	0.2
SMRCD_HUMAN	0.553234	0.413736	-1.25698	-0.1	1
RL6_HUMAN	-0.504693	-0.121644	0.334207	-0.1	0.4
RPP29_HUMAN	-1.94442	0.441194	1.21095	-0.1	1.6
PTN11_HUMAN	-0.0765341	0.019347	-0.235973	-0.1	0.1
ACAP2_HUMAN	-0.066666	-0.92266	0.695701	-0.1	0.8
CLPX_HUMAN	-0.282714	-0.761435	0.749519	-0.1	0.8
HS105_HUMAN	-0.23526	-0.310726	0.251086	-0.1	0.3
DHE3_HUMAN	-0.176022	-0.00746215	-0.111854	-0.1	0.1
EXOS5_HUMAN	-0.604108	0.660205	-0.352695	-0.1	0.7
XRCC5_HUMAN	-0.327517	0.0142786	0.0166143	-0.1	0.2
TCPH_HUMAN	0.362414	-0.194048	-0.465598	-0.1	0.4
P5CR1_HUMAN	-0.355009	0.431319	-0.375711	-0.1	0.5
MICA3_HUMAN	-0.378193	0.514198	-0.435635	-0.1	0.5
RABL6_HUMAN	0.242434	-0.412613	-0.129937	-0.1	0.3
PRDX2_HUMAN	0.124965	-0.0923921	-0.332721	-0.1	0.2
CCD75_HUMAN	-0.794185	0.748934	-0.255515	-0.1	0.8
SYG_HUMAN	-0.0428793	-0.0786334	-0.179717	-0.1	0.1
SRP54_HUMAN	-0.107014	-0.127014	-0.0676095	-0.1	0
BACH_HUMAN	-0.165693	-0.0188936	-0.11732	-0.1	0.1
ARHL2_HUMAN	0.0376339	-0.313512	-0.0301504	-0.1	0.2
CUL2_HUMAN	-0.263385	0.0952985	-0.137973	-0.1	0.2
COG6_HUMAN	0.463525	-0.507826	-0.26198	-0.1	0.5
PGES2_HUMAN	-0.289327	0.136758	-0.154323	-0.1	0.2
NEDD4_HUMAN	-0.135595	0.119753	-0.293373	-0.1	0.2
PLCG1_HUMAN	-0.222565	0.00433244	-0.0911372	-0.1	0.1
EIF3A_HUMAN	-0.177995	-0.204218	0.071553	-0.1	0.2
FLII_HUMAN	-0.121341	0.0146368	-0.205441	-0.1	0.1
AIP_HUMAN	-0.0480286	-0.277551	0.0130659	-0.1	0.2
GLOD4_HUMAN	-0.823449	0.252216	0.258663	-0.1	0.6
ECHB_HUMAN	-0.0849528	-0.0692775	-0.158426	-0.1	0
CCD22_HUMAN	-0.0162291	0.0649845	-0.361453	-0.1	0.2
GGPPS_HUMAN	-0.0458568	0.0415959	-0.309003	-0.1	0.2
MDHM_HUMAN	-0.155711	-0.0645551	-0.0946615	-0.1	0
RNT2_HUMAN	-0.951313	0.808281	-0.172505	-0.1	0.9
GNA1_HUMAN	-0.307269	-0.0617391	0.0532964	-0.1	0.2
M4K5_HUMAN	0.207734	-0.392008	-0.131473	-0.1	0.3
RENT1_HUMAN	0.407089	-0.186493	-0.537501	-0.1	0.5
8ODP_HUMAN	0.213636	0.164227	-0.694826	-0.1	0.5
MCM6_HUMAN	-0.0666413	-0.131842	-0.122538	-0.1	0
PRKDC_HUMAN	-0.218988	0.152329	-0.25437	-0.1	0.2
SNX17_HUMAN	-0.36828	0.155801	-0.10955	-0.1	0.3
CTNA1_HUMAN	-0.385979	-0.0247686	0.0872324	-0.1	0.2
RPR1B_HUMAN	-0.517443	0.162037	0.0307424	-0.1	0.4
TCEA1_HUMAN	-0.207894	-0.0296124	-0.0875779	-0.1	0.1
RN114_HUMAN	-0.603721	0.826222	-0.550558	-0.1	0.8
LIMD1_HUMAN	0.496166	-0.246574	-0.57826	-0.1	0.6
GGA1_HUMAN	0.69893	-0.772163	-0.255445	-0.1	0.7
OSTF1_HUMAN	-0.152915	-0.240484	0.0640416	-0.1	0.2
TRNT1_HUMAN	-0.310481	-0.107146	0.0852658	-0.1	0.2
CAND1_HUMAN	-0.198201	0.0100908	-0.144493	-0.1	0.1
INF2_HUMAN	-0.441273	-0.136563	0.244873	-0.1	0.3
MPI_HUMAN	0.224139	-0.601563	0.0440589	-0.1	0.4
SNX3_HUMAN	-0.0561418	-0.405493	0.12539	-0.1	0.3
PI42C_HUMAN	-0.518151	0.235356	-0.0579907	-0.1	0.4
S30BP_HUMAN	-2.041	-1.59355	3.29234	-0.1	3
RL3_HUMAN	-0.269653	0.0411952	-0.114665	-0.1	0.2
NAA25_HUMAN	-0.163645	0.131173	-0.311246	-0.1	0.2
AK1C1_HUMAN	-0.829559	-0.256928	0.739589	-0.1	0.8
LA_HUMAN	-0.235447	-0.111856	-0.000224088	-0.1	0.1
MOC2A_HUMAN	-0.418487	-0.252095	0.321265	-0.1	0.4
P5CR2_HUMAN	-0.345365	-0.180544	0.175951	-0.1	0.3
LDHB_HUMAN	-0.228671	0.168396	-0.289769	-0.1	0.2
RWDD4_HUMAN	0.507421	0.0431849	-0.900845	-0.1	0.7
UCK1_HUMAN	-0.475081	-0.483232	0.604849	-0.1	0.6
MKLN1_HUMAN	0.150569	0.0162733	-0.52049	-0.1	0.4
SYEP_HUMAN	0.017924	-0.384173	0.0124002	-0.1	0.2
MSH2_HUMAN	0.160491	-0.256989	-0.257883	-0.1	0.2
SYNJ2_HUMAN	0.675716	-0.857428	-0.172942	-0.1	0.8
GOPC_HUMAN	0.110651	-0.32914	-0.13659	-0.1	0.2
SNAA_HUMAN	-0.426539	0.0437262	0.0272606	-0.1	0.3
ATX2_HUMAN	1.03417	-0.624432	-0.767635	-0.1	1
RS24_HUMAN	0.626999	-0.217244	-0.768396	-0.1	0.7
CNOT1_HUMAN	-0.00107169	-0.437512	0.0794402	-0.1	0.3
LMNA_HUMAN	-0.87931	0.434696	0.0824108	-0.1	0.7
PP1R7_HUMAN	0.291669	0.1585	-0.814855	-0.1	0.6
IF5_HUMAN	-0.408058	0.0738224	-0.0324328	-0.1	0.3
OSBP1_HUMAN	-0.460056	0.122376	-0.0324821	-0.1	0.3
IGBP1_HUMAN	0.00348531	-0.168151	-0.206663	-0.1	0.1
MP2K2_HUMAN	-0.181162	-0.16319	-0.0273934	-0.1	0.1
DBR1_HUMAN	0.465686	-0.239276	-0.598613	-0.1	0.5
EI2BA_HUMAN	-0.12641	-0.217335	-0.0284757	-0.1	0.1
HUS1_HUMAN	-1.40879	-1.58414	2.61985	-0.1	2.4
RABE2_HUMAN	0.86707	-0.970341	-0.271998	-0.1	0.9
FXL18_HUMAN	-0.0745212	-0.277931	-0.0230855	-0.1	0.1
CLPP_HUMAN	-0.344811	-0.0647841	0.0334678	-0.1	0.2
IPYR2_HUMAN	-0.156449	-0.0624649	-0.157618	-0.1	0.1
LIPB1_HUMAN	-0.101457	-0.23393	-0.0420095	-0.1	0.1
HSP74_HUMAN	-0.43672	0.099608	-0.0409761	-0.1	0.3
RADI_HUMAN	0.0580684	-0.376764	-0.0599322	-0.1	0.2
PSD10_HUMAN	0.205818	-0.220523	-0.36811	-0.1	0.3
TPP2_HUMAN	-0.0508937	-0.103225	-0.229684	-0.1	0.1
DYHC1_HUMAN	-0.106421	0.0522902	-0.329908	-0.1	0.2
GSK3A_HUMAN	-0.830747	-0.301645	0.747382	-0.1	0.8
UGGG1_HUMAN	-0.351406	0.479988	-0.516677	-0.1	0.5
SEM7A_HUMAN	-0.0373214	-0.469329	0.11804	-0.1	0.3
NT5D2_HUMAN	-1.26875	0.468615	0.411225	-0.1	1
PTRF_HUMAN	-1.89522	0.888338	0.616256	-0.1	1.5
PSPC1_HUMAN	-0.261254	-0.38231	0.251688	-0.1	0.3
MRC2_HUMAN	0.817799	0.414514	-1.62423	-0.1	1.3
STK3_HUMAN	-0.52443	0.0615167	0.0696526	-0.1	0.3
CNN3_HUMAN	-0.0501254	-0.381524	0.0373181	-0.1	0.2
TBC13_HUMAN	-0.205585	-0.310861	0.122054	-0.1	0.2
THOC3_HUMAN	0.714163	-0.600158	-0.511196	-0.1	0.7
HEAT3_HUMAN	-0.133697	-0.708182	0.444625	-0.1	0.6
UBA6_HUMAN	-0.315651	-0.29791	0.214736	-0.1	0.3
GDIR1_HUMAN	-0.136462	-0.613194	0.350425	-0.1	0.5
JIP4_HUMAN	-0.0634976	-0.296042	-0.042936	-0.1	0.1
SF3B2_HUMAN	-0.45649	0.403538	-0.34953	-0.1	0.5
MVP_HUMAN	0.19076	-0.260255	-0.335847	-0.1	0.3
HS90B_HUMAN	-0.216063	-0.0163643	-0.174048	-0.1	0.1
RS9_HUMAN	0.0628903	-0.122829	-0.347661	-0.1	0.2
HIF1N_HUMAN	0.612285	0.664513	-1.68832	-0.1	1.3
ERF1_HUMAN	-0.179624	0.0430929	-0.276523	-0.1	0.2
CLAP1_HUMAN	0.194631	0.0950934	-0.703389	-0.1	0.5
CDK12_HUMAN	0.174996	-0.264197	-0.325494	-0.1	0.3
MOCS3_HUMAN	-0.464854	-0.454531	0.504275	-0.1	0.6
RL30_HUMAN	-0.0679271	-0.220593	-0.127269	-0.1	0.1
CSN2_HUMAN	-0.624518	0.409318	-0.200792	-0.1	0.5
NUDC2_HUMAN	-0.459755	-0.423854	0.466786	-0.1	0.5
TRM6_HUMAN	0.354482	-0.105108	-0.666718	-0.1	0.5
PABP2_HUMAN	-0.474131	0.525835	-0.470999	-0.1	0.6
ECH1_HUMAN	-0.231451	-0.0784645	-0.109858	-0.1	0.1
SMC2_HUMAN	-0.147953	-0.162217	-0.109948	-0.1	0
CBR3_HUMAN	-0.202305	-0.794832	0.576766	-0.1	0.7
DHX9_HUMAN	-0.0649651	-0.144217	-0.211774	-0.1	0.1
MTA2_HUMAN	-0.298595	0.053289	-0.175948	-0.1	0.2
SRGP2_HUMAN	0.00626482	0.205273	-0.633051	-0.1	0.4
KLC2_HUMAN	-0.0515301	-0.408327	0.0374425	-0.1	0.2
FOXK1_HUMAN	-0.00930847	0.0128428	-0.427387	-0.1	0.2
PP4R1_HUMAN	0.399471	0.239689	-1.06332	-0.1	0.8
PARP4_HUMAN	-0.307178	-0.0510868	-0.0666283	-0.1	0.1
EIF3M_HUMAN	-0.254205	0.00998895	-0.181219	-0.1	0.1
COG5_HUMAN	-1.07012	0.450891	0.193758	-0.1	0.8
AMPH_HUMAN	-0.0940552	-0.0929935	-0.24121	-0.1	0.1
BCAT2_HUMAN	-0.105254	-0.214277	-0.108802	-0.1	0.1
RAI14_HUMAN	-0.159081	-0.345031	0.0756303	-0.1	0.2
SPB6_HUMAN	0.0425201	-0.390132	-0.0810417	-0.1	0.2
LYPA2_HUMAN	-0.500316	0.145988	-0.0743332	-0.1	0.3
MSH6_HUMAN	-0.182072	-0.183481	-0.064296	-0.1	0.1
RFC3_HUMAN	0.997805	-0.117789	-1.31006	-0.1	1.2
DHAK_HUMAN	-0.042874	-0.15111	-0.237151	-0.1	0.1
WIPI1_HUMAN	-0.0648781	-0.00615916	-0.360441	-0.1	0.2
ATX3_HUMAN	-1.30244	0.270593	0.599916	-0.1	1
PURA2_HUMAN	-0.252447	-0.123486	-0.0561669	-0.1	0.1
LCMT1_HUMAN	-0.887544	-0.0324402	0.487708	-0.1	0.7
OLA1_HUMAN	-0.0105021	-0.149055	-0.273582	-0.1	0.1
EIF2D_HUMAN	-0.274156	-0.493872	0.333578	-0.1	0.4
NCOAT_HUMAN	-0.05996	0.172607	-0.547504	-0.1	0.4
AP3D1_HUMAN	0.243191	-0.0935042	-0.585229	-0.1	0.4
AP1S1_HUMAN	0.913448	-0.399746	-0.949631	-0.1	1
EM55_HUMAN	-0.168398	-0.424794	0.156611	-0.1	0.3
PEBB_HUMAN	-0.449953	-0.196405	0.209276	-0.1	0.3
DHYS_HUMAN	-0.0166358	-0.0865759	-0.33419	-0.1	0.2
NCBP1_HUMAN	-0.252732	-0.468985	0.283171	-0.1	0.4
ESTD_HUMAN	-0.875755	-0.296405	0.732936	-0.1	0.8
UAP1_HUMAN	-0.183208	-0.226992	-0.0290948	-0.1	0.1
PARG_HUMAN	0.251888	-0.54212	-0.152751	-0.1	0.4
UBFD1_HUMAN	-0.547748	-0.378995	0.483409	-0.1	0.6
HNRPL_HUMAN	-0.411238	-0.219329	0.184249	-0.1	0.3
ARFG1_HUMAN	-0.0286178	-0.223346	-0.194494	-0.1	0.1
LKHA4_HUMAN	-0.32495	-0.144079	0.0222625	-0.1	0.2
S14L2_HUMAN	-0.340564	-0.347972	0.239334	-0.1	0.3
ARL2_HUMAN	-1.03051	1.195	-0.615741	-0.2	1.2
SLTM_HUMAN	-0.0281406	-0.298472	-0.126456	-0.2	0.1
AP2A1_HUMAN	-0.187455	-0.268531	0.00231698	-0.2	0.1
ICT1_HUMAN	-0.783981	0.337808	-0.00862968	-0.2	0.6
BZW1_HUMAN	-0.0522846	-0.346041	-0.0590747	-0.2	0.2
SNX5_HUMAN	-0.192924	-0.0598023	-0.205009	-0.2	0.1
ANKH1_HUMAN	-0.429777	0.468986	-0.496976	-0.2	0.5
KTNA1_HUMAN	-0.451088	-0.233731	0.226017	-0.2	0.3
PTN14_HUMAN	0.57917	-0.840885	-0.198078	-0.2	0.7
ASCC2_HUMAN	-0.117947	-1.20192	0.856884	-0.2	1
IF2A_HUMAN	-0.107201	-0.481882	0.125539	-0.2	0.3
M3K7_HUMAN	0.402783	-0.719307	-0.147588	-0.2	0.6
S23IP_HUMAN	-0.182169	-0.376156	0.0927783	-0.2	0.2
GLYG_HUMAN	0.302541	-0.630905	-0.137317	-0.2	0.5
TIMP1_HUMAN	-0.789402	-1.15533	1.47853	-0.2	1.4
GNAI2_HUMAN	-0.026742	-0.172821	-0.267413	-0.2	0.1
TPP1_HUMAN	-0.196006	0.175016	-0.447292	-0.2	0.3
STAM1_HUMAN	-0.244394	-0.462268	0.237005	-0.2	0.4
DUS3_HUMAN	-0.418586	0.0439965	-0.0965239	-0.2	0.2
PGTB1_HUMAN	-0.122135	-0.893012	0.542657	-0.2	0.7
DYST_HUMAN	-0.40989	-0.116546	0.0538867	-0.2	0.2
EIF3C_HUMAN	-0.135365	-0.162254	-0.177041	-0.2	0
ZN622_HUMAN	0.158936	-0.556744	-0.0775397	-0.2	0.4
NUCL_HUMAN	-0.342608	-0.283636	0.149161	-0.2	0.3
RUVB1_HUMAN	-0.251296	0.114791	-0.340674	-0.2	0.2
C1QBP_HUMAN	-0.381927	0.507491	-0.602792	-0.2	0.6
CALR_HUMAN	-0.233996	-0.456726	0.213169	-0.2	0.3
SH3G1_HUMAN	-0.188264	-0.344774	0.0511144	-0.2	0.2
HXK2_HUMAN	-0.155267	-0.459298	0.132454	-0.2	0.3
TRIM2_HUMAN	0.225878	-0.129593	-0.578746	-0.2	0.4
KPRA_HUMAN	0.146042	-0.769396	0.140449	-0.2	0.5
SUCB1_HUMAN	0.0653123	-0.105613	-0.44276	-0.2	0.3
IF2B_HUMAN	-0.278016	-0.214029	0.00897843	-0.2	0.2
RBM14_HUMAN	-0.550748	-0.387901	0.454346	-0.2	0.5
SPT6H_HUMAN	0.169097	-0.312329	-0.341096	-0.2	0.3
KAD2_HUMAN	-0.0363372	-0.402125	-0.0458897	-0.2	0.2
F263_HUMAN	-0.610551	-0.265393	0.388165	-0.2	0.5
SMC4_HUMAN	-0.0445505	-0.322499	-0.120906	-0.2	0.1
RAB18_HUMAN	0.367102	-0.129702	-0.72543	-0.2	0.5
TRIPC_HUMAN	-0.387899	-0.226103	0.125416	-0.2	0.3
SRPK2_HUMAN	0.704567	-0.439115	-0.755423	-0.2	0.8
[truncated: 1,431 more rows]

## Sheet: Click Chemistry
					Y102 Rep 1					Azide Rep 1					DMSO Rep 2					Y102 Rep 2					Azide Rep 2					DMSO Rep 3					Y102 Rep 3					Azide Rep 3
Protein_ID	Accession	Description	Mol_Wt	Length	% coverage	TP	UP	UM	iBAQ Area	% coverage	TP	UP	UM	iBAQ Area	% coverage	TP	UP	UM	iBAQ Area	% coverage	TP	UP	UM	iBAQ Area	% coverage	TP	UP	UM	iBAQ Area	% coverage	TP	UP	UM	iBAQ Area	% coverage	TP	UP	UM	iBAQ Area	% coverage	TP	UP	UM	iBAQ Area
S10A6_HUMAN	P06703	Protein S100-A6 OS=Homo sapiens GN=S100A6 PE=1 SV=1	10107.3	90	16.6667	3	3	3	552123808	16.6667	3	3	3	796408176	18.8889	5	4	4	4.91404e+08	16.6667	5	3	3	453355510	16.6667	6	3	3	1055309500	16.6667	6	3	3	695201550	16.6667	8	3	3	754291036	16.6667	3	3	3	1057687148
LEG1_HUMAN	P09382	Galectin-1 OS=Homo sapiens GN=LGALS1 PE=1 SV=2	14608.2	135	57.037	10	8	8	1.09235e+08	58.5185	19	9	9	9.25494e+08	46.6667	10	7	7	7.0558e+07	37.7778	7	6	6	3.57337e+07	46.6667	12	7	7	5.17071e+08	58.5185	12	8	8	186644834	58.5185	13	9	9	2.12041e+08	58.5185	20	9	9	1.48328e+09
VIME_HUMAN	P08670	Vimentin OS=Homo sapiens GN=VIM PE=1 SV=4	52913.3	466	59.6567	60	41	37	3.05354e+08	66.0944	66	46	41	3.31817e+08	54.2918	61	39	34	2.87483e+08	48.927	40	30	25	1.94564e+08	60.3004	58	38	33	5.07127e+08	65.2361	66	43	38	4.20382e+08	67.8112	79	47	41	4.84248e+08	63.3047	55	41	36	3.54192e+08
ANXA2_HUMAN	P07355	Annexin A2 OS=Homo sapiens GN=ANXA2 PE=1 SV=2	38145.9	339	56.9322	37	30	8	1.16165e+08	61.9469	47	33	7	4.34316e+08	41.0029	22	19	3	79053402	24.1888	15	12	3	42235031	53.3923	41	27	7	4.8771e+08	55.4572	31	26	7	9.11008e+07	56.9322	35	28	8	1.01297e+08	62.8319	51	32	7	1.14721e+09
MT2_HUMAN	P02795	Metallothionein-2 OS=Homo sapiens GN=MT2A PE=1 SV=1	5891.23	61	32.7869	2	2	0	41950320	34.4262	5	3	0	2.62954e+08	34.4262	4	3	0	6.16713e+07	34.4262	4	3	0	63832301	67.2131	7	5	2	4.81625e+08	34.4262	4	3	0	6.88969e+07	34.4262	4	3	0	5.8109e+07	67.2131	5	4	1	6.5356e+08
MT1G_HUMAN	P13640	Metallothionein-1G OS=Homo sapiens GN=MT1G PE=1 SV=2	5974.34	62	32.2581	2	2	0	41950320	33.871	5	3	0	2.62954e+08	33.871	4	3	0	6.16713e+07	33.871	4	3	0	63832301	33.871	4	3	0	4.7836e+08	33.871	4	3	0	6.88969e+07	33.871	4	3	0	5.8109e+07	33.871	4	3	0	6.51799e+08
MT1X_HUMAN	P80297	Metallothionein-1X OS=Homo sapiens GN=MT1X PE=1 SV=1	5901.28	61	32.7869	2	2	0	41950320	34.4262	5	3	0	2.62954e+08	34.4262	4	3	0	6.16713e+07	34.4262	4	3	0	63832301	34.4262	4	3	0	4.7836e+08	34.4262	4	3	0	6.88969e+07	34.4262	4	3	0	5.8109e+07	34.4262	4	3	0	6.51799e+08
THIO_HUMAN	P10599	Thioredoxin OS=Homo sapiens GN=TXN PE=1 SV=3	11599.8	105	40	4	4	4	2.68539e+07	42.8571	10	6	6	2.34665e+08	22.8571	3	3	3	1.68911e+07	8.57143	1	1	1	1.57642e+07	31.4286	8	4	4	4.64428e+08	40	4	4	4	3.36152e+07	40	4	4	4	3.99956e+07	51.4286	13	7	7	1.66401e+09
AXA2L_HUMAN	A6NMY6	Putative annexin A2-like protein OS=Homo sapiens GN=ANXA2P2 PE=5 SV=2	38201	339	40.413	23	22	0	9.90498e+07	45.4277	34	26	0	3.61431e+08	35.6932	18	16	0	6.35234e+07	18.8791	11	9	0	3.55565e+07	41.0029	30	20	0	3.82691e+08	38.9381	21	19	0	7.56492e+07	40.413	24	20	0	8.36709e+07	46.3127	38	25	0	9.59611e+08
MT1E_HUMAN	P04732	Metallothionein-1E OS=Homo sapiens GN=MT1E PE=1 SV=1	5863.23	61	19.6721	1	1	0	2.79401e+07	34.4262	5	3	0	2.0157e+08	21.3115	3	2	0	4.30452e+07	21.3115	3	2	0	41280769	21.3115	3	2	0	3.644e+08	21.3115	3	2	0	4.7105e+07	21.3115	3	2	0	3.20053e+07	34.4262	5	3	0	4.99095e+08
DOPD_HUMAN	P30046	D-dopachrome decarboxylase OS=Homo sapiens GN=DDT PE=1 SV=3	12541.7	118	46.6102	7	5	2	1.13154e+08	52.5424	9	7	3	2.3777e+08	19.4915	4	3	1	237984466	19.4915	5	3	1	2.00827e+08	30.5085	4	4	1	3.13786e+08	52.5424	8	6	2	246658401	52.5424	10	6	2	3.13505e+08	39.8305	6	5	2	1.98586e+08
LMNA_HUMAN	P02545	Prelamin-A/C OS=Homo sapiens GN=LMNA PE=1 SV=1	72973.1	664	53.7651	45	38	37	2.76564e+07	61.1446	77	53	51	2.49221e+08	44.1265	44	37	35	2.23283e+07	30.7229	21	21	20	1.37628e+07	56.0241	73	47	45	2.87728e+08	55.5723	53	43	41	3.76779e+07	57.6807	55	43	41	4.31254e+07	60.6928	87	55	53	6.95156e+08
MT1M_HUMAN	Q8N339	Metallothionein-1M OS=Homo sapiens GN=MT1M PE=2 SV=2	5975.25	61	19.6721	1	1	0	2.09551e+07	21.3115	4	2	0	148364853	21.3115	3	2	0	3.22839e+07	21.3115	3	2	0	3.09606e+07	21.3115	3	2	0	2.733e+08	21.3115	3	2	0	3.53287e+07	21.3115	3	2	0	2.4004e+07	21.3115	3	2	0	372809414
DDTL_HUMAN	A6NHG4	D-dopachrome decarboxylase-like protein OS=Homo sapiens GN=DDTL PE=2 SV=1	13992.3	134	26.8657	5	3	0	9.43701e+07	32.0896	6	4	0	2.01179e+08	11.194	3	2	0	2.05987e+08	11.194	4	2	0	1.74064e+08	20.8955	3	3	0	2.72276e+08	32.0896	6	4	0	2.12364e+08	32.0896	8	4	0	2.69777e+08	20.8955	4	3	0	1.6834e+08
K2C1_HUMAN	P04264	Keratin, type II cytoskeletal 1 OS=Homo sapiens GN=KRT1 PE=1 SV=6	64541.5	644	47.0497	90	47	39	9.67749e+08	46.7391	58	41	35	3.43437e+08	40.9938	69	43	33	3.05867e+08	33.8509	53	33	25	1.61347e+08	39.7516	51	35	28	2.12881e+08	53.7267	98	50	41	8.21312e+08	53.2609	79	47	39	4.59098e+08	52.0186	65	44	37	4.22098e+08
BOLA2_HUMAN	Q9H3K6	BolA-like protein 2 OS=Homo sapiens GN=BOLA2 PE=1 SV=1	10028.2	86	47.6744	4	4	4	6722817	47.6744	4	4	4	2.27629e+08	18.6047	2	2	2	2.6823e+06	8.13953	1	1	1	1.58383e+06	47.6744	5	4	4	2.04885e+08	47.6744	5	4	4	9.42637e+06	47.6744	5	4	4	9.03061e+06	69.7674	6	5	5	677824445
H33_HUMAN	P84243	Histone H3.3 OS=Homo sapiens GN=H3F3A PE=1 SV=2	15204.5	136	22.0588	6	5	0	1.67175e+08	22.0588	5	4	0	106818846	22.0588	5	5	0	1.34398e+08	15.4412	4	4	0	5.50493e+07	22.0588	8	7	0	2.02993e+08	22.0588	8	6	0	2.77073e+08	22.0588	10	7	0	2.61451e+08	22.0588	5	5	0	180255003
H31T_HUMAN	Q16695	Histone H3.1t OS=Homo sapiens GN=HIST3H3 PE=1 SV=3	15384.5	136	29.4118	7	6	0	1.67529e+08	22.0588	5	4	0	106818846	28.6765	6	6	0	1.34794e+08	22.0588	5	5	0	55680701	22.0588	8	7	0	2.02993e+08	28.6765	9	7	0	2.79155e+08	28.6765	11	8	0	2.63248e+08	22.0588	5	5	0	180255003
H31_HUMAN	P68431	Histone H3.1 OS=Homo sapiens GN=HIST1H3A PE=1 SV=2	15296.5	136	29.4118	7	6	0	1.67529e+08	22.0588	5	4	0	106818846	28.6765	6	6	0	1.34794e+08	22.0588	5	5	0	55680701	22.0588	8	7	0	2.02993e+08	28.6765	9	7	0	2.79155e+08	28.6765	11	8	0	2.63248e+08	22.0588	5	5	0	180255003
H32_HUMAN	Q71DI3	Histone H3.2 OS=Homo sapiens GN=HIST2H3A PE=1 SV=3	15264.5	136	29.4118	7	6	0	1.67529e+08	22.0588	5	4	0	106818846	28.6765	6	6	0	1.34794e+08	22.0588	5	5	0	55680701	22.0588	8	7	0	2.02993e+08	28.6765	9	7	0	2.79155e+08	28.6765	11	8	0	2.63248e+08	22.0588	5	5	0	180255003
H2AV_HUMAN	Q71UI9	Histone H2A.V OS=Homo sapiens GN=H2AFV PE=1 SV=3	13354.6	128	20.3125	4	3	0	3.04944e+08	31.25	4	4	0	2.75433e+08	20.3125	4	3	0	1.33547e+08	14.8438	2	2	0	1.79988e+07	20.3125	4	3	0	1.9828e+08	31.25	7	4	0	532857049	31.25	8	4	0	4.50958e+08	31.25	4	4	0	3.73379e+08
H2AZ_HUMAN	P0C0S5	Histone H2A.Z OS=Homo sapiens GN=H2AFZ PE=1 SV=2	13382.6	128	20.3125	4	3	0	3.04944e+08	31.25	4	4	0	2.75433e+08	20.3125	4	3	0	1.33547e+08	14.8438	2	2	0	1.79988e+07	20.3125	4	3	0	1.9828e+08	31.25	7	4	0	532857049	31.25	8	4	0	4.50958e+08	31.25	4	4	0	3.73379e+08
K1C9_HUMAN	P35527	Keratin, type I cytoskeletal 9 OS=Homo sapiens GN=KRT9 PE=1 SV=3	60617.3	623	43.1782	61	29	29	9.83304e+08	44.4623	38	31	31	2.39589e+08	27.9294	30	23	22	1.44691e+08	25.6822	25	20	19	1.22497e+08	28.8925	33	25	24	1.93494e+08	45.4254	68	32	31	7.34848e+08	47.9936	53	33	32	3.38799e+08	39.0048	41	29	28	3.04643e+08
TPM4_HUMAN	P67936	Tropomyosin alpha-4 chain OS=Homo sapiens GN=TPM4 PE=1 SV=3	28374.5	248	32.2581	12	10	4	1.10526e+07	53.2258	32	23	9	1.70552e+08	41.129	13	13	6	8.25057e+06	30.2419	9	9	4	7.29799e+06	50	26	18	9	1.9349e+08	45.1613	15	14	6	1.4364e+07	48.7903	20	17	7	1.63599e+07	48.7903	25	18	8	4.78816e+08
H2A2C_HUMAN	Q16777	Histone H2A type 2-C OS=Homo sapiens GN=HIST2H2AC PE=1 SV=4	13865.9	129	20.9302	7	4	0	2.86679e+08	20.9302	4	4	0	2.67592e+08	17.8295	5	3	0	1.30228e+08	12.4031	2	2	0	2.28323e+07	17.8295	4	3	0	1.89413e+08	17.8295	6	3	0	5.08217e+08	17.8295	6	3	0	4.28962e+08	32.5581	4	4	0	3.55254e+08
H2AJ_HUMAN	Q9BTM1	Histone H2A.J OS=Homo sapiens GN=H2AFJ PE=1 SV=1	13896.9	129	20.9302	7	4	0	2.86679e+08	20.9302	4	4	0	2.67592e+08	17.8295	5	3	0	1.30228e+08	12.4031	2	2	0	2.28323e+07	17.8295	4	3	0	1.89413e+08	17.8295	6	3	0	5.08217e+08	17.8295	6	3	0	4.28962e+08	17.8295	3	3	0	3.54974e+08
TPM3_HUMAN	P06753	Tropomyosin alpha-3 chain OS=Homo sapiens GN=TPM3 PE=1 SV=1	32604.8	284	17.9577	8	6	1	7.76482e+06	35.9155	26	17	7	1.68955e+08	17.9577	6	6	1	4.97939e+06	14.4366	5	5	1	4.04157e+06	33.8028	20	12	4	1.79442e+08	21.831	7	7	2	8.26794e+06	21.4789	9	8	1	8.05145e+06	29.9296	18	12	6	3.81191e+08
ALDOA_HUMAN	P04075	Fructose-bisphosphate aldolase A OS=Homo sapiens GN=ALDOA PE=1 SV=2	39057.4	364	43.6813	25	19	15	1.53788e+08	47.2527	28	22	19	1.76067e+08	34.3407	26	21	17	1.04066e+08	29.6703	16	15	11	5.10394e+07	31.5934	25	18	15	1.75145e+08	35.1648	26	19	16	1.46606e+08	48.6264	29	22	18	1.85166e+08	49.1758	29	23	19	1.87336e+08
AATM_HUMAN	P00505	Aspartate aminotransferase, mitochondrial OS=Homo sapiens GN=GOT2 PE=1 SV=3	47085.4	430	42.3256	37	26	26	1.18095e+08	44.6512	39	29	29	1.57874e+08	32.5581	31	22	22	1.31491e+08	28.8372	25	20	20	5.61621e+07	32.093	33	22	22	1.75041e+08	38.6047	37	25	25	1.84497e+08	43.2558	42	28	28	2.05243e+08	41.1628	29	25	25	1.39792e+08
S10AB_HUMAN	P31949	Protein S100-A11 OS=Homo sapiens GN=S100A11 PE=1 SV=2	11570.9	105	23.8095	3	3	3	5.07688e+07	37.1429	6	5	5	1.31885e+08	26.6667	5	4	4	7.54007e+07	23.8095	3	3	3	6.79986e+07	26.6667	5	4	4	1.65744e+08	23.8095	3	3	3	6.92622e+07	23.8095	3	3	3	6.66696e+07	34.2857	4	4	4	1.37021e+08
H2A1D_HUMAN	P20671	Histone H2A type 1-D OS=Homo sapiens GN=HIST1H2AD PE=1 SV=2	14001	130	20.7692	7	4	0	245724958	20.7692	4	4	0	2.29364e+08	17.6923	5	3	0	1.11624e+08	12.3077	2	2	0	1.95705e+07	17.6923	4	3	0	1.62354e+08	17.6923	6	3	0	4.35615e+08	17.6923	6	3	0	3.67682e+08	32.3077	4	4	0	3.04503e+08
H2A1H_HUMAN	Q96KK5	Histone H2A type 1-H OS=Homo sapiens GN=HIST1H2AH PE=1 SV=3	13815.8	128	21.0938	7	4	0	245724958	21.0938	4	4	0	2.29364e+08	17.9688	5	3	0	1.11624e+08	12.5	2	2	0	1.95705e+07	17.9688	4	3	0	1.62354e+08	17.9688	6	3	0	4.35615e+08	17.9688	6	3	0	3.67682e+08	32.8125	4	4	0	3.04503e+08
H2A1J_HUMAN	Q99878	Histone H2A type 1-J OS=Homo sapiens GN=HIST1H2AJ PE=1 SV=3	13845.9	128	21.0938	7	4	0	245724958	21.0938	4	4	0	2.29364e+08	17.9688	5	3	0	1.11624e+08	12.5	2	2	0	1.95705e+07	17.9688	4	3	0	1.62354e+08	17.9688	6	3	0	4.35615e+08	17.9688	6	3	0	3.67682e+08	32.8125	4	4	0	3.04503e+08
H2A1_HUMAN	P0C0S8	Histone H2A type 1 OS=Homo sapiens GN=HIST1H2AG PE=1 SV=2	14001	130	20.7692	7	4	0	245724958	20.7692	4	4	0	2.29364e+08	17.6923	5	3	0	1.11624e+08	12.3077	2	2	0	1.95705e+07	17.6923	4	3	0	1.62354e+08	17.6923	6	3	0	4.35615e+08	17.6923	6	3	0	3.67682e+08	32.3077	4	4	0	3.04503e+08
H2A2A_HUMAN	Q6FI13	Histone H2A type 2-A OS=Homo sapiens GN=HIST2H2AA3 PE=1 SV=3	13988.9	130	20.7692	7	4	0	245724958	20.7692	4	4	0	2.29364e+08	17.6923	5	3	0	1.11624e+08	12.3077	2	2	0	1.95705e+07	17.6923	4	3	0	1.62354e+08	17.6923	6	3	0	4.35615e+08	17.6923	6	3	0	3.67682e+08	32.3077	4	4	0	3.04503e+08
H2A1A_HUMAN	Q96QV6	Histone H2A type 1-A OS=Homo sapiens GN=HIST1H2AA PE=1 SV=3	14078.9	131	17.5573	6	3	0	2.45131e+08	17.5573	3	3	0	2.28841e+08	17.5573	5	3	0	1.11624e+08	12.2137	2	2	0	1.95705e+07	17.5573	4	3	0	1.62354e+08	17.5573	6	3	0	4.35615e+08	17.5573	6	3	0	3.67682e+08	32.0611	4	4	0	3.04503e+08
H2A1B_HUMAN	P04908	Histone H2A type 1-B/E OS=Homo sapiens GN=HIST1H2AB PE=1 SV=2	14029	130	17.6923	6	3	0	2.45131e+08	17.6923	3	3	0	2.28841e+08	17.6923	5	3	0	1.11624e+08	12.3077	2	2	0	1.95705e+07	17.6923	4	3	0	1.62354e+08	17.6923	6	3	0	4.35615e+08	17.6923	6	3	0	3.67682e+08	32.3077	4	4	0	3.04503e+08
H2A1C_HUMAN	Q93077	Histone H2A type 1-C OS=Homo sapiens GN=HIST1H2AC PE=1 SV=3	13999	130	17.6923	6	3	0	2.45131e+08	17.6923	3	3	0	2.28841e+08	17.6923	5	3	0	1.11624e+08	12.3077	2	2	0	1.95705e+07	17.6923	4	3	0	1.62354e+08	17.6923	6	3	0	4.35615e+08	17.6923	6	3	0	3.67682e+08	32.3077	4	4	0	3.04503e+08
H2A3_HUMAN	Q7L7L0	Histone H2A type 3 OS=Homo sapiens GN=HIST3H2A PE=1 SV=3	13999	130	17.6923	6	3	0	2.45131e+08	17.6923	3	3	0	2.28841e+08	17.6923	5	3	0	1.11624e+08	12.3077	2	2	0	1.95705e+07	17.6923	4	3	0	1.62354e+08	17.6923	6	3	0	4.35615e+08	17.6923	6	3	0	3.67682e+08	17.6923	3	3	0	3.04263e+08
PPIA_HUMAN	P62937	Peptidyl-prolyl cis-trans isomerase A OS=Homo sapiens GN=PPIA PE=1 SV=2	17854.9	165	41.2121	15	14	11	1.01442e+08	46.6667	20	17	13	1.8016e+08	36.9697	13	11	8	7.52589e+07	26.6667	8	8	6	1.95616e+07	41.2121	16	13	9	1.61331e+08	40.6061	21	15	12	164166235	44.8485	24	16	12	1.92734e+08	44.8485	18	14	10	3.02833e+08
H2A2B_HUMAN	Q8IUE6	Histone H2A type 2-B OS=Homo sapiens GN=HIST2H2AB PE=1 SV=3	13888.9	130	12.3077	4	2	0	167480200	17.6923	3	3	1	1.43717e+08	12.3077	4	2	0	1.07736e+08	12.3077	2	2	0	1.95705e+07	12.3077	3	2	0	1.58646e+08	17.6923	5	3	1	2.87121e+08	17.6923	4	3	1	2.66609e+08	32.3077	4	4	1	2.00316e+08
H3C_HUMAN	Q6NXT2	Histone H3.3C OS=Homo sapiens GN=H3F3C PE=1 SV=3	15090.4	135	17.037	5	4	0	135893117	17.037	4	3	0	78088471	17.037	4	4	0	9.08099e+07	10.3704	3	3	0	2.83289e+07	17.037	7	6	0	1.4683e+08	17.037	7	5	0	2.08899e+08	17.037	9	6	0	1.98183e+08	17.037	4	4	0	136899018
COPRS_HUMAN	Q9NQ92	Coordinator of PRMT5 and differentiation stimulator OS=Homo sapiens GN=COPRS PE=1 SV=3	19796	184	0	0	0	0		26.6304	7	5	5	1.32521e+08	0	0	0	0		0	0	0	0		17.9348	5	4	4	139941709	0	0	0	0		0	0	0	0		26.6304	6	5	5	2.30373e+08
K1C10_HUMAN	P13645	Keratin, type I cytoskeletal 10 OS=Homo sapiens GN=KRT10 PE=1 SV=6	57366.1	584	40.2397	46	27	21	4.78771e+08	32.5342	39	26	18	2.28205e+08	25.1712	35	21	13	2.52379e+08	20.2055	19	14	8	1.05565e+08	28.4247	23	20	14	1.38285e+08	34.4178	45	28	19	4.10898e+08	31.3356	45	25	16	3.20961e+08	31.3356	33	24	16	3.21078e+08
PCBP1_HUMAN	Q15365	Poly(rC)-binding protein 1 OS=Homo sapiens GN=PCBP1 PE=1 SV=2	36896.1	356	20.5056	6	6	4	4.09287e+06	48.3146	24	18	8	1.46225e+08	17.1348	6	6	3	4.04103e+06	13.2022	6	6	2	3.00741e+06	31.1798	18	14	4	1.36142e+08	28.6517	8	8	5	4.83035e+06	30.8989	9	9	5	6.35444e+06	52.2472	34	23	13	4.01171e+08
H2AX_HUMAN	P16104	Histone H2A.x OS=Homo sapiens GN=H2AFX PE=1 SV=2	15005.4	143	16.0839	6	3	0	1.90657e+08	16.0839	3	3	0	1.77988e+08	16.0839	5	3	0	8.68187e+07	11.1888	2	2	0	1.52215e+07	16.0839	4	3	0	1.26275e+08	16.0839	6	3	0	3.38812e+08	16.0839	6	3	0	2.85975e+08	16.0839	3	3	0	2.36649e+08
ACTB_HUMAN	P60709	Actin, cytoplasmic 1 OS=Homo sapiens GN=ACTB PE=1 SV=1	41291.8	375	35.7333	20	16	0	5.64884e+07	41.0667	22	17	0	6.27721e+07	22.1333	20	15	0	5.35736e+07	20.2667	12	11	0	35579032	22.1333	21	15	0	1.13307e+08	34.1333	22	16	0	4.9909e+07	39.4667	25	18	0	4.94856e+07	40.8	20	16	0	5.78964e+07
ACTG_HUMAN	P63261	Actin, cytoplasmic 2 OS=Homo sapiens GN=ACTG1 PE=1 SV=1	41347.9	375	35.7333	20	16	0	5.64884e+07	41.0667	22	17	0	6.27721e+07	22.1333	20	15	0	5.35736e+07	20.2667	12	11	0	35579032	22.1333	21	15	0	1.13307e+08	34.1333	22	16	0	4.9909e+07	39.4667	25	18	0	4.94856e+07	40.8	20	16	0	5.78964e+07
MYL6_HUMAN	P60660	Myosin light polypeptide 6 OS=Homo sapiens GN=MYL6 PE=1 SV=2	16837.1	151	37.0861	7	7	4	1.57396e+07	41.7219	10	8	5	1.52748e+08	27.1523	5	5	2	7.58386e+06	15.894	2	2	0	2529426	41.7219	8	8	5	1.11111e+08	41.7219	8	8	5	1.80758e+07	41.7219	8	8	5	1.88341e+07	45.6954	11	9	5	5.03592e+08
TPM2_HUMAN	P07951	Tropomyosin beta chain OS=Homo sapiens GN=TPM2 PE=1 SV=1	32620.6	284	13.7324	6	5	0	6.12087e+06	24.6479	14	10	0	7.72881e+07	13.7324	5	5	0	4.08974e+06	7.04225	3	3	0	3.4481e+06	21.4789	11	7	0	1.07307e+08	17.2535	6	6	0	6.93148e+06	20.7746	9	8	0	7.25569e+06	18.662	11	8	0	2.25449e+08
ENOA_HUMAN	P06733	Alpha-enolase OS=Homo sapiens GN=ENO1 PE=1 SV=2	46705.4	434	33.6406	22	18	17	1.08317e+08	37.5576	27	20	19	1.02194e+08	22.8111	23	17	17	7.09537e+07	17.0507	16	13	13	4.00846e+07	25.1152	24	18	17	1.03515e+08	30.4147	22	16	15	7.57086e+07	35.7143	27	20	19	1.03151e+08	33.6406	23	18	16	9.31783e+07
TPM3L_HUMAN	A6NL28	Putative tropomyosin alpha-3 chain-like protein OS=Homo sapiens PE=5 SV=2	26170.9	223	3.58744	2	1	0	1.18702e+06	14.7982	7	6	4	1.01093e+08	13.0045	4	4	3	1640260	6.72646	2	2	1	665902	13.0045	7	4	3	1.03429e+08	13.0045	3	3	2	2.17937e+06	13.0045	3	3	2	1.85855e+06	14.3498	8	5	4	1.95084e+08
ACTH_HUMAN	P63267	Actin, gamma-enteric smooth muscle OS=Homo sapiens GN=ACTG2 PE=1 SV=1	41431.9	376	28.9894	17	14	0	5.13137e+07	27.1277	16	13	0	5.19489e+07	15.9574	17	13	0	4.92272e+07	15.9574	10	9	0	3.55562e+07	15.9574	18	13	0	102975613	27.3936	19	14	0	4.57439e+07	27.1277	20	15	0	4.627e+07	26.8617	14	12	0	4.49938e+07
SH3L3_HUMAN	Q9H299	SH3 domain-binding glutamic acid-rich-like protein 3 OS=Homo sapiens GN=SH3BGRL3 PE=1 SV=1	10301.3	93	47.3118	5	5	5	4.73603e+07	47.3118	6	5	5	5.66953e+07	18.2796	2	2	2	73799096	26.8817	5	3	3	76203976	26.8817	6	3	3	101024250	47.3118	9	5	5	5.84458e+07	47.3118	9	6	6	77132801	47.3118	10	6	6	51668061
TPM1_HUMAN	P09493	Tropomyosin alpha-1 chain OS=Homo sapiens GN=TPM1 PE=1 SV=2	32430.7	284	10.5634	5	4	0	5.89804e+06	14.4366	10	7	0	6.9775e+07	10.5634	4	4	0	3.98041e+06	7.04225	3	3	0	3.4481e+06	17.9577	10	7	0	1.00716e+08	10.5634	4	4	0	6.41491e+06	10.9155	5	5	0	6.0982e+06	8.4507	7	5	0	2.02841e+08
ROA2_HUMAN	P22626	Heterogeneous nuclear ribonucleoproteins A2/B1 OS=Homo sapiens GN=HNRNPA2B1 PE=1 SV=2	36988.8	353	49.5751	28	19	18	8.01621e+07	46.1756	23	18	17	8.42917e+07	40.5099	27	17	16	6.03346e+07	34.2776	15	13	13	2.23455e+07	39.3768	31	18	17	9.80646e+07	46.7422	28	18	17	8.79924e+07	43.3428	24	17	16	1.08759e+08	39.6601	19	14	13	7.15859e+07
G3P_HUMAN	P04406	Glyceraldehyde-3-phosphate dehydrogenase OS=Homo sapiens GN=GAPDH PE=1 SV=3	35676.5	335	45.0746	29	21	19	2.172e+08	52.2388	30	23	21	1.07115e+08	29.8507	22	15	13	4.28605e+07	29.8507	13	13	11	28567463	37.0149	26	17	15	9.56855e+07	47.4627	40	24	22	1.34274e+08	54.0299	41	26	24	1.72622e+08	51.6418	32	22	21	1.12941e+08
ANXA1_HUMAN	P04083	Annexin A1 OS=Homo sapiens GN=ANXA1 PE=1 SV=2	38368.1	346	47.9769	17	16	16	4.41087e+07	52.3121	24	19	19	8.86403e+07	25.1445	12	12	12	2.68421e+07	26.5896	11	11	11	1.90294e+07	27.4566	12	12	12	9.49027e+07	48.5549	20	17	17	5.28885e+07	44.5087	18	16	16	5.71284e+07	60.1156	29	24	23	2.98229e+08
EF1A1_HUMAN	P68104	Elongation factor 1-alpha 1 OS=Homo sapiens GN=EEF1A1 PE=1 SV=1	49723.2	462	19.697	14	10	0	6.85678e+07	23.5931	16	13	0	8.12579e+07	17.0996	14	10	0	5.69493e+07	15.368	10	8	0	2.12982e+07	19.4805	17	11	0	9.46078e+07	23.5931	22	12	0	1.11766e+08	28.7879	19	14	0	127109817	23.3766	17	11	0	1.13512e+08
EF1A3_HUMAN	Q5VTE0	Putative elongation factor 1-alpha-like 3 OS=Homo sapiens GN=EEF1A1P5 PE=5 SV=1	49767.3	462	19.697	14	10	0	6.85678e+07	23.5931	16	13	0	8.12579e+07	17.0996	14	10	0	5.69493e+07	15.368	10	8	0	2.12982e+07	19.4805	17	11	0	9.46078e+07	23.5931	22	12	0	1.11766e+08	28.7879	19	14	0	127109817	23.3766	17	11	0	1.13512e+08
ACTA_HUMAN	P62736	Actin, aortic smooth muscle OS=Homo sapiens GN=ACTA2 PE=1 SV=1	41547.9	377	28.9125	17	14	0	4.68516e+07	27.0557	16	13	0	4.74316e+07	15.9151	17	13	0	4.49466e+07	15.9151	10	9	0	3.24644e+07	15.9151	18	13	0	9.40212e+07	27.321	19	14	0	4.17661e+07	27.0557	20	15	0	4.22465e+07	26.7905	14	12	0	4.10813e+07
ACTC_HUMAN	P68032	Actin, alpha cardiac muscle 1 OS=Homo sapiens GN=ACTC1 PE=1 SV=1	41590	377	28.9125	17	14	0	4.68516e+07	27.0557	16	13	0	4.74316e+07	15.9151	17	13	0	4.49466e+07	15.9151	10	9	0	3.24644e+07	15.9151	18	13	0	9.40212e+07	27.321	19	14	0	4.17661e+07	27.0557	20	15	0	4.22465e+07	26.7905	14	12	0	4.10813e+07
ACTS_HUMAN	P68133	Actin, alpha skeletal muscle OS=Homo sapiens GN=ACTA1 PE=1 SV=1	41638	377	28.9125	17	14	0	4.68516e+07	27.0557	16	13	0	4.74316e+07	15.9151	17	13	0	4.49466e+07	15.9151	10	9	0	3.24644e+07	15.9151	18	13	0	9.40212e+07	27.321	19	14	0	4.17661e+07	27.0557	20	15	0	4.22465e+07	26.7905	14	12	0	4.10813e+07
TPIS_HUMAN	P60174	Triosephosphate isomerase OS=Homo sapiens GN=TPI1 PE=1 SV=3	30513.8	286	56.993	20	15	15	7.29131e+07	56.993	20	15	15	7.2985e+07	41.958	13	11	11	5.77422e+07	21.6783	8	6	6	5.48576e+07	34.6154	11	10	10	9.27592e+07	57.3427	21	16	16	8.79497e+07	57.3427	21	16	16	9.30856e+07	56.6434	18	13	13	7.22422e+07
H2B1C_HUMAN	P62807	Histone H2B type 1-C/E/F/G/I OS=Homo sapiens GN=HIST1H2BC PE=1 SV=4	13655.6	126	33.3333	8	6	0	9.61009e+07	34.9206	7	6	0	1.57796e+08	22.2222	6	4	0	6.98259e+07	21.4286	4	3	0	4.7746e+07	27.7778	7	5	0	9.24859e+07	27.7778	9	5	0	1.25653e+08	27.7778	10	5	0	1.11792e+08	27.7778	9	5	0	95084411
H2B1D_HUMAN	P58876	Histone H2B type 1-D OS=Homo sapiens GN=HIST1H2BD PE=1 SV=2	13685.6	126	33.3333	8	6	0	9.61009e+07	34.9206	7	6	0	1.57796e+08	22.2222	6	4	0	6.98259e+07	21.4286	4	3	0	4.7746e+07	27.7778	7	5	0	9.24859e+07	27.7778	9	5	0	1.25653e+08	27.7778	10	5	0	1.11792e+08	27.7778	9	5	0	95084411
H2B1H_HUMAN	Q93079	Histone H2B type 1-H OS=Homo sapiens GN=HIST1H2BH PE=1 SV=3	13641.6	126	33.3333	8	6	0	9.61009e+07	34.9206	7	6	0	1.57796e+08	22.2222	6	4	0	6.98259e+07	21.4286	4	3	0	4.7746e+07	27.7778	7	5	0	9.24859e+07	27.7778	9	5	0	1.25653e+08	27.7778	10	5	0	1.11792e+08	27.7778	9	5	0	95084411
H2B1K_HUMAN	O60814	Histone H2B type 1-K OS=Homo sapiens GN=HIST1H2BK PE=1 SV=3	13655.6	126	33.3333	8	6	0	9.61009e+07	34.9206	7	6	0	1.57796e+08	22.2222	6	4	0	6.98259e+07	21.4286	4	3	0	4.7746e+07	27.7778	7	5	0	9.24859e+07	27.7778	9	5	0	1.25653e+08	27.7778	10	5	0	1.11792e+08	27.7778	9	5	0	95084411
H2B1M_HUMAN	Q99879	Histone H2B type 1-M OS=Homo sapiens GN=HIST1H2BM PE=1 SV=3	13738.7	126	33.3333	8	6	0	9.61009e+07	34.9206	7	6	0	1.57796e+08	22.2222	6	4	0	6.98259e+07	21.4286	4	3	0	4.7746e+07	27.7778	7	5	0	9.24859e+07	27.7778	9	5	0	1.25653e+08	27.7778	10	5	0	1.11792e+08	27.7778	9	5	0	95084411
H2B1N_HUMAN	Q99877	Histone H2B type 1-N OS=Homo sapiens GN=HIST1H2BN PE=1 SV=3	13655.6	126	33.3333	8	6	0	9.61009e+07	34.9206	7	6	0	1.57796e+08	22.2222	6	4	0	6.98259e+07	21.4286	4	3	0	4.7746e+07	27.7778	7	5	0	9.24859e+07	27.7778	9	5	0	1.25653e+08	27.7778	10	5	0	1.11792e+08	27.7778	9	5	0	95084411
H2B2F_HUMAN	Q5QNW6	Histone H2B type 2-F OS=Homo sapiens GN=HIST2H2BF PE=1 SV=3	13669.6	126	33.3333	8	6	0	9.61009e+07	34.9206	7	6	0	1.57796e+08	22.2222	6	4	0	6.98259e+07	21.4286	4	3	0	4.7746e+07	27.7778	7	5	0	9.24859e+07	27.7778	9	5	0	1.25653e+08	27.7778	10	5	0	1.11792e+08	27.7778	9	5	0	95084411
H2BFS_HUMAN	P57053	Histone H2B type F-S OS=Homo sapiens GN=H2BFS PE=1 SV=2	13709.6	126	27.7778	6	5	0	91196917	34.9206	7	6	0	1.57796e+08	22.2222	6	4	0	6.98259e+07	21.4286	4	3	0	4.7746e+07	27.7778	7	5	0	9.24859e+07	27.7778	9	5	0	1.25653e+08	27.7778	10	5	0	1.11792e+08	27.7778	9	5	0	95084411
H2B1L_HUMAN	Q99880	Histone H2B type 1-L OS=Homo sapiens GN=HIST1H2BL PE=1 SV=3	13685.7	126	27.7778	7	5	0	9.15439e+07	29.3651	6	5	0	1.5293e+08	22.2222	6	4	0	6.98259e+07	21.4286	4	3	0	4.7746e+07	22.2222	5	4	0	9.23851e+07	22.2222	6	4	0	1.25566e+08	22.2222	6	4	0	1.11694e+08	22.2222	5	4	0	95084411
K1C14_HUMAN	P02533	Keratin, type I cytoskeletal 14 OS=Homo sapiens GN=KRT14 PE=1 SV=4	50679.6	472	54.2373	41	30	9	1.92425e+08	44.4915	33	26	6	1.11444e+08	42.161	37	26	6	1.36434e+08	27.9661	20	16	2	6.50426e+07	30.7203	19	18	3	8.42209e+07	51.0593	39	30	7	2.02622e+08	49.5763	40	29	7	1.51987e+08	34.322	23	20	4	1.22254e+08
EF1A2_HUMAN	Q05639	Elongation factor 1-alpha 2 OS=Homo sapiens GN=EEF1A2 PE=1 SV=1	49972.4	463	14.0389	10	7	0	5.77629e+07	15.5508	10	8	0	6.86349e+07	12.959	10	7	0	5.07737e+07	11.4471	8	6	0	1.63863e+07	11.4471	11	6	0	8.42069e+07	15.5508	12	8	0	9.64643e+07	15.5508	11	8	0	1.07947e+08	12.527	9	6	0	9.43188e+07
RS13_HUMAN	P62277	40S ribosomal protein S13 OS=Homo sapiens GN=RPS13 PE=1 SV=2	17017.7	151	45.6954	10	8	8	4.67178e+07	39.7351	8	7	7	3.60044e+07	32.4503	7	5	5	4.64606e+07	24.5033	5	4	4	2.05955e+07	41.7219	10	7	7	8.38614e+07	36.4238	9	6	6	6.48832e+07	45.6954	12	8	8	1.15717e+08	39.0728	9	7	7	7.53286e+07
H2B1B_HUMAN	P33778	Histone H2B type 1-B OS=Homo sapiens GN=HIST1H2BB PE=1 SV=2	13683.7	126	33.3333	9	6	0	8.95002e+07	34.127	5	5	0	1.50526e+08	21.4286	5	3	0	6.32222e+07	21.4286	4	3	0	4.65689e+07	26.9841	6	4	0	83565212	27.7778	9	5	0	1.08748e+08	27.7778	9	5	0	9.71044e+07	19.8413	7	3	0	7.83903e+07
H2B1J_HUMAN	P06899	Histone H2B type 1-J OS=Homo sapiens GN=HIST1H2BJ PE=1 SV=3	13669.6	126	33.3333	9	6	0	8.95002e+07	34.127	5	5	0	1.50526e+08	21.4286	5	3	0	6.32222e+07	21.4286	4	3	0	4.65689e+07	26.9841	6	4	0	83565212	27.7778	9	5	0	1.08748e+08	27.7778	9	5	0	9.71044e+07	19.8413	7	3	0	7.83903e+07
H2B1O_HUMAN	P23527	Histone H2B type 1-O OS=Homo sapiens GN=HIST1H2BO PE=1 SV=3	13655.6	126	33.3333	9	6	0	8.95002e+07	34.127	5	5	0	1.50526e+08	21.4286	5	3	0	6.32222e+07	21.4286	4	3	0	4.65689e+07	26.9841	6	4	0	83565212	27.7778	9	5	0	1.08748e+08	27.7778	9	5	0	9.71044e+07	19.8413	7	3	0	7.83903e+07
H2B2E_HUMAN	Q16778	Histone H2B type 2-E OS=Homo sapiens GN=HIST2H2BE PE=1 SV=3	13669.6	126	33.3333	9	6	0	8.95002e+07	34.127	5	5	0	1.50526e+08	21.4286	5	3	0	6.32222e+07	21.4286	4	3	0	4.65689e+07	26.9841	6	4	0	83565212	27.7778	9	5	0	1.08748e+08	27.7778	9	5	0	9.71044e+07	19.8413	7	3	0	7.83903e+07
H4_HUMAN	P62805	Histone H4 OS=Homo sapiens GN=HIST1H4A PE=1 SV=2	11310.4	103	50.4854	8	6	6	5.76263e+07	50.4854	9	6	6	6.35646e+07	50.4854	9	5	5	7.69396e+07	31.068	3	3	3	1.30353e+07	50.4854	8	5	5	8.17118e+07	50.4854	9	6	6	1.25977e+08	50.4854	8	6	6	8.75331e+07	50.4854	8	6	6	8.9099e+07
H2B1A_HUMAN	Q96A08	Histone H2B type 1-A OS=Homo sapiens GN=HIST1H2BA PE=1 SV=3	13852.8	127	14.1732	3	2	0	7.7111e+07	21.2598	3	3	0	1.43966e+08	14.1732	4	2	0	6.16245e+07	14.1732	3	2	0	4.6355e+07	14.1732	3	2	0	8.07374e+07	14.1732	3	2	0	1.02602e+08	14.1732	3	2	0	9.31336e+07	14.1732	3	2	0	7.83903e+07
RL31_HUMAN	P62899	60S ribosomal protein L31 OS=Homo sapiens GN=RPL31 PE=1 SV=1	14387.9	125	28	6	5	5	5.00479e+07	33.6	7	6	6	6.74184e+07	33.6	7	6	6	45902325	21.6	4	4	4	3.73593e+07	33.6	7	6	6	79078348	33.6	7	6	6	7.53917e+07	44.8	8	7	7	7.12914e+07	44.8	8	7	7	63170551
PCBP3_HUMAN	P57721	Poly(rC)-binding protein 3 OS=Homo sapiens GN=PCBP3 PE=1 SV=2	38910.4	371	8.89488	3	3	0	2.88372e+06	18.0593	13	9	0	7.08134e+07	11.0512	4	4	0	2.46496e+06	7.27763	4	4	0	1.82592e+06	18.0593	13	9	0	7.50757e+07	14.2857	4	4	0	2.56709e+06	16.442	5	5	0	4.36395e+06	21.2938	15	10	1	2.22075e+08
RS19_HUMAN	P39019	40S ribosomal protein S19 OS=Homo sapiens GN=RPS19 PE=1 SV=2	15920.6	145	53.1034	13	12	12	5.54339e+07	64.8276	14	13	13	5.85199e+07	54.4828	10	10	10	44905247	41.3793	8	8	8	3.48816e+07	47.5862	11	10	10	7.42843e+07	57.931	13	12	12	7.74485e+07	64.8276	17	14	14	8.55994e+07	57.2414	12	11	11	6.41883e+07
K1C16_HUMAN	P08779	Keratin, type I cytoskeletal 16 OS=Homo sapiens GN=KRT16 PE=1 SV=4	50242.5	473	63.4249	50	36	20	1.74399e+08	58.1395	47	36	20	1.15941e+08	50.1057	37	28	15	1.31324e+08	27.0613	18	15	4	6.10519e+07	41.649	20	20	9	7.41091e+07	49.0486	36	30	14	1.90857e+08	53.0655	47	33	17	1.46097e+08	29.3869	17	16	5	1.06008e+08
RAP1A_HUMAN	P62834	Ras-related protein Rap-1A OS=Homo sapiens GN=RAP1A PE=1 SV=1	20811.7	184	11.9565	3	2	0	1.63075e+07	17.9348	3	3	1	2.35485e+07	17.9348	7	5	0	4.88047e+07	15.7609	4	4	0	1.60115e+07	15.7609	5	4	0	7.35977e+07	15.7609	5	4	0	3.29306e+07	15.7609	5	4	0	4.96143e+07	11.413	2	2	0	2.93976e+07
HNRPK_HUMAN	P61978	Heterogeneous nuclear ribonucleoprotein K OS=Homo sapiens GN=HNRNPK PE=1 SV=1	50414.6	463	26.7819	15	13	13	9.05817e+06	36.0691	27	21	21	6.27131e+07	21.3823	13	12	12	8.82021e+06	19.0065	12	12	12	5.28161e+06	29.3737	26	21	21	7.20724e+07	27.2138	18	16	16	1.07194e+07	33.4773	17	17	17	1.25325e+07	40.8207	36	26	26	1.6126e+08
PCBP2_HUMAN	Q15366	Poly(rC)-binding protein 2 OS=Homo sapiens GN=PCBP2 PE=1 SV=1	37897.8	365	12.0548	4	4	1	3.34916e+06	27.1233	17	13	2	7.33737e+07	11.2329	4	4	0	2328018	10.411	5	5	1	2.50066e+06	20.5479	15	11	0	7.19208e+07	17.5342	5	5	1	3.44945e+06	19.726	6	6	1	5.29803e+06	27.1233	18	13	2	2.38132e+08
RL27_HUMAN	P61353	60S ribosomal protein L27 OS=Homo sapiens GN=RPL27 PE=1 SV=2	15673.8	136	53.6765	12	9	9	3.94639e+07	57.3529	15	11	11	9.63796e+07	30.1471	6	6	6	2.59666e+07	27.2059	5	5	5	7.2334e+06	33.8235	9	8	8	70981311	51.4706	14	11	11	7.6813e+07	57.3529	14	12	12	1.07498e+08	57.3529	14	11	11	107108353
DESM_HUMAN	P17661	Desmin OS=Homo sapiens GN=DES PE=1 SV=3	52909.3	470	6.38298	5	4	0	5.04183e+07	6.59574	7	5	0	5.52854e+07	6.59574	7	5	0	3.75358e+07	6.59574	7	5	0	1.94431e+07	6.59574	8	5	0	7.03258e+07	6.59574	8	5	0	7.02116e+07	6.59574	10	5	0	8.12225e+07	6.59574	7	5	0	5.70618e+07
MYL6B_HUMAN	P14649	Myosin light chain 6B OS=Homo sapiens GN=MYL6B PE=1 SV=1	22603.7	208	11.5385	3	3	0	6.47328e+06	15.3846	4	4	1	5.45623e+07	11.5385	3	3	0	4.86206e+06	11.5385	2	2	0	1.98741e+06	11.5385	3	3	0	6.95471e+07	11.5385	3	3	0	6.0313e+06	11.5385	3	3	0	7110535	11.5385	3	3	0	154169750
PRDX1_HUMAN	Q06830	Peroxiredoxin-1 OS=Homo sapiens GN=PRDX1 PE=1 SV=1	21870.3	199	56.7839	13	12	9	3.86443e+07	56.7839	14	14	11	6.68547e+07	32.6633	8	8	5	2.5846e+07	23.6181	6	6	4	1.04074e+07	37.1859	9	9	6	6.80766e+07	56.7839	13	13	10	4.05944e+07	56.7839	14	14	11	4.73768e+07	63.3166	18	16	13	1.74368e+08
PPIB_HUMAN	P23284	Peptidyl-prolyl cis-trans isomerase B OS=Homo sapiens GN=PPIB PE=1 SV=2	23565.6	216	46.7593	12	12	11	3.64847e+07	52.7778	18	16	15	5.10711e+07	38.4259	12	10	9	4.03945e+07	21.2963	8	7	6	7.71709e+06	37.963	13	11	10	6.66294e+07	52.7778	17	15	14	7.25429e+07	49.537	18	15	14	7.12857e+07	39.8148	10	10	9	7.3868e+07
RAP1B_HUMAN	P61224	Ras-related protein Rap-1b OS=Homo sapiens GN=RAP1B PE=1 SV=1	20633.6	184	30.9783	9	6	0	2.03812e+07	28.8043	9	7	0	3.22633e+07	36.9565	12	9	0	4.41372e+07	19.5652	5	5	0	1.55386e+07	33.6957	9	8	0	6.60848e+07	34.7826	12	9	0	3.92368e+07	34.7826	11	8	0	56148137	30.4348	8	7	0	3.367e+07
RL40_HUMAN	P62987	Ubiquitin-60S ribosomal protein L40 OS=Homo sapiens GN=UBA52 PE=1 SV=2	14637	128	49.2188	11	7	1	4.13601e+07	41.4062	15	7	0	8.13638e+07	36.7188	15	7	1	3.49809e+07	21.875	10	5	0	12614967	42.1875	14	7	1	6.60483e+07	49.2188	13	8	1	4.73501e+07	41.4062	13	7	0	4.73586e+07	49.2188	16	8	1	1.11351e+08
PPIH_HUMAN	O43447	Peptidyl-prolyl cis-trans isomerase H OS=Homo sapiens GN=PPIH PE=1 SV=1	19001.7	177	6.77966	2	2	0	2.97295e+07	6.77966	2	2	0	50447040	6.77966	3	2	0	3.03287e+07	3.38983	1	1	0	1.49815e+06	6.77966	3	2	0	6.53348e+07	6.77966	3	2	0	5.16226e+07	6.77966	3	2	0	5.27727e+07	6.77966	2	2	0	7.07039e+07
COF1_HUMAN	P23528	Cofilin-1 OS=Homo sapiens GN=CFL1 PE=1 SV=3	18280.7	166	49.3976	20	13	9	44883242	60.8434	20	13	10	7.15584e+07	36.747	12	9	7	2.19556e+07	21.0843	9	7	4	1.33471e+07	39.759	15	10	6	65042446	43.9759	19	13	9	6.07207e+07	64.4578	23	17	12	7.00936e+07	60.8434	21	14	11	1.18276e+08
HSPB1_HUMAN	P04792	Heat shock protein beta-1 OS=Homo sapiens GN=HSPB1 PE=1 SV=2	22414.6	205	49.7561	12	10	10	1.66647e+07	47.8049	13	10	10	6.01459e+07	26.3415	8	7	7	15595033	19.5122	6	5	5	1.15476e+07	35.122	10	8	8	6.44762e+07	44.3902	11	9	9	2.30471e+07	44.3902	11	9	9	2.31296e+07	42.9268	12	9	9	1.39018e+08
SRC8_HUMAN	Q14247	Src substrate cortactin OS=Homo sapiens GN=CTTN PE=1 SV=2	60874.7	550	30.3636	19	17	17	8.44463e+06	43.4545	33	27	27	5.69762e+07	23.6364	19	16	16	7.98295e+06	19.6364	15	13	13	1.20345e+07	36.1818	30	23	23	6.35045e+07	36	25	19	19	1.14158e+07	39.4545	28	22	22	1.38898e+07	49.6364	37	28	28	1.51117e+08
FUBP2_HUMAN	Q92945	Far upstream element-binding protein 2 OS=Homo sapiens GN=KHSRP PE=1 SV=4	72540.2	711	11.8143	10	9	7	2.38432e+06	44.7257	47	35	31	6.54462e+07	22.9255	14	14	11	2.49623e+06	8.72011	7	7	4	1.15969e+06	37.6934	41	34	30	6.33697e+07	26.5823	17	16	13	4.46019e+06	29.5359	20	17	15	3.57264e+06	51.0549	58	43	39	2.01978e+08
K1C17_HUMAN	Q04695	Keratin, type I cytoskeletal 17 OS=Homo sapiens GN=KRT17 PE=1 SV=2	47450.2	432	37.037	29	23	7	1.29043e+08	34.7222	21	19	6	6.16789e+07	35.1852	28	21	5	9.13689e+07	22.9167	15	12	3	4.26252e+07	26.1574	15	14	4	6.157e+07	35.1852	28	21	4	1.44719e+08	37.2685	28	20	5	9.8263e+07	20.3704	14	13	2	9.04166e+07
PAL4G_HUMAN	A2BFH1	Peptidyl-prolyl cis-trans isomerase A-like 4G OS=Homo sapiens GN=PPIAL4G PE=2 SV=1	17976.1	164	8.53659	2	2	0	2.24095e+07	12.1951	3	3	0	3.83369e+07	7.92683	2	2	0	3.53533e+07	4.26829	1	1	0	9.3165e+06	12.1951	3	3	0	6.15237e+07	7.92683	3	2	0	4.00179e+07	12.1951	3	3	0	3.96482e+07	12.1951	4	3	0	4.89921e+07
KPYM_HUMAN	P14618	Pyruvate kinase isozymes M1/M2 OS=Homo sapiens GN=PKM PE=1 SV=4	57434.2	531	44.8211	33	28	25	5.0315e+07	50.4708	35	31	27	5.75183e+07	24.1055	21	17	16	2.42747e+07	22.7872	16	15	13	1.26941e+07	29.1902	27	22	18	6.11214e+07	42.7495	34	27	25	6.82245e+07	54.6139	39	31	28	7.63874e+07	59.322	38	31	28	8.95587e+07
K2C1B_HUMAN	Q7Z794	Keratin, type II cytoskeletal 1b OS=Homo sapiens GN=KRT77 PE=1 SV=3	60821.8	578	14.8789	15	9	5	1.43721e+08	4.67128	4	3	1	1.58309e+07	16.263	15	12	7	6.02307e+07	7.61246	8	6	1	2.51386e+07	6.05536	7	4	0	6.06559e+07	20.4152	17	12	8	8.17227e+07	11.2457	11	7	3	8.05186e+07	6.05536	6	4	0	4.04963e+07
PAL4A_HUMAN	Q9Y536	Peptidyl-prolyl cis-trans isomerase A-like 4A/B/C OS=Homo sapiens GN=PPIAL4A PE=1 SV=1	17992.2	164	17.0732	5	4	0	2.6349e+07	20.7317	8	5	0	4.83602e+07	16.4634	3	3	0	3.29397e+07	4.26829	1	1	0	8.59984e+06	20.7317	6	5	0	5.82979e+07	16.4634	6	4	0	4.689e+07	20.7317	6	5	0	4.95387e+07	20.7317	8	5	0	1.00361e+08
PAL4D_HUMAN	F5H284	Peptidyl-prolyl cis-trans isomerase A-like 4D OS=Homo sapiens GN=PPIAL4D PE=3 SV=1	17977.2	164	17.0732	5	4	0	2.6349e+07	20.7317	8	5	0	4.83602e+07	16.4634	3	3	0	3.29397e+07	4.26829	1	1	0	8.59984e+06	20.7317	6	5	0	5.82979e+07	16.4634	6	4	0	4.689e+07	20.7317	6	5	0	4.95387e+07	20.7317	8	5	0	1.00361e+08
PEBP1_HUMAN	P30086	Phosphatidylethanolamine-binding protein 1 OS=Homo sapiens GN=PEBP1 PE=1 SV=3	20785.7	187	52.9412	11	9	9	3.25485e+07	52.4064	10	8	8	4.35492e+07	16.5775	4	4	4	4.1462e+07	16.5775	4	4	4	3.87934e+07	34.7594	6	6	6	5.56627e+07	49.1979	9	7	7	4.13667e+07	49.1979	9	7	7	5.08309e+07	52.4064	9	8	8	4.59036e+07
PROF1_HUMAN	P07737	Profilin-1 OS=Homo sapiens GN=PFN1 PE=1 SV=2	14866.6	140	52.1429	9	8	8	54625456	58.5714	12	10	10	6.27412e+07	38.5714	8	8	8	26234369	31.4286	4	4	4	3.83061e+06	38.5714	10	8	8	5.45733e+07	58.5714	14	11	11	9.13309e+07	70	15	12	12	9.94619e+07	69.2857	11	10	10	8.17481e+07
K22E_HUMAN	P35908	Keratin, type II cytoskeletal 2 epidermal OS=Homo sapiens GN=KRT2 PE=1 SV=2	64031.6	639	46.1659	46	30	21	2.08757e+08	38.9671	33	26	19	5.01273e+07	43.036	39	28	19	1.027e+08	33.3333	22	21	13	2.53888e+07	44.6009	31	26	20	5.44919e+07	51.3302	49	36	27	1.41336e+08	51.0172	50	34	25	1.45785e+08	49.6088	39	31	23	9.86835e+07
RS27A_HUMAN	P62979	Ubiquitin-40S ribosomal protein S27a OS=Homo sapiens GN=RPS27A PE=1 SV=2	17823.5	156	58.3333	12	9	3	3.40595e+07	46.1538	17	9	2	6.72686e+07	23.7179	14	6	0	2.83186e+07	17.9487	10	5	0	1.03213e+07	36.5385	14	7	1	5.36912e+07	54.4872	15	10	3	3.93447e+07	54.4872	16	10	3	4.04952e+07	54.4872	16	9	2	8.99949e+07
CHCH2_HUMAN	Q9Y6H1	Coiled-coil-helix-coiled-coil-helix domain-containing protein 2, mitochondrial OS=Homo sapiens GN=CHCHD2 PE=1 SV=1	15324.7	151	33.7748	3	3	1	4.73494e+06	38.4106	4	4	1	5.15913e+07	19.8675	3	3	1	4.02343e+06	13.245	2	2	0	1.83594e+06	38.4106	6	5	1	5.31165e+07	19.8675	3	3	1	9.46574e+06	15.2318	2	2	1	7.46285e+06	38.4106	5	5	1	1.7391e+08
WBP2_HUMAN	Q969T9	WW domain-binding protein 2 OS=Homo sapiens GN=WBP2 PE=1 SV=1	27794.5	261	14.1762	6	5	5	9.97917e+06	19.5402	8	7	7	1.07801e+08	16.8582	6	6	6	1.86944e+06	3.83142	2	2	2	636304	16.8582	7	6	6	5.24131e+07	19.5402	8	7	7	11416031	19.5402	8	7	7	1.31547e+07	19.5402	8	7	7	2.3853e+08
K1C28_HUMAN	Q7Z3Y7	Keratin, type I cytoskeletal 28 OS=Homo sapiens GN=KRT28 PE=1 SV=2	49846.1	464	5.60345	5	4	0	1.50176e+08	5.60345	8	5	0	88081185	5.60345	10	5	0	1.05499e+08	5.38793	6	4	0	4.52822e+07	5.38793	4	4	0	5.22638e+07	5.60345	8	5	0	1.1503e+08	5.60345	11	5	0	8.94939e+07	5.38793	5	4	0	8.02506e+07
TAGL2_HUMAN	P37802	Transgelin-2 OS=Homo sapiens GN=TAGLN2 PE=1 SV=3	22247.2	199	52.2613	16	15	13	3.67536e+07	52.2613	14	14	13	4.33166e+07	40.7035	14	13	9	34642297	34.6734	12	11	7	1.97708e+07	41.206	16	15	11	5.06139e+07	48.7437	17	16	13	4.13353e+07	55.7789	20	19	15	4.8116e+07	55.2764	15	14	13	5.02013e+07
RS28_HUMAN	P62857	40S ribosomal protein S28 OS=Homo sapiens GN=RPS28 PE=1 SV=1	7738.22	69	46.3768	5	4	4	3.17839e+07	46.3768	4	4	4	6.2678e+07	28.9855	3	3	3	2.5376e+07	28.9855	3	3	3	1.70196e+07	28.9855	3	3	3	5.0306e+07	46.3768	4	4	4	2.90765e+07	46.3768	4	4	4	3.90913e+07	46.3768	4	4	4	1.14595e+08
NPM_HUMAN	P06748	Nucleophosmin OS=Homo sapiens GN=NPM1 PE=1 SV=2	32121	294	20.4082	9	7	7	3.81605e+07	16.6667	7	6	6	4.92386e+07	18.3673	8	7	7	2.42172e+07	11.9048	4	4	4	6.08095e+06	17.6871	7	6	6	4.987e+07	17.6871	7	6	6	4.32586e+07	17.6871	7	6	6	4.50891e+07	26.8707	11	9	9	9.49726e+07
CYTB_HUMAN	P04080	Cystatin-B OS=Homo sapiens GN=CSTB PE=1 SV=2	11018.6	98	37.7551	4	4	4	8.15571e+06	61.2245	11	7	7	2.38081e+08	12.2449	1	1	1	711526	0	0	0	0		27.551	5	4	4	4.97091e+07	27.551	5	5	5	9.635e+06	39.7959	4	4	4	1.0022e+07	61.2245	13	7	7	7.78932e+08
CH10_HUMAN	P61604	10 kDa heat shock protein, mitochondrial OS=Homo sapiens GN=HSPE1 PE=1 SV=2	10826.9	102	64.7059	11	9	9	4.26716e+07	64.7059	10	9	9	4.51729e+07	57.8431	9	8	8	3.98243e+07	57.8431	8	8	8	1.9755e+07	56.8627	8	8	8	4.91108e+07	56.8627	8	8	8	44092385	69.6078	9	9	9	52033462	50	5	5	5	17714626
PITH1_HUMAN	Q9GZP4	PITH domain-containing protein 1 OS=Homo sapiens GN=PITHD1 PE=1 SV=1	23888.8	211	5.21327	1	1	1	119808	60.6635	20	16	16	5.2849e+07	0	0	0	0		0	0	0	0		44.0758	14	12	12	4.84091e+07	0	0	0	0		5.21327	1	1	1	134799	63.981	21	16	16	9.35563e+07
K1C15_HUMAN	P19012	Keratin, type I cytoskeletal 15 OS=Homo sapiens GN=KRT15 PE=1 SV=3	48539.3	456	17.1053	13	10	0	9.01022e+07	10.7456	8	7	0	5.15478e+07	10.0877	12	6	0	7.39439e+07	9.64912	7	5	0	3.72602e+07	11.6228	6	6	0	4.82666e+07	16.886	16	12	0	1.38117e+08	10.7456	15	8	0	9.30194e+07	10.5263	7	7	0	7.64678e+07
K1C19_HUMAN	P08727	Keratin, type I cytoskeletal 19 OS=Homo sapiens GN=KRT19 PE=1 SV=4	43437.3	400	16.75	13	11	0	8.85351e+07	16.75	11	10	0	4.62554e+07	13.25	13	7	0	7.18762e+07	8	6	4	0	3.75266e+07	8	4	4	0	48163457	14	12	8	0	1.30866e+08	14	14	8	0	8.81063e+07	8.5	5	5	0	7.59938e+07
FKB1A_HUMAN	P62942	Peptidyl-prolyl cis-trans isomerase FKBP1A OS=Homo sapiens GN=FKBP1A PE=1 SV=2	11845.1	108	29.6296	4	4	3	3.86176e+07	25	2	2	2	3.17733e+07	25	2	2	2	31660399	12.037	1	1	1	1.72545e+07	25	2	2	2	4.72254e+07	25	3	3	3	35086806	25	3	3	3	3.68097e+07	25	2	2	2	2.93566e+07
ALDR_HUMAN	P15121	Aldose reductase OS=Homo sapiens GN=AKR1B1 PE=1 SV=3	35540.6	316	32.2785	16	12	11	5.21089e+07	38.9241	18	13	12	8.05955e+07	24.0506	11	10	9	2.64997e+07	20.2532	9	8	7	1.62488e+07	24.3671	11	10	9	4.5488e+07	28.1646	12	10	9	3.49016e+07	30.0633	15	11	10	4.92027e+07	30.3797	13	11	10	5.80372e+07
RL7A_HUMAN	P62424	60S ribosomal protein L7a OS=Homo sapiens GN=RPL7A PE=1 SV=2	29927	266	19.9248	8	7	7	1.00934e+07	25.188	9	8	8	1.10974e+07	19.1729	7	7	7	5.38178e+06	13.9098	5	5	5	3.40366e+06	19.1729	7	7	7	4.34828e+07	33.8346	9	9	9	3.75148e+07	26.6917	8	8	8	4.37847e+07	12.406	3	3	3	8.6446e+06
K2C8_HUMAN	P05787	Keratin, type II cytoskeletal 8 OS=Homo sapiens GN=KRT8 PE=1 SV=7	52693.4	483	3.72671	8	4	0	1.65097e+08	3.93375	9	5	0	4.60743e+07	8.07453	12	8	1	2.81287e+07	3.93375	8	5	0	1.81861e+07	3.93375	8	4	0	4.34234e+07	3.93375	10	5	0	8.40626e+07	3.93375	9	5	0	5.10214e+07	3.93375	8	4	0	4.47213e+07
ACTN1_HUMAN	P12814	Alpha-actinin-1 OS=Homo sapiens GN=ACTN1 PE=1 SV=2	102399	892	39.6861	52	41	25	1.45171e+07	46.4126	64	47	29	2.63758e+07	28.5874	43	35	23	1.83901e+07	15.9193	24	18	12	7.87695e+06	31.8386	54	37	24	4.32643e+07	46.6368	68	48	30	3.44782e+07	49.2152	76	54	34	4.33325e+07	44.843	54	46	29	3.06208e+07
TTC1_HUMAN	Q99614	Tetratricopeptide repeat protein 1 OS=Homo sapiens GN=TTC1 PE=1 SV=1	33087.3	292	0	0	0	0		44.1781	17	12	12	4.76867e+07	0	0	0	0		0	0	0	0		28.7671	16	11	11	4.29751e+07	3.76712	1	1	1	61285.2	0	0	0	0		56.1644	26	17	17	1.10988e+08
K2C6B_HUMAN	P04259	Keratin, type II cytoskeletal 6B OS=Homo sapiens GN=KRT6B PE=1 SV=5	59068.6	564	47.695	58	38	2	2.99485e+08	35.8156	36	28	2	1.00098e+08	30.6738	34	25	2	7.85072e+07	24.2908	17	16	2	1.34357e+07	29.6099	26	21	2	4.29436e+07	36.5248	38	27	2	1.55311e+08	37.9433	39	28	2	1.02667e+08	21.2766	19	13	2	70618183
CHCH9_HUMAN	Q5T1J5	Putative coiled-coil-helix-coiled-coil-helix domain-containing protein CHCHD2P9, mitochondrial OS=Homo sapiens GN=CHCHD2P9 PE=5 SV=1	15285.8	151	27.1523	2	2	0	2.41867e+06	31.7881	3	3	0	3.28106e+07	13.245	2	2	0	3.18885e+06	13.245	2	2	0	2294927	31.7881	5	4	0	4.15526e+07	13.245	2	2	0	6.15661e+06	8.60927	1	1	0	3.57735e+06	31.7881	4	4	0	1.02348e+08
COF2_HUMAN	Q9Y281	Cofilin-2 OS=Homo sapiens GN=CFL2 PE=1 SV=1	18514.9	166	14.4578	4	4	0	2.23039e+07	14.4578	3	3	0	3.14141e+07	10.8434	2	2	0	1.12334e+07	10.8434	3	3	0	6.84557e+06	14.4578	4	4	0	4.03027e+07	19.2771	5	5	1	2.71022e+07	14.4578	5	5	0	28353040	14.4578	3	3	0	44135428
RL23A_HUMAN	P62750	60S ribosomal protein L23a OS=Homo sapiens GN=RPL23A PE=1 SV=1	17602.1	156	41.6667	12	9	9	3.22434e+07	38.4615	13	10	10	3.81462e+07	35.2564	7	7	7	1.37069e+07	30.7692	7	6	6	1.24093e+07	38.4615	8	8	8	4.02672e+07	33.9744	10	8	8	4.04513e+07	41.0256	10	9	9	3.78326e+07	29.4872	7	6	6	24325460
MTPN_HUMAN	P58546	Myotrophin OS=Homo sapiens GN=MTPN PE=1 SV=2	12820.6	118	25.4237	3	2	2	5.29951e+06	31.3559	7	4	4	5.29877e+07	22.0339	2	2	2	1.31762e+06	7.62712	1	1	1	443459	33.0508	5	4	4	4.01522e+07	22.0339	3	2	2	5636800	22.0339	3	2	2	7.40632e+06	34.7458	7	5	5	1.69415e+08
RS12_HUMAN	P25398	40S ribosomal protein S12 OS=Homo sapiens GN=RPS12 PE=1 SV=3	14439.5	132	20.4545	4	3	3	1.20679e+07	53.7879	10	8	8	7.02995e+07	28.7879	5	5	5	5.12587e+06	7.57576	1	1	1	565686	28.7879	7	5	5	3.92343e+07	53.7879	10	8	8	2.45822e+07	53.7879	9	8	8	22425767	54.5455	13	9	9	219041588
K2C6A_HUMAN	P02538	Keratin, type II cytoskeletal 6A OS=Homo sapiens GN=KRT6A PE=1 SV=3	59030.6	564	47.8723	53	39	3	2.76664e+08	35.8156	36	28	3	8.36042e+07	30.6738	33	25	2	6.8744e+07	24.2908	17	16	1	1.40632e+07	29.6099	26	21	2	3.87504e+07	36.7021	38	28	3	1.08557e+08	37.9433	37	28	3	7.50705e+07	21.2766	18	13	1	4.90842e+07
K2C7_HUMAN	P08729	Keratin, type II cytoskeletal 7 OS=Homo sapiens GN=KRT7 PE=1 SV=5	50600.5	469	3.19829	2	2	0	3.75649e+07	1.91898	3	2	0	1.92156e+07	3.41151	5	3	0	3.09766e+07	3.41151	5	3	0	1.66106e+07	3.41151	5	3	0	3.84731e+07	5.33049	6	4	0	44846329	3.41151	5	3	0	4.13057e+07	3.41151	5	3	0	3.0674e+07
K2C6C_HUMAN	P48668	Keratin, type II cytoskeletal 6C OS=Homo sapiens GN=KRT6C PE=1 SV=3	58994.6	564	46.8085	52	38	0	2.73567e+08	35.8156	36	28	0	8.32198e+07	30.6738	33	25	0	6.80733e+07	24.2908	17	16	0	1.35391e+07	29.6099	26	21	0	3.82574e+07	36.7021	38	28	0	106393519	37.9433	37	28	0	7.46124e+07	21.2766	18	13	0	4.94171e+07
RL35_HUMAN	P42766	60S ribosomal protein L35 OS=Homo sapiens GN=RPL35 PE=1 SV=2	14460.6	123	22.7642	3	3	3	1.41251e+07	22.7642	4	3	3	2.07179e+07	8.13008	1	1	1	9.19127e+06	8.13008	1	1	1	8438052	15.4472	2	2	2	37564401	22.7642	3	3	3	25215905	22.7642	3	3	3	21768085	22.7642	3	3	3	1.49397e+07
PLIN3_HUMAN	O60664	Perilipin-3 OS=Homo sapiens GN=PLIN3 PE=1 SV=3	46292.2	434	32.2581	13	12	12	2.80218e+06	42.6267	25	18	18	3.49353e+07	11.5207	7	7	7	2.17894e+06	11.5207	6	6	6	1.43546e+06	40.3226	22	18	18	3.74231e+07	33.1797	15	13	13	5.26331e+06	37.3272	14	14	14	5.73909e+06	55.2995	36	24	24	1.77369e+08
NKAP_HUMAN	Q8N5F7	NF-kappa-B-activating protein OS=Homo sapiens GN=NKAP PE=1 SV=1	45924.5	415	6.26506	3	3	2	5.48281e+06	13.7349	8	6	3	8.47494e+06	8.91566	7	5	2	2.33054e+07	8.91566	5	5	2	1.52533e+07	8.91566	7	5	2	3.69905e+07	14.2169	11	7	4	7.35595e+07	15.6627	10	8	4	4.32533e+07	14.2169	9	7	4	3.87233e+07
ACTBL_HUMAN	Q562R1	Beta-actin-like protein 2 OS=Homo sapiens GN=ACTBL2 PE=1 SV=2	41590.1	376	11.4362	10	7	0	1.99196e+07	13.0319	11	8	0	2.12215e+07	7.18085	11	8	0	1.76481e+07	8.7766	6	5	0	9.4854e+06	7.18085	12	8	0	3.62965e+07	11.4362	12	8	0	1.85685e+07	11.4362	13	9	0	1.78608e+07	12.766	10	8	0	2.14213e+07
CNN2_HUMAN	Q99439	Calponin-2 OS=Homo sapiens GN=CNN2 PE=1 SV=4	33273.4	309	0	0	0	0		31.7152	13	13	11	2.20264e+07	9.70874	3	3	2	962144	1.94175	1	1	1	167242	37.8641	16	15	13	3.62056e+07	13.2686	4	4	3	1.75843e+06	13.2686	4	4	3	1.82095e+06	35.2751	19	17	14	1.23189e+08
RS25_HUMAN	P62851	40S ribosomal protein S25 OS=Homo sapiens GN=RPS25 PE=1 SV=1	13603.7	125	29.6	5	5	5	2.75328e+07	29.6	6	5	5	3.52318e+07	28	4	4	4	2.2094e+07	13.6	2	2	2	8352945	28	4	4	4	3.54824e+07	29.6	5	5	5	4.63222e+07	29.6	5	5	5	4.12036e+07	29.6	5	5	5	5.07799e+07
PSMD9_HUMAN	O00233	26S proteasome non-ATPase regulatory subunit 9 OS=Homo sapiens GN=PSMD9 PE=1 SV=3	24360.6	223	9.41704	2	2	2	1.46034e+06	40.8072	10	9	9	3.6821e+07	9.41704	2	2	2	1001240	8.52018	2	2	2	617029	25.5605	7	6	6	3.51962e+07	10.3139	2	2	2	1.02299e+06	16.5919	3	3	3	1.60204e+06	50.6726	17	12	12	8.43826e+07
IF5A1_HUMAN	P63241	Eukaryotic translation initiation factor 5A-1 OS=Homo sapiens GN=EIF5A PE=1 SV=2	16675.4	154	32.4675	10	8	1	2.10976e+07	40.2597	16	12	2	4.25009e+07	17.5325	5	4	1	8.49799e+06	14.9351	4	4	0	1.2687e+07	17.5325	5	5	1	3.50965e+07	32.4675	13	10	1	3.70923e+07	32.4675	11	9	1	36017898	40.2597	14	10	1	8.80491e+07
H2B3B_HUMAN	Q8N257	Histone H2B type 3-B OS=Homo sapiens GN=HIST3H2BB PE=1 SV=3	13641.6	126	22.2222	7	4	0	3.65823e+07	23.0159	3	3	0	1.10518e+08	15.873	4	2	0	2.44299e+07	15.873	3	2	0	1.35558e+07	15.873	3	2	0	3.3857e+07	16.6667	5	3	0	4.52425e+07	16.6667	4	3	0	4.36135e+07	8.73016	2	1	0	3.4237e+07
PM14_HUMAN	Q9Y3B4	Pre-mRNA branch site protein p14 OS=Homo sapiens GN=SF3B14 PE=1 SV=1	14541.5	125	0	0	0	0		40	6	5	5	36193083	0	0	0	0		0	0	0	0		19.2	4	3	3	3.27694e+07	0	0	0	0		0	0	0	0		40	7	6	6	7.82316e+07
PPIF_HUMAN	P30405	Peptidyl-prolyl cis-trans isomerase F, mitochondrial OS=Homo sapiens GN=PPIF PE=1 SV=1	21656.3	207	23.1884	7	7	5	4.59319e+06	26.57	8	7	5	1.5008e+07	26.087	8	8	6	1.72189e+07	18.3575	6	6	5	2.17765e+06	26.087	9	8	6	3.1225e+07	20.2899	7	6	5	1.99379e+07	22.7053	8	7	6	2.5073e+07	12.0773	3	3	2	22660621
NO40_HUMAN	Q9NP64	Nucleolar protein of 40 kDa OS=Homo sapiens GN=ZCCHC17 PE=1 SV=1	27230.3	241	37.3444	13	9	9	2.9779e+07	36.9295	13	10	10	3.44395e+07	31.9502	13	9	9	2.08334e+07	18.2573	6	5	5	7.23616e+06	31.5353	12	8	8	3.11709e+07	36.9295	14	10	10	4.33099e+07	36.5145	12	9	9	5.11524e+07	25.3112	8	6	6	2.65113e+07
RS14_HUMAN	P62263	40S ribosomal protein S14 OS=Homo sapiens GN=RPS14 PE=1 SV=3	16100.6	151	23.1788	5	4	4	1.80311e+07	38.4106	5	5	5	1.28189e+07	17.8808	5	4	4	1.95969e+07	15.894	2	2	2	1.14879e+07	17.8808	4	4	4	3.1146e+07	37.7483	6	5	5	2.73742e+07	37.7483	8	7	7	3.22993e+07	36.4238	6	5	5	2.9911e+07
K1C25_HUMAN	Q7Z3Z0	Keratin, type I cytoskeletal 25 OS=Homo sapiens GN=KRT25 PE=1 SV=1	48629.6	450	4	2	2	0	8.18275e+07	4	5	3	0	4.79419e+07	5.55556	5	4	0	6.76602e+07	4	4	3	0	3.07455e+07	4	3	3	0	3.09917e+07	4	3	3	0	7.56179e+07	4	4	3	0	5.40727e+07	4	4	3	0	4.7688e+07
LASP1_HUMAN	Q14847	LIM and SH3 domain protein 1 OS=Homo sapiens GN=LASP1 PE=1 SV=2	29424.3	261	45.2107	12	12	12	1.39012e+07	40.9962	17	15	15	2.47443e+07	42.9119	16	13	13	1.32125e+07	19.9234	6	6	6	8.14658e+06	47.1264	20	18	18	3.04701e+07	48.2759	17	15	15	2.17975e+07	48.659	22	20	20	2.59614e+07	50.9579	21	18	18	5.30613e+07
RL36_HUMAN	Q9Y3U8	60S ribosomal protein L36 OS=Homo sapiens GN=RPL36 PE=1 SV=3	12163.9	105	34.2857	6	6	6	1.43048e+07	34.2857	6	6	6	2.35199e+07	28.5714	3	3	3	6.04935e+06	18.0952	2	2	2	1.97043e+06	34.2857	5	5	5	3.0397e+07	34.2857	6	6	6	1.94497e+07	28.5714	5	5	5	1.9847e+07	28.5714	3	3	3	1.7707e+07
K2C5_HUMAN	P13647	Keratin, type II cytoskeletal 5 OS=Homo sapiens GN=KRT5 PE=1 SV=3	61234.3	590	44.5763	51	40	28	2.69864e+08	40.339	39	32	22	6.37888e+07	39.1525	34	30	20	4.64391e+07	26.1017	20	19	12	1.36917e+07	27.9661	23	19	12	3.03342e+07	38.4746	41	34	23	1.10597e+08	39.8305	38	32	21	6.67703e+07	30.1695	27	22	14	4.81758e+07
RL8_HUMAN	P62917	60S ribosomal protein L8 OS=Homo sapiens GN=RPL8 PE=1 SV=2	27861.3	257	28.4047	11	9	9	2.64443e+07	30.7393	12	10	9	3.18134e+07	25.2918	9	7	7	1.71016e+07	18.2879	7	6	6	9558803	28.7938	11	9	9	2.98508e+07	28.7938	12	10	10	50228577	28.7938	12	10	10	4.26528e+07	28.7938	12	9	9	4.27329e+07
HSP7C_HUMAN	P11142	Heat shock cognate 71 kDa protein OS=Homo sapiens GN=HSPA8 PE=1 SV=1	70276.4	646	34.6749	34	27	19	2.57644e+07	34.9845	31	27	19	2.50492e+07	26.0062	26	21	13	2.15485e+07	21.6718	17	16	8	9.97556e+06	24.9226	25	22	15	2.94616e+07	38.6997	38	31	20	3.3928e+07	39.0093	40	32	20	3.72418e+07	37.7709	32	29	18	3.84835e+07
STAU1_HUMAN	O95793	Double-stranded RNA-binding protein Staufen homolog 1 OS=Homo sapiens GN=STAU1 PE=1 SV=2	62373	577	12.9983	7	7	6	1.31014e+06	37.7816	32	26	23	3.73459e+07	6.93241	4	4	3	568562	3.11958	2	2	1	232049	23.7435	19	18	14	2.90171e+07	12.305	7	7	5	1.63066e+06	14.2114	8	8	6	1.85592e+06	49.0468	37	30	26	1.04465e+08
K1C27_HUMAN	Q7Z3Y8	Keratin, type I cytoskeletal 27 OS=Homo sapiens GN=KRT27 PE=1 SV=2	49117.7	459	3.92157	2	2	0	7.55331e+07	3.92157	5	3	0	4.42541e+07	10.0218	7	6	2	6.33693e+07	3.92157	4	3	0	2.83805e+07	3.92157	3	3	0	2.86077e+07	3.92157	3	3	0	6.98011e+07	3.92157	4	3	0	49913295	5.88235	5	4	1	4.43639e+07
QCR6_HUMAN	P07919	Cytochrome b-c1 complex subunit 6, mitochondrial OS=Homo sapiens GN=UQCRH PE=1 SV=2	10650	91	7.69231	1	1	1	927897	25.2747	5	4	4	3.0448e+07	7.69231	1	1	1	698325	7.69231	1	1	1	539682	25.2747	5	4	4	2.82455e+07	18.6813	2	2	2	1.72448e+06	9.89011	3	2	2	2.69822e+06	25.2747	5	4	4	4.38048e+07
COX17_HUMAN	Q14061	Cytochrome c oxidase copper chaperone OS=Homo sapiens GN=COX17 PE=1 SV=2	6860.38	63	25.3968	1	1	1	2.0532e+06	25.3968	2	1	1	1.68922e+07	25.3968	1	1	1	2.58672e+06	25.3968	1	1	1	1.61944e+06	57.1429	4	3	3	2.82011e+07	36.5079	2	2	2	4.50813e+06	25.3968	1	1	1	3059772	57.1429	4	3	3	56340478
HSPB8_HUMAN	Q9UJY1	Heat shock protein beta-8 OS=Homo sapiens GN=HSPB8 PE=1 SV=1	21284.7	196	0	0	0	0		33.6735	11	10	10	3.64742e+07	0	0	0	0		0	0	0	0		33.6735	11	10	10	2.80951e+07	0	0	0	0		0	0	0	0		39.7959	13	11	11	1.77125e+08
UBB_HUMAN	P0CG47	Polyubiquitin-B OS=Homo sapiens GN=UBB PE=1 SV=1	25583.9	229	23.1441	9	6	0	1.72059e+07	23.1441	15	7	0	3.48702e+07	16.1572	14	6	0	1.48336e+07	12.2271	10	5	0	5.40641e+06	19.214	13	6	0	2.79472e+07	23.1441	12	7	0	1.97666e+07	23.1441	13	7	0	2.02965e+07	23.1441	14	7	0	4.61069e+07
IF5A2_HUMAN	Q9GZV4	Eukaryotic translation initiation factor 5A-2 OS=Homo sapiens GN=EIF5A2 PE=1 SV=3	16620.3	153	21.5686	7	5	0	1.30575e+07	29.4118	10	8	0	2.67357e+07	9.80392	3	2	0	5552407	9.80392	3	3	0	1.08684e+07	9.80392	3	3	0	27422662	21.5686	9	7	0	2.09111e+07	21.5686	7	6	0	1.90918e+07	29.4118	10	7	0	4.58981e+07
RL27A_HUMAN	P46776	60S ribosomal protein L27a OS=Homo sapiens GN=RPL27A PE=1 SV=2	16421.1	148	22.2973	3	3	3	1.54442e+07	34.4595	5	5	5	3.31645e+07	22.2973	3	3	3	1.2351e+07	22.2973	3	3	3	3.41754e+06	34.4595	6	5	5	2.73043e+07	34.4595	6	5	5	39989602	35.1351	7	6	6	3.00169e+07	27.7027	4	4	4	3.44363e+07
K1C26_HUMAN	Q7Z3Y9	Keratin, type I cytoskeletal 26 OS=Homo sapiens GN=KRT26 PE=1 SV=2	51156.6	468	1.92308	1	1	0	5.04657e+07	1.92308	4	2	0	3.8327e+07	3.4188	4	3	0	5.92367e+07	1.92308	3	2	0	2.9448e+07	1.92308	2	2	0	2.66706e+07	1.92308	2	2	0	6.07123e+07	1.92308	3	2	0	4.6655e+07	1.92308	3	2	0	3.96021e+07
MIA40_HUMAN	Q8N4Q1	Mitochondrial intermembrane space import and assembly protein 40 OS=Homo sapiens GN=CHCHD4 PE=1 SV=1	15808.1	142	0	0	0	0		51.4085	10	9	9	3.59489e+07	0	0	0	0		0	0	0	0		41.5493	6	6	6	2.62767e+07	0	0	0	0		0	0	0	0		55.6338	10	9	9	1.18827e+08
ATOX1_HUMAN	O00244	Copper transport protein ATOX1 OS=Homo sapiens GN=ATOX1 PE=1 SV=1	7298.75	68	13.2353	3	2	2	1.12428e+07	25	4	3	3	5.64413e+07	13.2353	3	2	2	6.60143e+06	11.7647	1	1	1	613040	13.2353	2	1	1	26225417	13.2353	1	1	1	4.27705e+06	13.2353	2	1	1	1.2551e+07	38.2353	5	4	4	9.64044e+07
TCP4_HUMAN	P53999	Activated RNA polymerase II transcriptional coactivator p15 OS=Homo sapiens GN=SUB1 PE=1 SV=3	14032.5	127	34.6457	8	7	7	16963849	38.5827	6	6	6	2.2492e+07	23.622	5	5	5	12303311	23.622	6	5	5	5.39355e+06	23.622	6	5	5	2.61894e+07	34.6457	6	6	6	1.96659e+07	34.6457	9	7	7	25036964	33.0709	5	5	5	1.53244e+07
RL36L_HUMAN	Q969Q0	60S ribosomal protein L36a-like OS=Homo sapiens GN=RPL36AL PE=1 SV=3	12394.8	106	16.0377	2	2	0	8.36687e+06	36.7925	5	5	1	2.0445e+07	22.6415	3	3	0	8.64552e+06	8.49057	1	1	0	6.37816e+06	34.9057	4	4	0	25328106	35.8491	5	5	0	2.62021e+07	46.2264	6	6	1	1.77092e+07	24.5283	4	4	0	2.71177e+07
RL36A_HUMAN	P83881	60S ribosomal protein L36a OS=Homo sapiens GN=RPL36A PE=1 SV=2	12366.8	106	16.0377	2	2	0	8.36687e+06	29.2453	4	4	0	1.94599e+07	30.1887	4	4	1	9.36589e+06	16.0377	2	2	1	7852020	34.9057	4	4	0	25328106	45.283	7	6	1	2.79273e+07	46.2264	8	7	2	2.075e+07	24.5283	4	4	0	2.71177e+07
GSHR_HUMAN	P00390	Glutathione reductase, mitochondrial OS=Homo sapiens GN=GSR PE=1 SV=2	55659.1	522	25.2874	14	13	13	9.34423e+06	31.2261	18	15	15	2.17203e+07	13.6015	8	7	7	9.28512e+06	10.3448	7	7	7	5.61316e+06	16.092	11	10	10	2.50485e+07	22.2222	12	11	11	7.49781e+06	29.3103	15	13	13	9.14807e+06	22.9885	13	13	13	1.31257e+07
RANG_HUMAN	P43487	Ran-specific GTPase-activating protein OS=Homo sapiens GN=RANBP1 PE=1 SV=1	23165.6	201	18.9055	4	4	4	5.15889e+06	30.3483	8	6	6	29486696	4.47761	1	1	1	3.73268e+06	4.47761	1	1	1	2.67245e+06	13.9303	5	4	4	24888664	18.9055	4	4	4	5.67292e+06	19.403	4	4	4	6.66022e+06	40.796	10	9	9	5.30824e+07
H14_HUMAN	P10412	Histone H1.4 OS=Homo sapiens GN=HIST1H1E PE=1 SV=2	21578.1	219	19.6347	7	6	0	1.66584e+07	18.7215	8	6	0	1.81348e+07	22.8311	9	8	0	2.0931e+07	14.6119	3	3	0	6.26823e+06	15.5251	6	5	0	2.40428e+07	19.6347	6	6	0	9.67705e+06	19.1781	6	5	0	1.23546e+07	13.242	3	3	0	4.85681e+06
CH60_HUMAN	P10809	60 kDa heat shock protein, mitochondrial OS=Homo sapiens GN=HSPD1 PE=1 SV=2	60598.5	573	31.9372	21	20	20	1.64577e+07	38.0454	22	21	21	1.75041e+07	32.1117	25	22	22	1.68188e+07	18.1501	15	15	15	1.01125e+07	29.8429	21	19	19	2.39209e+07	36.3002	23	22	22	2.07368e+07	38.0454	25	23	23	2.51917e+07	32.1117	18	17	17	1.5393e+07
RAB10_HUMAN	P61026	Ras-related protein Rab-10 OS=Homo sapiens GN=RAB10 PE=1 SV=1	22332.6	200	16.5	6	5	4	4.29511e+06	37.5	10	8	7	1.3074e+07	16.5	5	4	3	1.97686e+07	16.5	5	4	3	1.45381e+07	16.5	5	4	3	2.37613e+07	22	7	6	6	9.468e+06	38	10	8	8	1.227e+07	17	5	5	4	6.80708e+06
CHCH3_HUMAN	Q9NX63	Coiled-coil-helix-coiled-coil-helix domain-containing protein 3, mitochondrial OS=Homo sapiens GN=CHCHD3 PE=1 SV=1	25846.3	227	14.0969	3	3	3	2.57903e+06	31.2775	11	9	9	1.7383e+07	28.1938	7	7	7	3.48967e+06	19.3833	5	5	5	2.37232e+06	44.0529	13	13	13	2.36849e+07	23.7885	7	7	7	4.61104e+06	30.3965	8	8	8	5.02405e+06	44.4934	15	14	14	4.72993e+07
CNBP_HUMAN	P62633	Cellular nucleic acid-binding protein OS=Homo sapiens GN=CNBP PE=1 SV=1	19223.6	177	22.5989	4	4	4	1.62291e+06	44.6328	12	8	8	1.82802e+07	25.4237	4	4	4	2.09235e+06	16.9492	3	3	3	1.86037e+06	44.6328	9	7	7	2.36527e+07	31.6384	5	5	5	3.12054e+06	24.2938	5	4	4	2.66154e+06	58.1921	16	9	9	5.5638e+07
TYB10_HUMAN	P63313	Thymosin beta-10 OS=Homo sapiens GN=TMSB10 PE=1 SV=2	4956.56	44	18.1818	2	1	1	1.90219e+07	34.0909	2	2	2	4.36803e+06	31.8182	3	2	2	1.2809e+07	18.1818	2	1	1	1.18431e+07	52.2727	4	3	3	23530491	18.1818	1	1	1	4.83023e+06	18.1818	1	1	1	4.93588e+06	52.2727	6	3	3	4.2937e+07
KRT84_HUMAN	Q9NSB2	Keratin, type II cuticular Hb4 OS=Homo sapiens GN=KRT84 PE=1 SV=2	63839.8	600	1.33333	1	1	0	12341860	2.33333	2	2	0	1.25719e+07	1.33333	1	1	0	1.19691e+07	1.33333	2	1	0	1.33646e+07	2.33333	2	2	0	2.34724e+07	1.33333	1	1	0	1.59397e+07	1.33333	1	1	0	1.49462e+07	2.33333	2	2	0	1.66696e+07
SSBP_HUMAN	Q04837	Single-stranded DNA-binding protein, mitochondrial OS=Homo sapiens GN=SSBP1 PE=1 SV=1	17071.1	148	41.2162	8	7	7	2.0189e+07	41.2162	7	7	7	2.33464e+07	29.7297	7	6	6	1.47718e+07	27.027	4	4	4	8.87028e+06	31.0811	7	6	6	2.34544e+07	37.1622	7	6	6	1.73182e+07	37.1622	7	6	6	2.13167e+07	35.8108	6	6	6	15678991
AR6P4_HUMAN	Q66PJ3	ADP-ribosylation factor-like protein 6-interacting protein 4 OS=Homo sapiens GN=ARL6IP4 PE=1 SV=1	37522.3	360	25.5556	9	8	8	1.14311e+07	27.2222	11	10	10	1.75992e+07	22.2222	13	12	12	1.72262e+07	13.6111	6	6	6	1.14345e+07	20.2778	8	8	8	2.33085e+07	25.8333	10	10	10	1.73268e+07	25.5556	10	9	9	2.15344e+07	20.5556	8	8	8	2.15778e+07
MAP4_HUMAN	P27816	Microtubule-associated protein 4 OS=Homo sapiens GN=MAP4 PE=1 SV=3	119088	1152	22.1354	21	21	21	2.73824e+06	41.4931	66	56	56	2.65847e+07	17.7083	18	18	18	1.54657e+06	11.3715	13	12	12	1.10286e+06	35.4167	51	43	43	2.31123e+07	27.8646	29	27	27	3.12841e+06	25.434	27	25	25	3322539	42.6215	89	66	66	9.83482e+07
NEUG_HUMAN	Q92686	Neurogranin OS=Homo sapiens GN=NRGN PE=1 SV=1	7531.67	78	0	0	0	0		19.2308	3	2	2	30498455	0	0	0	0		0	0	0	0		19.2308	3	2	2	2.31121e+07	0	0	0	0		0	0	0	0		19.2308	2	2	2	48682872
DUT_HUMAN	P33316	Deoxyuridine 5'-triphosphate nucleotidohydrolase, mitochondrial OS=Homo sapiens GN=DUT PE=1 SV=4	26256.7	252	12.6984	3	3	3	2.02787e+06	28.9683	8	7	7	1.06109e+07	11.9048	3	3	3	2.91971e+06	7.14286	2	2	2	1.13047e+06	16.2698	9	6	6	2.3105e+07	24.6032	7	6	6	4.27077e+06	26.1905	7	7	7	4.67173e+06	38.8889	14	9	9	6.05081e+07
RS21_HUMAN	P63220	40S ribosomal protein S21 OS=Homo sapiens GN=RPS21 PE=1 SV=1	8991.59	83	39.759	5	4	4	10343172	48.1928	7	6	6	2.01671e+07	22.8916	3	3	3	9.15904e+06	22.8916	3	3	3	4.36539e+06	39.759	4	4	4	2.27147e+07	39.759	5	5	5	9.31187e+06	39.759	6	4	4	1.02882e+07	28.9157	6	4	4	3.06096e+07
F133B_HUMAN	Q5BKY9	Protein FAM133B OS=Homo sapiens GN=FAM133B PE=1 SV=1	27566.1	247	11.7409	4	4	1	1.10472e+07	11.7409	3	3	1	1.18218e+07	14.9798	6	6	2	1.62482e+07	11.7409	3	3	1	10922777	11.7409	5	5	1	2.26336e+07	8.50202	3	3	1	8.48983e+06	11.7409	5	5	1	19918930	11.7409	4	4	1	1.2099e+07
FUS_HUMAN	P35637	RNA-binding protein FUS OS=Homo sapiens GN=FUS PE=1 SV=1	52288.1	526	7.98479	6	6	4	1.09643e+07	12.7376	10	8	6	1.44746e+07	12.1673	7	7	5	1.41126e+07	5.32319	3	3	1	8.40106e+06	12.5475	8	7	5	2.23724e+07	12.7376	11	9	7	1.38823e+07	12.7376	12	9	7	1.69425e+07	12.5475	7	6	4	15221598
H12_HUMAN	P16403	Histone H1.2 OS=Homo sapiens GN=HIST1H1C PE=1 SV=2	21093.8	213	20.1878	7	6	0	1.53769e+07	19.2488	8	6	0	1.67398e+07	23.4742	9	8	0	1.93209e+07	15.0235	3	3	0	5.78606e+06	15.9624	6	5	0	22193347	20.1878	6	6	0	8.93266e+06	19.7183	6	5	0	1.14042e+07	13.615	3	3	0	4.48321e+06
H13_HUMAN	P16402	Histone H1.3 OS=Homo sapiens GN=HIST1H1D PE=1 SV=2	22062.4	221	19.457	7	6	0	1.53769e+07	18.552	8	6	0	1.67398e+07	22.6244	9	8	0	1.93209e+07	14.4796	3	3	0	5.78606e+06	15.3846	6	5	0	22193347	19.457	6	6	0	8.93266e+06	19.0045	6	5	0	1.14042e+07	13.1222	3	3	0	4.48321e+06
CSRP1_HUMAN	P21291	Cysteine and glycine-rich protein 1 OS=Homo sapiens GN=CSRP1 PE=1 SV=3	20343.8	193	54.4041	16	11	11	2.35496e+07	60.1036	17	13	13	5.23736e+07	38.8601	8	7	7	7.96872e+06	30.0518	6	6	6	4.89027e+06	51.8135	11	9	9	2.20816e+07	68.3938	16	13	13	3.49187e+07	64.7668	16	12	12	39684916	68.3938	17	14	14	9.42697e+07
K1C13_HUMAN	P13646	Keratin, type I cytoskeletal 13 OS=Homo sapiens GN=KRT13 PE=1 SV=4	48867.6	458	20.3057	13	10	3	8.52924e+07	9.17031	6	6	0	4.7901e+07	8.51528	8	4	0	4.24815e+07	8.51528	5	4	0	1.5044e+07	10.4803	5	5	0	2.2073e+07	32.3144	25	21	11	6.64537e+07	9.17031	12	6	0	4.74673e+07	9.17031	7	6	0	4.0675e+07
S10AA_HUMAN	P60903	Protein S100-A10 OS=Homo sapiens GN=S100A10 PE=1 SV=2	11129.5	97	27.8351	5	4	4	1.80144e+07	34.0206	8	4	4	6.22124e+07	10.3093	2	1	1	7792703	0	0	0	0		20.6186	3	2	2	2.20406e+07	27.8351	4	3	3	7.58707e+06	27.8351	6	3	3	1.36349e+07	34.0206	7	4	4	1.27664e+08
UCHL1_HUMAN	P09936	Ubiquitin carboxyl-terminal hydrolase isozyme L1 OS=Homo sapiens GN=UCHL1 PE=1 SV=2	24614.5	223	30.9417	7	7	7	1.13349e+07	46.6368	10	9	9	2.7777e+07	17.4888	5	4	4	5.67558e+06	7.17489	2	2	2	2.25019e+06	21.0762	6	5	5	21743873	28.6996	7	6	6	1.02649e+07	46.6368	10	8	8	14027610	53.3632	13	11	11	5.73742e+07
LMNB2_HUMAN	Q03252	Lamin-B2 OS=Homo sapiens GN=LMNB2 PE=1 SV=3	66797.8	600	6.33333	4	4	3	2.80768e+06	7.83333	7	6	4	1.19885e+07	19.6667	15	14	11	3.93581e+06	12.5	8	8	6	2.24513e+06	17.8333	13	12	9	2.16414e+07	17.6667	13	13	10	4.18328e+06	19.3333	14	14	11	5.10436e+06	3.16667	4	3	1	26147076
DEST_HUMAN	P60981	Destrin OS=Homo sapiens GN=DSTN PE=1 SV=3	18331.5	165	10.9091	2	2	1	3.99756e+06	44.2424	12	11	10	2.08064e+07	10.9091	2	2	1	2.88397e+06	4.24242	2	2	0	4.26688e+06	32.7273	9	8	6	2.15693e+07	27.8788	6	6	4	9.08595e+06	14.5455	5	5	3	7.99212e+06	50.303	14	13	12	5.00333e+07
ACTN4_HUMAN	O43707	Alpha-actinin-4 OS=Homo sapiens GN=ACTN4 PE=1 SV=2	104019	911	39.0779	37	34	20	8.95204e+06	39.9561	46	37	23	1.36458e+07	20.3074	27	23	12	9.62122e+06	11.6356	18	14	8	4840350	31.3941	38	30	19	2.12405e+07	44.7859	53	44	29	2.05955e+07	51.3721	63	51	34	2.44687e+07	40.944	39	35	21	1.85212e+07
CALU_HUMAN	O43852	Calumenin OS=Homo sapiens GN=CALU PE=1 SV=2	36889.6	315	39.0476	15	14	14	1.91166e+07	40.9524	16	13	13	2.01456e+07	17.4603	10	8	8	1.21132e+07	13.3333	7	6	6	2.81705e+06	17.4603	10	8	8	2.08401e+07	38.4127	18	13	13	2.69333e+07	45.0794	23	17	17	3.41415e+07	40.9524	11	11	11	1.92962e+07
RL29_HUMAN	P47914	60S ribosomal protein L29 OS=Homo sapiens GN=RPL29 PE=1 SV=2	17595.1	159	14.4654	2	2	2	7.34516e+06	14.4654	3	2	2	1.48926e+07	14.4654	2	2	2	6.97067e+06	9.43396	1	1	1	6.82674e+06	14.4654	3	2	2	2.05037e+07	14.4654	3	2	2	1.11125e+07	14.4654	3	2	2	9.80367e+06	14.4654	2	2	2	1.04989e+07
PARK7_HUMAN	Q99497	Protein DJ-1 OS=Homo sapiens GN=PARK7 PE=1 SV=2	19716.5	189	45.5026	14	13	13	2.21337e+07	40.7407	14	13	13	2.24008e+07	37.5661	8	7	7	1.17306e+07	16.9312	4	4	4	5.2631e+06	37.5661	10	8	8	2.02775e+07	41.2698	13	12	12	2.90815e+07	41.2698	13	11	11	2.51952e+07	50.2646	12	11	11	2.78022e+07
SUMO2_HUMAN	P61956	Small ubiquitin-related modifier 2 OS=Homo sapiens GN=SUMO2 PE=1 SV=3	10798.4	95	18.9474	2	2	0	4.44706e+06	29.4737	3	3	1	7.41364e+06	23.1579	3	2	1	1.15999e+07	23.1579	2	2	1	4.37161e+06	23.1579	2	2	1	2.0037e+07	23.1579	3	2	1	1.32508e+07	29.4737	4	3	1	16865287	35.7895	5	4	1	4.62316e+07
LMNB1_HUMAN	P20700	Lamin-B1 OS=Homo sapiens GN=LMNB1 PE=1 SV=2	65533.9	586	5.2901	3	3	2	2.16849e+06	5.46075	5	4	2	1.2271e+07	14.3345	11	10	7	2.63017e+06	10.2389	6	6	4	2.15017e+06	15.6997	11	10	7	1.98411e+07	7.33788	5	5	2	2.08612e+06	6.99659	5	5	2	2.38245e+06	1.53584	3	2	0	2.73652e+07
K1C24_HUMAN	Q2M2I5	Keratin, type I cytoskeletal 24 OS=Homo sapiens GN=KRT24 PE=1 SV=1	53867.8	525	1.33333	1	1	0	5.86727e+07	3.42857	2	2	0	3.64752e+07	3.42857	5	2	0	3.61012e+07	3.42857	3	2	0	1.37904e+07	3.42857	2	2	0	1.96374e+07	3.42857	4	2	0	4.00835e+07	3.42857	6	2	0	3.49095e+07	3.42857	2	2	0	3.3971e+07
TXND5_HUMAN	Q8NBS9	Thioredoxin domain-containing protein 5 OS=Homo sapiens GN=TXNDC5 PE=1 SV=2	47260.8	432	9.25926	4	4	4	1.19185e+06	27.3148	16	13	13	1.87838e+07	11.8056	4	4	4	1.63658e+06	8.10185	3	3	3	1.20588e+06	21.2963	9	8	8	1.95683e+07	16.6667	6	6	6	3.0226e+06	18.0556	7	7	7	3.16692e+06	31.713	16	14	14	3.59753e+07
SQSTM_HUMAN	Q13501	Sequestosome-1 OS=Homo sapiens GN=SQSTM1 PE=1 SV=1	46855.1	440	0	0	0	0		41.5909	13	11	11	29849469	3.18182	1	1	1	701513	3.18182	1	1	1	781789	10.9091	4	4	4	1.94885e+07	9.31818	3	3	3	1.8824e+06	10.2273	3	3	3	1.53049e+06	55.6818	22	16	16	8.60425e+07
RL26_HUMAN	P61254	60S ribosomal protein L26 OS=Homo sapiens GN=RPL26 PE=1 SV=1	17085.6	145	27.5862	6	6	1	1.12212e+07	28.9655	7	6	1	1.5619e+07	33.1034	11	9	1	1.24075e+07	21.3793	7	6	1	7.448e+06	28.2759	9	7	1	1.94399e+07	34.4828	9	8	2	1.9865e+07	34.4828	10	8	2	2.01207e+07	28.2759	7	6	1	1.33088e+07
CLCA_HUMAN	P09496	Clathrin light chain A OS=Homo sapiens GN=CLTA PE=1 SV=1	26802.1	248	9.67742	3	3	3	4.30882e+06	19.3548	8	7	7	1.574e+07	13.7097	6	5	5	8.32686e+06	10.4839	4	4	4	5.45842e+06	13.7097	6	5	5	1.93683e+07	15.7258	5	5	5	8.35623e+06	12.0968	4	4	4	6876205	10.4839	4	4	4	1.46773e+07
EF1B_HUMAN	P24534	Elongation factor 1-beta OS=Homo sapiens GN=EEF1B2 PE=1 SV=3	24442.3	225	30.6667	8	8	5	1.3288e+07	41.7778	10	10	7	1.91266e+07	16.8889	5	5	3	9.27565e+06	16	5	5	4	1.09036e+07	26.6667	6	6	5	1.92334e+07	47.1111	10	10	7	1.99597e+07	47.1111	10	10	7	2.16665e+07	36	9	9	8	2.81267e+07
SGMR1_HUMAN	Q99720	Sigma non-opioid intracellular receptor 1 OS=Homo sapiens GN=SIGMAR1 PE=1 SV=1	24901.8	223	8.96861	2	2	2	1.61389e+06	17.9372	4	4	4	1.44708e+07	6.72646	2	2	2	1.36926e+07	6.72646	2	2	2	9.24118e+06	6.72646	3	3	3	1.90694e+07	9.41704	2	2	2	1.64202e+07	9.41704	3	2	2	1.76525e+07	9.41704	2	2	2	9.62752e+06
CT043_HUMAN	Q9BY42	UPF0549 protein C20orf43 OS=Homo sapiens GN=C20orf43 PE=1 SV=3	33447.3	306	0	0	0	0		36.9281	13	10	9	1.46491e+07	6.20915	1	1	1	109460	0	0	0	0		33.0065	14	10	9	1.90053e+07	6.20915	1	1	1	220686	13.3987	3	3	3	394453	42.8105	20	15	14	7.12478e+07
RS3A_HUMAN	P61247	40S ribosomal protein S3a OS=Homo sapiens GN=RPS3A PE=1 SV=2	29731.8	264	29.5455	13	11	11	1.1376e+07	41.6667	17	14	14	16614259	23.8636	8	8	8	8950066	19.697	6	6	6	5.51061e+06	37.8788	15	13	13	1.87874e+07	42.0455	19	18	18	1.86849e+07	42.4242	18	17	17	1.91562e+07	34.0909	9	9	9	1.34847e+07
PTBP1_HUMAN	P26599	Polypyrimidine tract-binding protein 1 OS=Homo sapiens GN=PTBP1 PE=1 SV=1	56415.9	531	2.82486	2	2	1	1.24327e+06	12.806	9	7	4	1.58212e+07	10.9228	9	7	4	4.74831e+06	4.33145	3	3	1	1.82036e+06	12.2411	10	8	5	1.87138e+07	8.85122	6	5	3	2.73284e+06	14.8776	10	8	6	4.51141e+06	18.6441	14	9	7	2.82318e+07
RP9_HUMAN	Q8TA86	Retinitis pigmentosa 9 protein OS=Homo sapiens GN=RP9 PE=1 SV=2	25816.6	221	39.819	13	11	11	1.46715e+07	42.9864	17	12	12	20582417	27.1493	9	6	6	1.278e+07	8.1448	2	2	2	7.25763e+06	24.4344	9	7	7	1.86347e+07	45.7014	16	13	13	2.2456e+07	47.0588	16	13	13	2.66397e+07	47.0588	12	11	11	1.83606e+07
CCS_HUMAN	O14618	Copper chaperone for superoxide dismutase OS=Homo sapiens GN=CCS PE=1 SV=1	28764.4	274	0	0	0	0		28.4672	10	10	10	2.55359e+07	0	0	0	0		0	0	0	0		22.2628	7	7	7	1.83803e+07	7.66423	2	2	2	363796	10.9489	3	3	3	591544	22.6277	9	9	9	7.87924e+07
HMGA1_HUMAN	P17096	High mobility group protein HMG-I/HMG-Y OS=Homo sapiens GN=HMGA1 PE=1 SV=3	11427.2	107	30.8411	4	3	3	1.0342e+07	23.3645	4	3	3	1.47494e+07	15.8879	2	2	2	1.10228e+07	15.8879	2	2	2	1.21262e+07	23.3645	2	2	2	1.82601e+07	23.3645	5	3	3	25469677	30.8411	4	3	3	2.96018e+07	22.4299	2	2	2	4.23873e+06
HNRPF_HUMAN	P52597	Heterogeneous nuclear ribonucleoprotein F OS=Homo sapiens GN=HNRNPF PE=1 SV=3	45033	415	11.0843	5	5	4	1.99899e+06	26.747	15	13	12	3.23963e+07	9.15663	4	4	3	1.17246e+06	4.81928	3	3	3	648344	15.4217	8	6	5	1.82351e+07	13.494	6	5	4	3.49045e+06	14.9398	7	6	5	3.72649e+06	39.0361	24	17	15	1.14897e+08
PRDX4_HUMAN	Q13162	Peroxiredoxin-4 OS=Homo sapiens GN=PRDX4 PE=1 SV=1	30294.9	271	9.5941	3	3	1	8.73494e+06	9.5941	3	3	1	1.73468e+07	9.22509	3	3	1	8.34286e+06	6.27306	2	2	1	4.07165e+06	9.22509	3	3	1	1.80514e+07	9.22509	3	3	1	9.7125e+06	13.2841	4	4	2	1.11668e+07	13.2841	4	4	2	4.11959e+07
PAIRB_HUMAN	Q8NC51	Plasminogen activator inhibitor 1 RNA-binding protein OS=Homo sapiens GN=SERBP1 PE=1 SV=2	44488.6	408	27.9412	11	10	10	7.14881e+06	22.3039	15	12	12	1.54515e+07	22.7941	12	10	10	5.50129e+06	16.9118	7	6	6	3.48057e+06	25.4902	14	12	12	1.79495e+07	36.0294	18	15	15	1.0203e+07	36.0294	19	16	16	1.16922e+07	37.7451	18	15	15	3.10378e+07
PSB1_HUMAN	P20618	Proteasome subunit beta type-1 OS=Homo sapiens GN=PSMB1 PE=1 SV=2	26134.5	241	31.1203	9	8	8	1.02072e+07	31.1203	10	8	8	1.57965e+07	21.9917	7	6	6	1.15175e+07	10.3734	3	3	3	5.31763e+06	17.4274	4	4	4	1.76933e+07	34.8548	10	8	8	1.66939e+07	43.1535	11	9	9	2.39606e+07	34.8548	8	7	7	1.73324e+07
ROA1_HUMAN	P09651	Heterogeneous nuclear ribonucleoprotein A1 OS=Homo sapiens GN=HNRNPA1 PE=1 SV=5	38033.3	372	14.7849	9	7	3	1.29278e+07	26.8817	15	9	3	2.06874e+07	23.1183	13	8	4	1.10124e+07	9.94624	4	3	2	3.36074e+06	23.1183	14	9	4	1.74199e+07	27.1505	15	10	4	1.83399e+07	26.8817	15	9	3	2.57154e+07	26.8817	14	9	3	1.95351e+07
RAB7A_HUMAN	P51149	Ras-related protein Rab-7a OS=Homo sapiens GN=RAB7A PE=1 SV=1	23264.9	207	30.9179	6	6	6	5.42511e+06	45.4106	11	10	10	1.04783e+07	24.1546	8	7	7	8.48809e+06	25.6039	7	6	6	4.27218e+06	26.57	9	8	8	1.73801e+07	44.4444	9	9	9	1.06804e+07	44.4444	12	11	11	1.37798e+07	37.6812	8	8	8	1.11709e+07
CS043_HUMAN	Q9BQ61	Uncharacterized protein C19orf43 OS=Homo sapiens GN=C19orf43 PE=1 SV=1	18166.3	176	0	0	0	0		36.3636	8	6	6	1.58929e+07	13.0682	2	2	2	789090	13.0682	2	2	2	812187	39.2045	8	7	7	1.72714e+07	13.0682	2	2	2	803742	7.95455	1	1	1	296641	39.7727	12	9	9	6.90108e+07
SF01_HUMAN	Q15637	Splicing factor 1 OS=Homo sapiens GN=SF1 PE=1 SV=4	67644.1	639	7.19875	4	4	4	2.43652e+06	10.6416	9	6	6	13846793	9.07668	6	6	6	3.64332e+06	9.07668	7	7	7	2.47824e+06	10.7981	11	8	8	1.7145e+07	10.7981	8	7	7	6.5302e+06	10.7981	9	7	7	7.51363e+06	13.302	12	9	9	35115802
SSXT_HUMAN	Q15532	Protein SSXT OS=Homo sapiens GN=SS18 PE=1 SV=3	45417.4	418	0	0	0	0		2.87081	3	2	2	21584397	0	0	0	0		0	0	0	0		2.87081	3	2	2	1.70777e+07	0	0	0	0		0	0	0	0		2.87081	3	2	2	3.91606e+07
LDHA_HUMAN	P00338	L-lactate dehydrogenase A chain OS=Homo sapiens GN=LDHA PE=1 SV=2	36263.5	332	25.6024	8	8	7	9.37279e+06	34.6386	12	12	11	1.36153e+07	23.494	8	8	7	6.62074e+06	12.0482	4	4	3	4.11248e+06	22.5904	8	8	7	1.69756e+07	31.3253	13	12	11	1.14958e+07	25.3012	9	9	8	1.10759e+07	22.2892	8	8	7	1.26683e+07
F133A_HUMAN	Q8N9E0	Protein FAM133A OS=Homo sapiens GN=FAM133A PE=2 SV=1	28153.4	248	7.66129	3	3	0	8.2352e+06	7.66129	2	2	0	9.80467e+06	10.0806	4	4	0	1.18214e+07	7.66129	2	2	0	6.29799e+06	7.66129	4	4	0	1.68651e+07	4.43548	2	2	0	3.94513e+06	7.66129	4	4	0	1.53137e+07	7.66129	3	3	0	9.45697e+06
LAP2A_HUMAN	P42166	Lamina-associated polypeptide 2, isoform alpha OS=Homo sapiens GN=TMPO PE=1 SV=2	74116	694	5.90778	3	3	0	170623	33.2853	23	19	13	1.27668e+07	4.17867	2	2	0	162523	0	0	0	0		27.3775	21	17	12	1.67267e+07	3.60231	2	2	0	180131	5.90778	3	3	0	215341	42.7954	29	26	19	3.76927e+07
RL26L_HUMAN	Q9UNX3	60S ribosomal protein L26-like 1 OS=Homo sapiens GN=RPL26L1 PE=1 SV=1	17083.6	145	22.069	5	5	0	9.66066e+06	22.7586	6	5	0	1.21322e+07	27.5862	9	8	0	1.07951e+07	15.8621	5	5	0	6.33976e+06	22.7586	7	6	0	1.67146e+07	22.7586	7	6	0	1.735e+07	22.7586	7	6	0	1.6734e+07	22.7586	6	5	0	1.19576e+07
RL34_HUMAN	P49207	60S ribosomal protein L34 OS=Homo sapiens GN=RPL34 PE=1 SV=3	13138.5	117	6.83761	1	1	1	2.83976e+06	14.5299	2	2	2	5.28146e+06	29.0598	5	5	5	10079905	28.2051	4	4	4	4.66656e+06	29.0598	5	5	5	1.66007e+07	36.7521	6	6	6	1.44902e+07	20.5128	3	3	3	8.34315e+06	22.2222	3	3	3	8.70716e+06
LEG3_HUMAN	P17931	Galectin-3 OS=Homo sapiens GN=LGALS3 PE=1 SV=5	25894.1	250	27.6	11	7	7	2.90875e+07	28	11	7	7	4.91385e+07	20.8	8	7	7	2.44844e+07	10.8	5	4	4	8.93179e+06	17.2	9	6	6	1.61991e+07	30.8	15	9	9	4.28912e+07	36.4	14	9	9	6.43276e+07	36.4	13	9	9	4.75058e+07
TBA1B_HUMAN	P68363	Tubulin alpha-1B chain OS=Homo sapiens GN=TUBA1B PE=1 SV=1	49733.7	451	25.7206	12	11	0	6.58407e+06	26.1641	16	13	0	8.62253e+06	7.5388	5	5	0	6.13103e+06	8.86918	5	5	0	3.67961e+06	18.1818	12	12	0	1.54005e+07	26.3858	11	11	0	6.59717e+06	24.612	10	10	0	7.82602e+06	29.2683	13	12	0	1.37717e+07
TBA1A_HUMAN	Q71U36	Tubulin alpha-1A chain OS=Homo sapiens GN=TUBA1A PE=1 SV=1	49749.7	451	25.7206	12	11	0	6.58407e+06	26.1641	16	13	0	8.62253e+06	7.5388	5	5	0	6.13103e+06	8.86918	5	5	0	3.67961e+06	18.1818	12	12	0	1.54005e+07	26.3858	11	11	0	6.59717e+06	24.612	10	10	0	7.82602e+06	26.3858	12	11	0	1.36866e+07
TBA1C_HUMAN	Q9BQE3	Tubulin alpha-1C chain OS=Homo sapiens GN=TUBA1C PE=1 SV=1	49509.6	449	25.8352	12	11	0	6.58407e+06	26.2806	16	13	0	8.62253e+06	7.57238	5	5	0	6.13103e+06	8.90869	5	5	0	3.67961e+06	18.2628	12	12	0	1.54005e+07	26.5033	11	11	0	6.59717e+06	24.7216	10	10	0	7.82602e+06	26.5033	12	11	0	1.36866e+07
SRSF3_HUMAN	P84103	Serine/arginine-rich splicing factor 3 OS=Homo sapiens GN=SRSF3 PE=1 SV=1	18948	164	26.2195	5	5	5	4.78557e+06	23.7805	4	4	3	9.51068e+06	23.7805	5	5	5	4.86885e+06	12.1951	2	2	2	731010	31.0976	7	6	6	1.53511e+07	32.3171	5	5	4	7.96848e+06	27.439	5	5	4	9.05845e+06	35.3659	7	7	6	2.58104e+07
FLNC_HUMAN	Q14315	Filamin-C OS=Homo sapiens GN=FLNC PE=1 SV=3	288135	2725	27.633	67	65	56	5.61019e+06	33.3211	91	80	70	1.08417e+07	24.4771	76	65	57	6.91018e+06	18.6789	53	50	44	4.76941e+06	29.2844	86	76	67	1.53167e+07	37.3578	109	94	81	1.33238e+07	40.1468	124	103	92	1.45322e+07	36.7706	101	87	76	2.00549e+07
RL13_HUMAN	P26373	60S ribosomal protein L13 OS=Homo sapiens GN=RPL13 PE=1 SV=4	24052.6	211	34.1232	10	9	9	9.23428e+06	34.1232	10	8	8	1.23437e+07	34.5972	9	8	8	4.93634e+06	19.4313	6	5	5	5.43211e+06	38.8626	10	10	10	1.53104e+07	34.1232	9	9	9	1.77789e+07	28.91	7	7	7	9.80452e+06	33.1754	8	8	8	1.46855e+07
FLNA_HUMAN	P21333	Filamin-A OS=Homo sapiens GN=FLNA PE=1 SV=4	277587	2647	28.3717	68	63	57	5.60073e+06	37.7031	102	87	78	1.28871e+07	23.045	65	58	51	5.03299e+06	13.8648	39	36	31	3.11809e+06	26.5206	78	66	59	1.52157e+07	34.9452	96	83	72	1.04128e+07	41.972	120	100	91	1.26934e+07	47.7522	135	106	97	3.52049e+07
RL19_HUMAN	P84098	60S ribosomal protein L19 OS=Homo sapiens GN=RPL19 PE=1 SV=1	23289.3	196	13.2653	2	2	2	4.15523e+06	26.0204	5	5	5	1.15036e+07	8.16327	2	2	2	7.96711e+06	8.16327	2	2	2	8.43172e+06	8.16327	2	2	2	15175346	19.3878	4	4	4	6.49959e+06	8.67347	1	1	1	219327	12.2449	2	2	2	3.21636e+06
SR1IP_HUMAN	Q8N9Q2	Protein SREK1IP1 OS=Homo sapiens GN=SREK1IP1 PE=1 SV=1	17827.7	155	7.74194	2	1	1	1.06947e+07	16.129	4	3	3	11974120	7.74194	2	1	1	9.2773e+06	7.74194	2	1	1	3672897	7.74194	2	1	1	1.5112e+07	15.4839	2	2	2	9.95038e+06	15.4839	2	2	2	8.57527e+06	15.4839	2	2	2	8.67417e+06
CX6B1_HUMAN	P14854	Cytochrome c oxidase subunit 6B1 OS=Homo sapiens GN=COX6B1 PE=1 SV=2	10103.7	86	18.6047	2	2	2	3.42676e+06	31.3953	3	3	3	5.96138e+06	27.907	5	4	4	6.86782e+06	27.907	3	3	3	4.80199e+06	27.907	3	3	3	1.47818e+07	27.907	3	3	3	7.15681e+06	31.3953	3	3	3	6.21786e+06	27.907	4	4	4	1.09665e+07
RCN1_HUMAN	Q15293	Reticulocalbin-1 OS=Homo sapiens GN=RCN1 PE=1 SV=1	38672.2	331	23.8671	11	10	10	1.62703e+07	23.2628	13	11	11	1.48268e+07	19.6375	7	7	7	6.28073e+06	13.5952	4	4	4	2.52742e+06	19.0332	7	7	7	14704139	24.7734	12	10	10	1.69097e+07	25.6798	11	10	10	2.31275e+07	24.1692	9	9	9	14045602
HPCL1_HUMAN	P37235	Hippocalcin-like protein 1 OS=Homo sapiens GN=HPCAL1 PE=1 SV=3	22025.1	193	33.1606	6	6	1	4.26917e+06	60.6218	14	12	4	1.43916e+07	15.544	3	3	0	2.36965e+06	15.544	4	4	0	2.56849e+06	25.9067	10	9	1	1.46513e+07	38.342	7	7	2	5.53882e+06	52.3316	11	11	3	8.16105e+06	66.8394	19	15	6	5.30926e+07
TBB5_HUMAN	P07437	Tubulin beta chain OS=Homo sapiens GN=TUBB PE=1 SV=2	49205.1	444	17.7928	13	11	1	7.55732e+06	19.8198	13	12	1	1.02536e+07	16.2162	12	10	1	6.58094e+06	13.964	11	10	1	2.54102e+06	18.4685	14	12	1	1.45594e+07	21.8468	18	13	1	1.26747e+07	26.1261	22	17	1	1.33225e+07	25.2252	16	14	2	1.82916e+07
ILF3_HUMAN	Q12906	Interleukin enhancer-binding factor 3 OS=Homo sapiens GN=ILF3 PE=1 SV=3	93981.5	894	15.3244	16	15	13	3.10155e+06	26.7338	35	28	24	1.92625e+07	11.1857	12	10	8	1.72764e+06	4.47427	5	5	3	534766	22.3714	28	23	19	1.45245e+07	24.1611	26	23	20	6.61401e+06	24.2729	27	23	20	7.08147e+06	28.2998	42	31	25	7.05102e+07
PDIA3_HUMAN	P30101	Protein disulfide-isomerase A3 OS=Homo sapiens GN=PDIA3 PE=1 SV=4	56264.9	505	31.4851	19	17	17	9.1497e+06	37.8218	23	20	20	1.20251e+07	28.3168	16	16	16	7.10577e+06	26.5347	13	13	13	4.35002e+06	29.703	18	17	17	1.44648e+07	37.8218	23	20	20	1.26604e+07	40.396	26	23	23	1.59483e+07	39.0099	21	20	20	1.73697e+07
EFHD2_HUMAN	Q96C19	EF-hand domain-containing protein D2 OS=Homo sapiens GN=EFHD2 PE=1 SV=1	26406.5	240	23.75	6	6	5	2.58836e+06	35.4167	11	9	6	1.10439e+07	23.75	5	5	5	2.79861e+06	21.6667	5	5	5	2.2843e+06	30.8333	9	8	8	1.44369e+07	28.3333	7	6	5	3.0253e+06	28.3333	8	6	5	3.68378e+06	47.0833	15	13	10	3.90732e+07
PGK1_HUMAN	P00558	Phosphoglycerate kinase 1 OS=Homo sapiens GN=PGK1 PE=1 SV=3	44184.2	417	48.4412	26	22	18	1.49356e+07	55.3957	32	26	20	1.76343e+07	28.0576	20	18	14	8.16724e+06	18.705	13	11	9	4.92427e+06	31.1751	19	18	14	1.43774e+07	47.0024	28	24	18	1.55501e+07	52.2782	31	26	20	1.48524e+07	51.3189	24	22	16	1.57808e+07
K2C4_HUMAN	P19013	Keratin, type II cytoskeletal 4 OS=Homo sapiens GN=KRT4 PE=1 SV=4	56320.1	534	6.74157	5	5	0	4.84468e+07	5.05618	3	3	0	1.47912e+07	8.05243	6	5	1	34886169	4.86891	3	3	0	8.51422e+06	2.99625	3	2	0	1.42319e+07	33.7079	22	20	11	4.15693e+07	6.17978	5	4	1	3.25643e+07	4.49438	4	3	0	2.10283e+07
HPCA_HUMAN	P84074	Neuron-specific calcium-binding protein hippocalcin OS=Homo sapiens GN=HPCA PE=1 SV=2	22123.1	193	26.4249	5	5	0	4.11137e+06	33.6788	9	8	0	1.24199e+07	15.544	3	3	0	2.36965e+06	15.544	4	4	0	2.56849e+06	19.171	9	8	0	1.42076e+07	26.4249	5	5	0	4.93066e+06	33.6788	8	8	0	6989557	33.6788	11	9	0	3.74691e+07
K22O_HUMAN	Q01546	Keratin, type II cytoskeletal 2 oral OS=Homo sapiens GN=KRT76 PE=1 SV=2	64214.6	638	10.0313	11	10	2	6.77177e+07	4.23197	6	5	0	1.53265e+07	5.32915	10	7	0	3.19836e+07	5.17241	7	6	0	8.7473e+06	5.32915	7	5	0	1.41809e+07	6.58307	10	7	0	4.34139e+07	6.58307	9	6	0	3.3625e+07	6.26959	8	6	0	2.96194e+07
TBB4B_HUMAN	P68371	Tubulin beta-4B chain OS=Homo sapiens GN=TUBB4B PE=1 SV=1	49365.1	445	17.7528	13	11	1	7.36791e+06	19.7753	13	12	1	9.74157e+06	19.5506	13	11	1	6.33673e+06	13.9326	11	10	1	2.33203e+06	21.7978	15	13	1	1.40306e+07	21.7978	19	14	1	1.24466e+07	26.0674	22	17	1	1.2634e+07	21.7978	15	13	1	1.62372e+07
PRDX2_HUMAN	P32119	Peroxiredoxin-2 OS=Homo sapiens GN=PRDX2 PE=1 SV=5	21700.3	198	28.2828	7	7	6	1.33833e+07	24.2424	6	6	5	1.38027e+07	27.7778	6	6	5	9.8128e+06	18.6869	4	4	3	3.47982e+06	23.7374	5	5	4	1.38243e+07	24.2424	5	5	4	1.05258e+07	28.2828	7	7	6	1.36264e+07	23.2323	5	5	4	3.33426e+07
RAB32_HUMAN	Q13637	Ras-related protein Rab-32 OS=Homo sapiens GN=RAB32 PE=1 SV=3	24707.8	225	36.8889	7	7	6	4.51111e+06	45.7778	9	9	7	8.106e+06	29.7778	7	6	5	8.64902e+06	25.3333	6	5	4	5.364e+06	29.7778	7	6	5	1.37827e+07	35.1111	7	7	5	6.54317e+06	48	10	10	8	1.08349e+07	28.8889	6	6	4	4.82742e+06
ML12A_HUMAN	P19105	Myosin regulatory light chain 12A OS=Homo sapiens GN=MYL12A PE=1 SV=2	19683.5	171	27.4854	6	6	0	1.03167e+07	33.9181	6	6	0	1.12668e+07	23.9766	6	6	0	7.3467e+06	11.6959	3	3	0	2.95595e+06	29.8246	8	7	0	1.37481e+07	29.8246	8	7	0	1.51775e+07	29.8246	8	7	0	1.81201e+07	23.3918	5	5	0	1.0874e+07
ML12B_HUMAN	O14950	Myosin regulatory light chain 12B OS=Homo sapiens GN=MYL12B PE=1 SV=2	19668.5	172	27.3256	6	6	0	1.03167e+07	33.7209	6	6	0	1.12668e+07	23.8372	6	6	0	7.3467e+06	11.6279	3	3	0	2.95595e+06	29.6512	8	7	0	1.37481e+07	29.6512	8	7	0	1.51775e+07	29.6512	8	7	0	1.81201e+07	23.2558	5	5	0	1.0874e+07
H90B2_HUMAN	Q58FF8	Putative heat shock protein HSP 90-beta 2 OS=Homo sapiens GN=HSP90AB2P PE=1 SV=2	43887.2	381	13.6483	6	6	0	6.94465e+06	17.3228	7	7	0	7.14921e+06	16.7979	8	7	0	6.76293e+06	13.9108	6	6	0	4.12283e+06	18.8976	10	9	0	1.37324e+07	17.0604	7	7	0	9703003	15.4856	6	6	0	8.88161e+06	15.4856	6	6	0	8.22111e+06
ACADV_HUMAN	P49748	Very long-chain specific acyl-CoA dehydrogenase, mitochondrial OS=Homo sapiens GN=ACADVL PE=1 SV=1	69639.6	655	31.2977	24	20	20	9.07876e+06	37.7099	26	24	24	1.12658e+07	27.0229	20	18	18	9.2162e+06	17.4046	13	12	12	6.48921e+06	27.4809	19	17	17	1.36514e+07	33.7405	26	23	23	1.13573e+07	35.2672	26	22	22	1.35514e+07	30.0763	18	17	17	7.37397e+06
PEF1_HUMAN	Q9UBV8	Peflin OS=Homo sapiens GN=PEF1 PE=1 SV=1	29943.4	284	0	0	0	0		12.3239	5	5	5	1.08943e+07	0	0	0	0		0	0	0	0		12.3239	6	6	6	1.3499e+07	3.52113	1	1	1	385411	3.52113	1	1	1	294761	17.6056	8	8	8	6.33198e+07
PRKRA_HUMAN	O75569	Interferon-inducible double stranded RNA-dependent protein kinase activator A OS=Homo sapiens GN=PRKRA PE=1 SV=1	33932.7	313	3.19489	1	1	1	186370	27.7955	9	8	8	1.42827e+07	3.19489	1	1	1	470695	0	0	0	0		21.0863	8	8	8	1.34506e+07	7.98722	2	2	2	574793	7.98722	2	2	2	370042	31.9489	12	11	11	2.89821e+07
ELAV1_HUMAN	Q15717	ELAV-like protein 1 OS=Homo sapiens GN=ELAVL1 PE=1 SV=2	35603.3	326	15.3374	6	6	6	1.60944e+06	24.5399	11	10	9	1.24841e+07	6.13497	2	2	2	1.45435e+06	6.13497	2	2	2	822283	16.8712	7	7	6	1.33743e+07	12.8834	4	4	4	1.73612e+06	18.0982	6	6	6	3206463	31.2883	15	11	11	3.42284e+07
HS90A_HUMAN	P07900	Heat shock protein HSP 90-alpha OS=Homo sapiens GN=HSP90AA1 PE=1 SV=5	83916.9	732	19.6721	16	15	6	6.56794e+06	23.0874	20	18	6	7.51704e+06	17.4863	18	16	7	6.70373e+06	14.4809	13	13	7	3.97574e+06	18.7158	21	19	7	1.33476e+07	21.4481	21	19	7	9.50537e+06	27.459	27	25	11	1.20738e+07	24.0437	19	18	7	1.03334e+07
CISY_HUMAN	O75390	Citrate synthase, mitochondrial OS=Homo sapiens GN=CS PE=1 SV=2	51133.7	466	14.1631	7	6	6	3.32321e+06	21.03	12	10	10	9.9422e+06	15.4506	10	10	10	9.03931e+06	10.9442	9	9	9	6.6877e+06	9.44206	7	7	7	1.32902e+07	15.8798	8	8	8	4.09874e+06	19.3133	12	11	11	8.87149e+06	16.309	8	8	8	4.26175e+06
TBA3C_HUMAN	Q13748	Tubulin alpha-3C/D chain OS=Homo sapiens GN=TUBA3C PE=1 SV=3	49589.7	450	18.4444	9	8	0	6.09647e+06	17.1111	10	8	0	6.83832e+06	7.55556	5	5	0	6.13103e+06	7.11111	4	4	0	3017899	14.4444	9	9	0	1.32077e+07	19.1111	7	7	0	5.64065e+06	17.3333	6	6	0	6.58145e+06	17.3333	6	6	0	1.01106e+07
CE024_HUMAN	Q7Z6I8	UPF0461 protein C5orf24 OS=Homo sapiens GN=C5orf24 PE=1 SV=1	19797.1	188	0	0	0	0		35.6383	7	6	6	1.17334e+07	0	0	0	0		0	0	0	0		36.1702	7	5	5	1.303e+07	0	0	0	0		0	0	0	0		47.3404	11	8	8	4.54322e+07
K2C75_HUMAN	O95678	Keratin, type II cytoskeletal 75 OS=Homo sapiens GN=KRT75 PE=1 SV=2	58418.4	551	12.3412	12	9	0	6.05819e+07	10.8893	11	8	0	13806117	9.98185	11	8	0	2.41698e+07	7.98548	7	6	0	4.05737e+06	8.34846	8	6	0	1.28484e+07	11.9782	11	8	0	3.53423e+07	13.4301	13	9	0	2.62826e+07	6.71506	7	4	0	1.76218e+07
RS7_HUMAN	P62081	40S ribosomal protein S7 OS=Homo sapiens GN=RPS7 PE=1 SV=1	21887.3	194	17.5258	5	5	5	1.63566e+07	20.6186	6	5	5	1.76391e+07	17.5258	5	5	5	1.01683e+07	12.8866	3	3	3	6.59984e+06	16.4948	4	4	4	1.28436e+07	16.4948	4	4	4	1.95058e+07	12.8866	3	3	3	1.51142e+07	16.4948	5	4	4	1.45079e+07
HN1L_HUMAN	Q9H910	Hematological and neurological expressed 1-like protein OS=Homo sapiens GN=HN1L PE=1 SV=1	19697.1	190	7.36842	1	1	1	222252	41.0526	7	7	7	8.79522e+06	7.36842	1	1	1	189180	0	0	0	0		41.0526	7	7	7	1.27972e+07	14.7368	2	2	2	434934	7.36842	1	1	1	203193	64.2105	12	12	12	3.37048e+07
NONO_HUMAN	Q15233	Non-POU domain-containing octamer-binding protein OS=Homo sapiens GN=NONO PE=1 SV=4	53971.3	471	19.5329	13	12	10	1.20754e+07	22.293	16	14	13	1.06692e+07	16.3482	12	11	10	8.83973e+06	11.0403	6	6	5	4.69291e+06	18.0467	13	12	11	1.27829e+07	24.6285	23	21	19	2.01691e+07	28.4501	25	22	20	2.12093e+07	21.0191	13	12	10	2.46796e+07
RL28_HUMAN	P46779	60S ribosomal protein L28 OS=Homo sapiens GN=RPL28 PE=1 SV=3	15511.7	137	18.9781	3	3	3	2.1729e+06	36.4964	6	6	6	8.84608e+06	33.5766	6	6	6	4.67641e+06	32.1168	5	5	5	5.41849e+06	43.7956	7	7	7	1.27568e+07	49.635	9	9	9	9.20878e+06	43.0657	7	7	7	6.5989e+06	12.4088	2	2	2	1.81082e+06
S10AG_HUMAN	Q96FQ6	Protein S100-A16 OS=Homo sapiens GN=S100A16 PE=1 SV=1	11600	103	10.6796	1	1	1	2.92057e+06	29.1262	6	4	4	1.73442e+07	22.3301	2	2	2	4.79697e+06	10.6796	1	1	1	3545554	11.6505	2	1	1	1.275e+07	22.3301	3	2	2	6.72334e+06	34.9515	4	3	3	8.11067e+06	50.4854	8	7	7	70692247
MAP1B_HUMAN	P46821	Microtubule-associated protein 1B OS=Homo sapiens GN=MAP1B PE=1 SV=2	265732	2468	7.53647	15	14	13	653625	24.3922	50	45	44	1.17781e+07	4.74068	10	10	10	407696	5.02431	11	11	11	343071	18.8412	45	40	40	1.2664e+07	9.72447	19	19	18	765384	12.8444	24	24	23	1.07338e+06	36.3857	84	73	71	4.16141e+07
SRSF2_HUMAN	Q01130	Serine/arginine-rich splicing factor 2 OS=Homo sapiens GN=SRSF2 PE=1 SV=4	24675.4	221	21.267	5	5	2	8.31501e+06	24.4344	6	6	3	1.13049e+07	18.0995	4	4	2	9.49535e+06	10.4072	3	3	1	4.59335e+06	14.4796	4	4	2	1.21918e+07	20.362	6	6	3	1.40206e+07	17.1946	6	6	3	1.31481e+07	14.0271	3	3	1	6.02946e+06
RL37A_HUMAN	P61513	60S ribosomal protein L37a OS=Homo sapiens GN=RPL37A PE=1 SV=2	10154.5	92	51.087	5	4	3	1.94317e+07	56.5217	7	6	5	1.98062e+07	26.087	5	4	3	6.52961e+06	22.8261	3	3	1	8.83719e+06	26.087	4	4	3	1.21848e+07	58.6957	8	7	6	33772454	58.6957	9	7	6	3.7205e+07	65.2174	6	6	4	3.48465e+07
COA4_HUMAN	Q9NYJ1	Cytochrome c oxidase assembly factor 4 homolog, mitochondrial OS=Homo sapiens GN=COA4 PE=1 SV=2	10013.7	87	0	0	0	0		31.0345	5	4	4	1.62698e+07	0	0	0	0		0	0	0	0		21.8391	2	2	2	1.21684e+07	11.4943	1	1	1	1587763	0	0	0	0		41.3793	7	5	5	4.5122e+07
RS18_HUMAN	P62269	40S ribosomal protein S18 OS=Homo sapiens GN=RPS18 PE=1 SV=3	17641.9	152	19.0789	4	4	4	4.35947e+06	52.6316	10	10	10	1.2011e+07	11.8421	5	5	5	3.14529e+06	17.1053	5	5	5	3.1406e+06	17.7632	6	6	6	1.21253e+07	34.8684	9	9	9	1.15523e+07	34.2105	8	7	7	7.51419e+06	26.9737	5	5	5	5.83252e+06
SRP09_HUMAN	P49458	Signal recognition particle 9 kDa protein OS=Homo sapiens GN=SRP9 PE=1 SV=2	10039.1	86	45.3488	5	5	5	8.99242e+06	44.186	5	5	5	1.16152e+07	19.7674	3	3	3	3.64689e+06	19.7674	2	2	2	1303784	19.7674	3	3	3	1.2091e+07	53.4884	6	6	6	1.18414e+07	45.3488	5	5	5	1.15154e+07	53.4884	7	6	6	2.67278e+07
HNRPD_HUMAN	Q14103	Heterogeneous nuclear ribonucleoprotein D0 OS=Homo sapiens GN=HNRNPD PE=1 SV=1	37944.4	355	18.0282	8	6	5	8.84977e+06	15.493	6	5	4	8.11447e+06	16.6197	8	6	6	7.20189e+06	10.9859	3	3	3	2961343	13.2394	4	4	4	1.20565e+07	17.7465	6	6	5	9.3674e+06	20.2817	9	8	7	1.39186e+07	10.4225	4	4	3	9.75117e+06
HS90B_HUMAN	P08238	Heat shock protein HSP 90-beta OS=Homo sapiens GN=HSP90AB1 PE=1 SV=4	82426.3	724	18.5083	17	15	4	6.11328e+06	24.0331	21	18	5	7.99405e+06	16.4365	14	13	3	5.89324e+06	11.6022	9	9	1	3.02701e+06	19.7514	18	17	4	1.20507e+07	20.7182	19	17	4	8.38986e+06	22.6519	23	20	5	9.58126e+06	18.6464	17	15	4	8.54163e+06
CAPR1_HUMAN	Q14444	Caprin-1 OS=Homo sapiens GN=CAPRIN1 PE=1 SV=2	77260.3	709	3.24401	3	3	3	595656	10.5783	9	9	9	7.23847e+06	7.47532	6	6	6	2.37943e+06	5.78279	5	5	5	1.86202e+06	12.1298	11	11	11	1.19303e+07	12.2708	10	10	10	4.48994e+06	13.8223	13	12	12	5.43827e+06	13.6812	13	11	11	2.45225e+07
PRRX1_HUMAN	P54821	Paired mesoderm homeobox protein 1 OS=Homo sapiens GN=PRRX1 PE=1 SV=2	26909.9	245	0	0	0	0		17.551	4	4	1	5.88585e+06	0	0	0	0		0	0	0	0		28.5714	6	6	4	1.19283e+07	0	0	0	0		0	0	0	0		34.6939	8	8	5	4.46843e+07
PERI_HUMAN	P41219	Peripherin OS=Homo sapiens GN=PRPH PE=1 SV=2	52864.6	470	2.12766	1	1	0	7.30057e+06	6.38298	4	3	0	1.15303e+07	4.04255	3	2	0	5.48143e+06	4.04255	3	2	0	481561	4.04255	3	2	0	1.18994e+07	4.04255	3	2	0	1.52605e+07	6.38298	4	3	0	1.40678e+07	4.04255	3	2	0	1.05592e+07
NDK8_HUMAN	O60361	Putative nucleoside diphosphate kinase OS=Homo sapiens GN=NME2P1 PE=5 SV=1	15373	137	25.5474	5	4	0	6.74485e+06	45.2555	10	7	0	1.64581e+07	26.2774	4	3	0	5.85785e+06	7.29927	2	1	0	624312	32.8467	5	4	0	1.18944e+07	45.2555	10	7	0	1.39466e+07	45.2555	11	7	0	1.89158e+07	45.2555	8	7	0	2.45361e+07
SRSF1_HUMAN	Q07955	Serine/arginine-rich splicing factor 1 OS=Homo sapiens GN=SRSF1 PE=1 SV=2	27261.9	248	19.3548	8	6	5	4.28561e+06	27.8226	11	8	7	7.7857e+06	27.0161	8	7	7	6.04623e+06	22.5806	6	6	6	2.64636e+06	29.4355	9	8	8	1.18113e+07	34.6774	14	11	11	9.32399e+06	33.871	14	10	9	9.82248e+06	27.4194	8	8	8	6.41299e+06
HSP72_HUMAN	P54652	Heat shock-related 70 kDa protein 2 OS=Homo sapiens GN=HSPA2 PE=1 SV=1	69416	639	10.9546	9	7	0	9.2442e+06	12.2066	9	7	0	8.75762e+06	9.70266	10	7	0	9.07408e+06	9.70266	8	7	0	4.04723e+06	8.6072	9	6	0	1.17912e+07	15.0235	12	10	0	1.25303e+07	15.3365	14	11	0	1.35412e+07	14.3975	12	10	0	1.57711e+07
RL38_HUMAN	P63173	60S ribosomal protein L38 OS=Homo sapiens GN=RPL38 PE=1 SV=2	8146.74	70	24.2857	3	2	2	8452890	41.4286	5	4	4	13351392	14.2857	2	1	1	2.98776e+06	14.2857	1	1	1	631762	14.2857	2	1	1	1.17321e+07	31.4286	5	3	3	1.3757e+07	31.4286	5	3	3	1.90855e+07	41.4286	4	4	4	32681778
RS29_HUMAN	P62273	40S ribosomal protein S29 OS=Homo sapiens GN=RPS29 PE=1 SV=2	6590.31	56	39.2857	4	4	4	13695413	48.2143	4	4	4	24432710	26.7857	3	3	3	7770390	12.5	1	1	1	934779	26.7857	3	3	3	1.17194e+07	48.2143	7	5	5	3.328e+07	48.2143	6	5	5	33006214	28.5714	3	3	3	2.18981e+07
HNRPM_HUMAN	P52272	Heterogeneous nuclear ribonucleoprotein M OS=Homo sapiens GN=HNRNPM PE=1 SV=3	76934.5	730	12.7397	11	11	11	1.3819e+06	29.0411	28	27	27	9.43735e+06	21.9178	20	20	20	2.63465e+06	15.6164	17	17	17	1.98374e+06	29.1781	39	38	38	1.16731e+07	17.8082	14	14	14	2.20479e+06	24.2466	25	24	24	3.57552e+06	39.3151	38	36	36	1.7738e+07
STIP1_HUMAN	P31948	Stress-induced-phosphoprotein 1 OS=Homo sapiens GN=STIP1 PE=1 SV=1	62293.5	543	33.1492	26	24	24	8.30248e+06	43.0939	36	31	31	1.01328e+07	29.6501	24	22	22	5.00943e+06	18.6004	18	17	17	3607199	36.8324	32	30	30	1.16501e+07	48.2505	48	41	41	1.46528e+07	52.6703	54	46	46	1.81697e+07	45.3039	38	36	36	2.08597e+07
SODC_HUMAN	P00441	Superoxide dismutase [Cu-Zn] OS=Homo sapiens GN=SOD1 PE=1 SV=2	15747.9	154	24.026	4	4	4	5.60079e+06	40.9091	6	6	6	8.2499e+06	11.039	2	2	2	2.67513e+06	14.9351	3	3	3	3.35476e+06	26.6234	5	5	5	1.16454e+07	13.6364	2	2	2	2.24069e+06	31.8182	5	5	5	7.43358e+06	27.2727	4	4	4	1.45967e+07
MYL9_HUMAN	P24844	Myosin regulatory light polypeptide 9 OS=Homo sapiens GN=MYL9 PE=1 SV=4	19684.5	172	27.3256	6	6	2	7.67927e+06	27.907	5	5	1	7.70986e+06	17.4419	5	5	0	6.61486e+06	11.6279	3	3	0	2.95595e+06	17.4419	6	5	0	1.16297e+07	29.6512	8	7	2	1.04445e+07	23.2558	7	6	1	1.19405e+07	11.0465	3	3	0	4.77182e+06
K2C3_HUMAN	P12035	Keratin, type II cytoskeletal 3 OS=Homo sapiens GN=KRT3 PE=1 SV=3	63239.9	628	9.23567	12	9	0	6.4274e+07	6.21019	8	6	0	1.20764e+07	7.32484	11	8	0	2.02273e+07	7.16561	8	7	0	4.40881e+06	5.73248	8	5	0	1.16019e+07	9.07643	13	9	0	3.63e+07	5.73248	8	5	0	2.5333e+07	4.77707	6	4	0	23641450
EF2_HUMAN	P13639	Elongation factor 2 OS=Homo sapiens GN=EEF2 PE=1 SV=4	94555.2	858	22.2611	21	21	20	8.5026e+06	29.3706	29	27	26	1.03124e+07	18.0653	18	17	16	5.35768e+06	15.5012	15	15	14	3.72525e+06	20.8625	21	21	20	1.15955e+07	33.1002	39	36	35	1.35176e+07	35.5478	42	39	38	1.5452e+07	28.5548	34	32	31	1.91909e+07
RAN_HUMAN	P62826	GTP-binding nuclear protein Ran OS=Homo sapiens GN=RAN PE=1 SV=3	24325.6	216	20.8333	4	4	4	7.91212e+06	24.537	5	5	5	1.00122e+07	13.4259	4	3	3	7.0278e+06	9.72222	2	2	2	1.87179e+06	24.537	5	5	5	1.15699e+07	19.4444	4	4	4	4.99246e+06	24.537	5	5	5	6.42006e+06	14.8148	3	3	3	5.49794e+06
F10A1_HUMAN	P50502	Hsc70-interacting protein OS=Homo sapiens GN=ST13 PE=1 SV=2	41015.6	369	16.8022	7	7	0	3.02536e+06	19.5122	7	7	0	4997324	17.6152	7	7	0	2.97216e+06	10.2981	5	5	0	826059	18.1572	9	9	0	1.15576e+07	26.8293	13	13	0	7.17311e+06	26.8293	11	11	0	7.66751e+06	20.0542	7	7	0	1.99764e+07
HS902_HUMAN	Q14568	Putative heat shock protein HSP 90-alpha A2 OS=Homo sapiens GN=HSP90AA2 PE=1 SV=2	39002.5	343	10.2041	4	4	0	5.25739e+06	16.035	6	6	0	7.19507e+06	13.7026	6	5	0	6.81411e+06	8.74636	3	3	0	3.76137e+06	14.2857	7	6	0	11537048	13.9942	5	5	0	8.89992e+06	13.9942	6	5	0	1.09029e+07	15.7434	6	6	0	10004610
RA1L2_HUMAN	Q32P51	Heterogeneous nuclear ribonucleoprotein A1-like 2 OS=Homo sapiens GN=HNRNPA1L2 PE=2 SV=2	33674.4	320	8.4375	5	4	0	1.00521e+07	17.1875	10	6	0	1.87162e+07	12.5	8	4	0	7.10398e+06	2.5	1	1	0	979994	12.5	9	5	0	1.13973e+07	17.1875	9	6	0	1.50409e+07	17.1875	10	6	0	2.37541e+07	17.1875	10	6	0	1.7917e+07
EIF3G_HUMAN	O75821	Eukaryotic translation initiation factor 3 subunit G OS=Homo sapiens GN=EIF3G PE=1 SV=2	35235	320	16.25	5	5	5	2.72655e+06	27.5	11	10	10	1.1257e+07	18.4375	5	5	5	1.91436e+06	14.375	4	4	4	1.39657e+06	28.125	11	11	11	1.13795e+07	18.4375	5	5	5	2.89558e+06	20.625	6	6	6	4.27267e+06	36.25	13	12	12	3.0851e+07
HSP71_HUMAN	P08107	Heat shock 70 kDa protein 1A/1B OS=Homo sapiens GN=HSPA1A PE=1 SV=5	69447.2	641	8.73635	5	5	2	5.27691e+06	10.9204	6	6	1	5.12353e+06	22.1529	19	16	6	9.02938e+06	14.8206	11	11	3	3.48609e+06	20.9048	15	14	5	1.13683e+07	16.2246	11	10	3	7.99851e+06	13.2605	8	8	2	7.82038e+06	10.6084	6	6	1	6.97855e+06
GRP78_HUMAN	P11021	78 kDa glucose-regulated protein OS=Homo sapiens GN=HSPA5 PE=1 SV=2	71822.6	654	35.6269	25	21	20	1.03531e+07	36.0856	30	23	22	1.10984e+07	17.737	16	12	12	5.91312e+06	9.63303	8	7	7	2.88206e+06	24.9235	19	15	15	1.13498e+07	36.8502	34	26	25	1.47016e+07	36.8502	36	27	26	1.81827e+07	30.581	23	20	19	1.34058e+07
RBMX_HUMAN	P38159	RNA-binding motif protein, X chromosome OS=Homo sapiens GN=RBMX PE=1 SV=3	41280.6	391	21.4834	10	10	2	3.87653e+06	23.5294	12	11	3	5.54236e+06	29.4118	16	14	3	5.26638e+06	27.3657	13	12	4	5.21283e+06	30.6905	14	13	3	1.13245e+07	37.8517	19	17	3	9.06753e+06	34.0153	17	15	3	8.46291e+06	21.9949	9	9	2	4.14702e+06
TRIP6_HUMAN	Q15654	Thyroid receptor-interacting protein 6 OS=Homo sapiens GN=TRIP6 PE=1 SV=3	49805.6	476	0	0	0	0		48.5294	23	19	19	2.35041e+07	0	0	0	0		0	0	0	0		26.0504	13	11	11	1.13159e+07	4.20168	1	1	1	127741	9.2437	3	3	3	363873	48.3193	35	20	19	1.047e+08
NCALD_HUMAN	P61601	Neurocalcin-delta OS=Homo sapiens GN=NCALD PE=2 SV=2	21941	193	13.4715	3	3	0	3.61057e+06	20.7254	7	6	0	1.07343e+07	9.32642	2	2	0	1.71841e+06	9.32642	3	3	0	2104208	12.9534	8	7	0	1.1297e+07	13.4715	3	3	0	3.96717e+06	20.7254	6	6	0	5.69883e+06	20.7254	9	7	0	2.88888e+07
H15_HUMAN	P16401	Histone H1.5 OS=Homo sapiens GN=HIST1H1B PE=1 SV=3	22340.5	226	18.5841	5	5	4	9.08944e+06	13.7168	5	4	3	1.36717e+07	25.2212	7	7	5	9.91489e+06	21.2389	4	4	3	3.8083e+06	17.6991	5	4	4	1.12299e+07	14.6018	5	4	3	6.40485e+06	14.6018	5	4	3	7.05525e+06	14.1593	3	3	2	2.85205e+06
LDHB_HUMAN	P07195	L-lactate dehydrogenase B chain OS=Homo sapiens GN=LDHB PE=1 SV=2	36181.3	334	19.4611	8	7	6	4.90842e+06	22.7545	8	7	6	5.99722e+06	24.2515	8	7	6	5.96112e+06	19.7605	6	6	5	2.08537e+06	26.0479	10	8	7	1.12111e+07	31.1377	12	11	10	7.2803e+06	28.4431	11	10	9	8.2438e+06	16.7665	6	6	5	6.61151e+06
MIEN1_HUMAN	Q9BRT3	Migration and invasion enhancer 1 OS=Homo sapiens GN=MIEN1 PE=1 SV=1	12249.2	115	9.56522	1	1	1	1.01269e+06	18.2609	2	2	2	7.15234e+06	0	0	0	0		9.56522	1	1	1	298857	26.087	3	3	3	11185932	9.56522	1	1	1	1.61072e+06	9.56522	1	1	1	1.82458e+06	26.9565	4	4	4	3.69498e+07
DENR_HUMAN	O43583	Density-regulated protein OS=Homo sapiens GN=DENR PE=1 SV=2	21900.1	198	4.0404	1	1	1	445924	12.1212	3	3	3	6.68204e+06	4.0404	1	1	1	939212	4.0404	1	1	1	397373	22.2222	5	5	5	1.11646e+07	4.0404	1	1	1	1.30574e+06	4.0404	1	1	1	1.37567e+06	30.8081	6	6	6	2.30673e+07
SFPQ_HUMAN	P23246	Splicing factor, proline- and glutamine-rich OS=Homo sapiens GN=SFPQ PE=1 SV=2	75491.8	707	15.7001	12	12	11	8.01327e+06	16.1245	11	11	10	7.80052e+06	14.2857	12	12	11	7.28098e+06	14.2857	10	10	9	4.75758e+06	13.4371	11	11	10	1.11466e+07	20.2263	18	17	16	1.56526e+07	24.3281	24	22	21	1.85865e+07	19.2362	12	12	11	1.28783e+07
B2MG_HUMAN	P61769	Beta-2-microglobulin OS=Homo sapiens GN=B2M PE=1 SV=1	13480	119	8.40336	1	1	1	2.69144e+06	21.8487	4	3	3	1.31386e+07	16.8067	3	2	2	7.40842e+06	16.8067	3	2	2	1.50196e+06	16.8067	3	2	2	1.1037e+07	16.8067	3	2	2	1.25003e+07	16.8067	3	2	2	1.62731e+07	21.8487	4	3	3	1.52139e+07
RU1C_HUMAN	P09234	U1 small nuclear ribonucleoprotein C OS=Homo sapiens GN=SNRPC PE=1 SV=1	17267.3	159	11.3208	1	1	1	478192	24.5283	4	4	4	9.01239e+06	0	0	0	0		0	0	0	0		13.2075	2	2	2	1.10303e+07	24.5283	4	4	4	9.28594e+06	24.5283	4	4	4	11027368	24.5283	3	3	3	1.65862e+07
FHL2_HUMAN	Q14192	Four and a half LIM domains protein 2 OS=Homo sapiens GN=FHL2 PE=1 SV=3	31896.7	279	30.1075	9	7	7	3.33025e+06	43.7276	16	13	13	1.91491e+07	20.7885	6	5	5	1.19614e+06	3.22581	1	1	1	190687	39.4265	12	11	11	1.10092e+07	30.4659	10	8	8	4.18337e+06	35.1254	12	10	10	4.42407e+06	54.1219	22	18	18	5.15402e+07
RAB8A_HUMAN	P61006	Ras-related protein Rab-8A OS=Homo sapiens GN=RAB8A PE=1 SV=1	23443.2	207	10.628	3	3	0	3.09687e+06	13.0435	3	3	1	4.19468e+06	27.5362	10	9	6	9.00232e+06	17.8744	6	6	4	5.35041e+06	24.1546	9	7	5	1.09924e+07	16.9082	6	5	3	4.42581e+06	24.1546	8	7	5	5.21082e+06	9.17874	2	2	1	2.43767e+06
MBNL1_HUMAN	Q9NR56	Muscleblind-like protein 1 OS=Homo sapiens GN=MBNL1 PE=1 SV=2	41452.1	388	5.15464	2	2	1	825606	14.9485	9	7	2	1.74875e+07	4.12371	2	2	0	4.79093e+06	1.80412	1	1	0	1.84292e+06	6.18557	4	3	1	10929304	6.18557	4	3	1	2.00769e+06	6.95876	3	3	0	2.21826e+06	19.8454	12	9	3	3.90214e+07
ZYX_HUMAN	Q15942	Zyxin OS=Homo sapiens GN=ZYX PE=1 SV=1	60564.4	572	10.3147	5	5	5	3.12588e+06	24.1259	11	11	11	8.58548e+06	12.9371	7	7	7	4.34376e+06	12.2378	7	7	7	3.98606e+06	22.3776	10	10	10	1.0927e+07	26.7483	11	11	11	7.18724e+06	27.7972	11	11	11	7.11959e+06	27.4476	12	12	12	1.9463e+07
ROA3_HUMAN	P51991	Heterogeneous nuclear ribonucleoprotein A3 OS=Homo sapiens GN=HNRNPA3 PE=1 SV=2	39152.7	378	15.3439	8	7	7	8.78337e+06	23.0159	11	9	9	1.35237e+07	8.46561	5	4	4	5.98753e+06	5.02646	3	3	3	1.82324e+06	14.2857	6	5	5	1.08786e+07	26.1905	12	9	9	1.11849e+07	30.1587	15	11	11	1.35978e+07	26.9841	14	11	11	1.89919e+07
MED29_HUMAN	Q9NX70	Mediator of RNA polymerase II transcription subunit 29 OS=Homo sapiens GN=MED29 PE=1 SV=1	20769.6	200	0	0	0	0		35	9	6	6	10869040	0	0	0	0		0	0	0	0		35.5	7	6	6	1.08102e+07	0	0	0	0		0	0	0	0		39	11	9	9	3.53976e+07
MDHM_HUMAN	P40926	Malate dehydrogenase, mitochondrial OS=Homo sapiens GN=MDH2 PE=1 SV=3	35110.8	338	41.716	15	14	14	1.07151e+07	47.0414	17	16	16	1.1069e+07	32.2485	11	11	11	8.15271e+06	21.8935	8	8	8	4.97535e+06	29.2899	12	12	12	1.07964e+07	42.0118	16	15	15	1.46398e+07	45.2663	17	16	16	1.66175e+07	43.4911	13	13	13	1.123e+07
F192A_HUMAN	Q9GZU8	Protein FAM192A OS=Homo sapiens GN=FAM192A PE=1 SV=1	28460.7	254	0	0	0	0		40.5512	13	10	10	1.10695e+07	3.93701	1	1	1	143350	0	0	0	0		34.252	12	9	9	1.06298e+07	0	0	0	0		3.93701	1	1	1	149272	40.5512	14	11	11	3.18933e+07
FUBP1_HUMAN	Q96AE4	Far upstream element-binding protein 1 OS=Homo sapiens GN=FUBP1 PE=1 SV=3	67116.6	644	12.1118	7	7	5	1.82238e+06	15.9938	12	10	6	1.47575e+07	14.5963	10	10	7	2.23654e+06	9.78261	7	7	4	1.50333e+06	18.9441	13	13	9	1.06291e+07	18.6335	12	12	9	3.5391e+06	20.6522	12	12	10	3.60988e+06	17.8571	13	12	8	2.00407e+07
TKT_HUMAN	P29401	Transketolase OS=Homo sapiens GN=TKT PE=1 SV=3	67144.9	623	27.2873	19	17	17	9.98494e+06	28.0899	23	18	18	1.09588e+07	16.8539	13	11	11	6.64379e+06	12.3596	10	9	9	4.39784e+06	19.2616	17	14	14	1.05906e+07	30.1766	23	20	20	1.2795e+07	32.2632	27	23	23	1.72745e+07	27.6083	20	19	19	1.24789e+07
IF5AL_HUMAN	Q6IS14	Eukaryotic translation initiation factor 5A-1-like OS=Homo sapiens GN=EIF5AL1 PE=1 SV=2	16616.4	154	24.6753	6	5	0	7.54419e+06	32.4675	10	8	0	1.68467e+07	9.74026	2	2	0	4.22902e+06	9.74026	2	2	0	2.4787e+06	9.74026	2	2	0	1.05892e+07	24.6753	9	7	0	1.39584e+07	24.6753	7	6	0	1.25365e+07	32.4675	11	8	0	4.06194e+07
HNRPL_HUMAN	P14866	Heterogeneous nuclear ribonucleoprotein L OS=Homo sapiens GN=HNRNPL PE=1 SV=2	63386.6	589	14.601	9	8	7	5.16547e+06	18.5059	11	9	8	7.30501e+06	16.2988	11	10	9	5.48924e+06	9.8472	7	6	5	3.2289e+06	19.0153	13	11	10	1.0568e+07	20.7131	15	12	11	1.13116e+07	35.8234	19	16	15	1.25803e+07	26.3158	17	13	12	1.86206e+07
FUBP3_HUMAN	Q96I24	Far upstream element-binding protein 3 OS=Homo sapiens GN=FUBP3 PE=1 SV=2	60960.4	572	1.74825	1	1	1	213891	25.8741	21	18	17	8.70379e+06	7.34266	5	5	4	940413	4.54545	4	4	2	515296	22.2028	14	14	12	1.0534e+07	12.4126	7	7	6	1.28175e+06	9.44056	6	6	5	1.33079e+06	45.8042	32	25	23	3.94911e+07
RL24_HUMAN	P83731	60S ribosomal protein L24 OS=Homo sapiens GN=RPL24 PE=1 SV=1	17621.9	157	29.9363	7	6	6	6.02955e+06	34.3949	6	6	6	7376334	28.0255	5	5	5	2.83906e+06	10.1911	2	2	2	1.43182e+06	34.3949	6	6	6	10441907	34.3949	7	7	7	1.47893e+07	34.3949	8	7	7	9.13463e+06	29.2994	6	6	6	1.32308e+07
RL35A_HUMAN	P18077	60S ribosomal protein L35a OS=Homo sapiens GN=RPL35A PE=1 SV=2	12431.8	110	31.8182	4	4	4	4.14727e+06	38.1818	7	6	6	8.35527e+06	32.7273	6	5	5	5.87125e+06	31.8182	5	4	4	3.88401e+06	32.7273	6	6	6	1.04054e+07	31.8182	4	4	4	5.59262e+06	27.2727	4	4	4	4.64454e+06	12.7273	2	2	2	2.03723e+06
HNRH1_HUMAN	P31943	Heterogeneous nuclear ribonucleoprotein H OS=Homo sapiens GN=HNRNPH1 PE=1 SV=4	48588.6	449	8.68597	3	3	1	1253500	38.9755	18	15	7	2.70953e+07	5.79065	2	2	0	573283	0	0	0	0		13.363	9	6	1	1.03301e+07	19.5991	8	7	3	3.30381e+06	18.7082	10	8	2	3864587	32.0713	19	13	5	5.90252e+07
CALR_HUMAN	P27797	Calreticulin OS=Homo sapiens GN=CALR PE=1 SV=1	47773.9	417	21.3429	7	7	7	8.75301e+06	21.1031	8	7	7	6.6878e+06	17.506	8	7	7	5.947e+06	7.91367	5	4	4	4.85073e+06	13.9089	8	6	6	1.03278e+07	23.5012	13	9	9	1.17051e+07	19.6643	12	9	9	1.19277e+07	19.4245	10	8	8	9.11047e+06
HSP77_HUMAN	P48741	Putative heat shock 70 kDa protein 7 OS=Homo sapiens GN=HSPA7 PE=5 SV=2	39865.7	367	3.54223	1	1	0	5.45704e+06	7.90191	2	2	0	5.21234e+06	10.0817	4	3	0	6.54749e+06	10.0817	3	3	0	1.74678e+06	10.0817	3	3	0	1.02798e+07	10.0817	4	3	0	7.43931e+06	12.8065	4	4	0	7.62873e+06	10.6267	3	3	0	7.48599e+06
H90B3_HUMAN	Q58FF7	Putative heat shock protein HSP 90-beta-3 OS=Homo sapiens GN=HSP90AB3P PE=5 SV=1	67608.2	597	12.5628	11	10	0	4.70355e+06	13.5678	11	10	0	6.06687e+06	12.7303	10	9	0	5.18725e+06	10.8878	7	7	0	2.95665e+06	13.9028	12	11	0	1.02796e+07	12.3953	11	10	0	6.56931e+06	14.0704	14	12	0	8.19173e+06	11.2228	9	8	0	6.40936e+06
NDKB_HUMAN	P22392	Nucleoside diphosphate kinase B OS=Homo sapiens GN=NME2 PE=1 SV=1	17141	152	36.1842	8	6	0	9.28336e+06	53.9474	13	9	0	2.00933e+07	23.6842	4	3	0	4.88154e+06	6.57895	2	1	0	520260	34.8684	6	5	0	1.02637e+07	53.9474	13	9	0	1.79309e+07	53.9474	14	9	0	2.31563e+07	53.9474	11	9	0	3.3706e+07
EF1G_HUMAN	P26641	Elongation factor 1-gamma OS=Homo sapiens GN=EEF1G PE=1 SV=3	49669.3	437	17.3913	12	10	10	4.47299e+06	18.9931	13	11	11	7.3436e+06	17.3913	9	9	9	3.50245e+06	14.1876	8	8	8	1.75293e+06	14.8741	9	9	9	1.02166e+07	21.5103	13	11	11	4.92528e+06	26.087	16	14	14	7.65824e+06	21.5103	16	13	13	1.62554e+07
CPIN1_HUMAN	Q6FI81	Anamorsin OS=Homo sapiens GN=CIAPIN1 PE=1 SV=2	32999.2	312	0	0	0	0		28.5256	9	8	8	7954461	3.52564	1	1	1	120889	0	0	0	0		32.6923	10	9	9	1.01901e+07	3.52564	1	1	1	192965	7.37179	2	2	2	301737	54.8077	21	19	19	4.7635e+07
4EBP1_HUMAN	Q13541	Eukaryotic translation initiation factor 4E-binding protein 1 OS=Homo sapiens GN=EIF4EBP1 PE=1 SV=3	12314.2	118	0	0	0	0		22.0339	6	6	6	1.31873e+07	0	0	0	0		0	0	0	0		15.2542	4	4	4	1.01108e+07	0	0	0	0		0	0	0	0		38.1356	8	8	8	4.83119e+07
KAD2_HUMAN	P54819	Adenylate kinase 2, mitochondrial OS=Homo sapiens GN=AK2 PE=1 SV=2	26218.8	239	12.5523	4	4	4	7.72502e+06	32.2176	8	8	8	1.02249e+07	22.5941	5	5	5	3.88229e+06	17.9916	4	4	4	2.02075e+06	17.9916	5	5	5	1.00921e+07	17.9916	4	4	4	3.74549e+06	24.6862	5	5	5	5.31287e+06	38.9121	12	11	11	1.75753e+07
PRDX6_HUMAN	P30041	Peroxiredoxin-6 OS=Homo sapiens GN=PRDX6 PE=1 SV=3	24857.2	224	38.3929	11	10	10	7431043	35.2679	10	9	9	1.54766e+07	22.3214	5	5	5	3.53476e+06	14.2857	3	3	3	1.30712e+06	35.2679	7	7	7	1.00447e+07	35.7143	11	10	10	1.07622e+07	35.2679	9	8	8	1.21702e+07	48.6607	13	12	12	4.76213e+07
RAB1A_HUMAN	P62820	Ras-related protein Rab-1A OS=Homo sapiens GN=RAB1A PE=1 SV=3	22389.5	205	15.122	4	4	0	2.87187e+06	20.4878	6	6	3	5.79919e+06	24.878	8	8	5	8.16147e+06	24.878	8	8	5	7.53759e+06	28.2927	8	7	3	9.85823e+06	28.7805	8	8	4	6.50192e+06	28.7805	8	8	4	7.85137e+06	24.3902	5	5	2	6.91874e+06
HNRH2_HUMAN	P55795	Heterogeneous nuclear ribonucleoprotein H2 OS=Homo sapiens GN=HNRNPH2 PE=1 SV=1	48558.5	449	5.79065	2	2	0	1.07218e+06	22.7171	12	9	1	2.32669e+07	5.79065	2	2	0	573283	0	0	0	0		11.804	9	6	1	9.85356e+06	10.0223	5	4	0	2.83176e+06	11.5813	8	6	0	3.63293e+06	15.8129	11	8	1	4.96786e+07
POTEJ_HUMAN	P0CG39	POTE ankyrin domain family member J OS=Homo sapiens GN=POTEJ PE=3 SV=1	116033	1038	2.89017	4	3	0	5.39693e+06	2.2158	3	2	0	5.41461e+06	2.2158	4	2	0	5.16811e+06	0.963391	1	1	0	4.1614e+06	2.2158	3	2	0	9770700	2.2158	3	2	0	5.13816e+06	2.2158	3	2	0	4.64209e+06	2.2158	3	2	0	4.77203e+06
NUCL_HUMAN	P19338	Nucleolin OS=Homo sapiens GN=NCL PE=1 SV=3	75974.5	710	19.8592	17	15	15	7.29588e+06	20.5634	17	17	17	6.86467e+06	22.1127	20	18	18	7355535	18.169	15	15	15	3.02612e+06	18.7324	15	15	15	9.76418e+06	19.7183	17	17	17	8.78238e+06	24.0845	21	20	20	1.08317e+07	17.6056	13	13	13	6.72674e+06
NKAPL_HUMAN	Q5M9Q1	NKAP-like protein OS=Homo sapiens GN=NKAPL PE=1 SV=3	45274.4	402	2.48756	1	1	0	3202971	5.22388	4	3	0	6332528	5.22388	4	3	0	7.47437e+06	5.22388	3	3	0	3.36985e+06	5.22388	4	3	0	9.73526e+06	5.22388	4	3	0	8.07351e+06	5.22388	4	3	0	9.22339e+06	5.22388	3	3	0	7.26126e+06
TBA4A_HUMAN	P68366	Tubulin alpha-4A chain OS=Homo sapiens GN=TUBA4A PE=1 SV=1	49506.5	448	18.0804	10	9	2	4.42936e+06	18.5268	13	11	2	5.48888e+06	7.36607	5	5	1	2.96667e+06	6.69643	4	4	0	2.56823e+06	18.0804	12	12	1	9.73079e+06	16.5179	8	8	1	3.94051e+06	14.7321	7	7	1	4.47602e+06	17.4107	8	8	0	8.93063e+06
CNN3_HUMAN	Q15417	Calponin-3 OS=Homo sapiens GN=CNN3 PE=1 SV=1	36052.9	329	0	0	0	0		16.7173	5	5	3	6.49375e+06	3.34347	1	1	0	471402	0	0	0	0		15.5015	6	6	4	9.71153e+06	6.07903	2	2	1	706034	3.34347	1	1	0	864945	24.3161	9	9	5	3.37091e+07
RB11A_HUMAN	P62491	Ras-related protein Rab-11A OS=Homo sapiens GN=RAB11A PE=1 SV=3	24104.5	216	22.2222	5	5	0	2152073	20.8333	5	5	0	5.3483e+06	25.9259	6	6	0	3.35941e+06	16.2037	4	4	0	1229333	29.1667	7	7	0	9.69244e+06	21.2963	5	5	0	2.12722e+06	17.1296	4	4	0	1.66443e+06	43.5185	10	10	0	2.12909e+07
DPYL2_HUMAN	Q16555	Dihydropyrimidinase-related protein 2 OS=Homo sapiens GN=DPYSL2 PE=1 SV=1	61548.8	572	21.8531	11	11	6	2.5912e+06	31.993	20	16	11	1.35547e+07	5.41958	3	3	1	757658	4.37063	3	3	2	1.07079e+06	19.2308	11	11	6	9.6735e+06	19.5804	10	10	7	3.72443e+06	26.3986	13	13	9	4.35603e+06	45.1049	26	22	18	4.21545e+07
TBB2A_HUMAN	Q13885	Tubulin beta-2A chain OS=Homo sapiens GN=TUBB2A PE=1 SV=1	49377.1	445	12.3596	10	8	0	4.65691e+06	14.382	10	9	0	6.99986e+06	10.7865	10	8	0	4.32579e+06	8.53933	9	8	0	1.77996e+06	13.0337	11	9	0	9.65022e+06	16.4045	15	10	0	8.83533e+06	18.6517	18	13	0	8.74059e+06	14.382	11	9	0	1.25282e+07
TBB2B_HUMAN	Q9BVA1	Tubulin beta-2B chain OS=Homo sapiens GN=TUBB2B PE=1 SV=1	49439.1	445	12.3596	10	8	0	4.65691e+06	14.382	10	9	0	6.99986e+06	10.7865	10	8	0	4.32579e+06	8.53933	9	8	0	1.77996e+06	13.0337	11	9	0	9.65022e+06	16.4045	15	10	0	8.83533e+06	18.6517	18	13	0	8.74059e+06	14.382	11	9	0	1.25282e+07
F10A5_HUMAN	Q8NFI4	Putative protein FAM10A5 OS=Homo sapiens GN=ST13P5 PE=5 SV=1	41093.4	369	13.0081	6	6	0	1.96825e+06	15.7182	6	6	0	3.64209e+06	13.8211	6	6	0	2.33423e+06	10.2981	5	5	0	739105	14.3631	8	8	0	9.61117e+06	20.5962	11	11	0	5.01274e+06	20.5962	9	9	0	4.93166e+06	16.2602	6	6	0	1.65221e+07
RS8_HUMAN	P62241	40S ribosomal protein S8 OS=Homo sapiens GN=RPS8 PE=1 SV=2	24012.2	208	25	5	5	5	7938463	25.9615	5	5	5	8.49696e+06	21.1538	4	4	4	4.88475e+06	9.61538	2	2	2	2.32385e+06	26.9231	5	5	5	9.59836e+06	34.6154	7	7	7	1.01211e+07	34.1346	6	6	6	7.89098e+06	27.8846	5	5	5	7168419
RS15_HUMAN	P62841	40S ribosomal protein S15 OS=Homo sapiens GN=RPS15 PE=1 SV=2	16899.2	145	17.2414	3	2	2	8.85829e+06	17.931	5	4	4	1.73115e+07	8.27586	3	2	2	6039165	8.27586	1	1	1	887136	17.2414	3	3	3	9.58752e+06	22.7586	6	5	5	2.23321e+07	17.931	6	5	5	14873355	17.931	5	4	4	1.22112e+07
ICAL_HUMAN	P20810	Calpastatin OS=Homo sapiens GN=CAST PE=1 SV=4	75388.6	708	4.80226	3	3	3	438486	37.2881	22	19	19	8.03404e+06	3.10734	2	2	2	288944	3.10734	2	2	2	163242	22.4576	22	17	17	9.48586e+06	10.3107	6	5	5	684501	11.4407	7	6	6	688882	52.1186	46	35	35	3.84243e+07
1433Z_HUMAN	P63104	14-3-3 protein zeta/delta OS=Homo sapiens GN=YWHAZ PE=1 SV=1	27405.8	245	17.551	4	4	2	4.09214e+06	19.5918	5	5	2	5.94062e+06	22.0408	5	5	4	4.64984e+06	13.8776	3	3	3	1.87521e+06	25.7143	6	6	4	9.48524e+06	26.1224	6	6	5	2.89592e+06	25.7143	8	7	4	5.54508e+06	21.6327	7	6	2	4.77461e+06
SMAP_HUMAN	O00193	Small acidic protein OS=Homo sapiens GN=SMAP PE=1 SV=1	19918.3	183	12.5683	2	2	2	2457962	27.8689	8	5	3	1.55614e+07	0	0	0	0		0	0	0	0		15.3005	6	4	3	9.48183e+06	8.74317	1	1	1	899091	8.74317	1	1	1	1.03095e+06	28.4153	11	6	5	4.59094e+07
POTEI_HUMAN	P0CG38	POTE ankyrin domain family member I OS=Homo sapiens GN=POTEI PE=3 SV=1	119859	1075	2.7907	4	3	0	5.22827e+06	2.13953	3	2	0	5.2454e+06	2.13953	4	2	0	5.00661e+06	0.930233	1	1	0	4.03136e+06	2.13953	3	2	0	9.46537e+06	2.13953	3	2	0	4.97759e+06	2.13953	3	2	0	4.49703e+06	2.13953	3	2	0	4.6229e+06
IAH1_HUMAN	Q2TAA2	Isoamyl acetate-hydrolyzing esterase 1 homolog OS=Homo sapiens GN=IAH1 PE=1 SV=1	27259.1	248	0	0	0	0		12.9032	4	3	3	9.56555e+06	0	0	0	0		0	0	0	0		15.7258	4	4	4	9.46346e+06	0	0	0	0		0	0	0	0		21.371	6	5	5	1.91148e+07
POTEE_HUMAN	Q6S8J3	POTE ankyrin domain family member E OS=Homo sapiens GN=POTEE PE=1 SV=3	119972	1075	5.30233	7	5	0	5.78978e+06	4.65116	6	4	0	5.98488e+06	2.13953	4	2	0	4929584	0.930233	1	1	0	3.96934e+06	2.13953	3	2	0	9.31974e+06	4.65116	6	4	0	5.6593e+06	4.65116	6	4	0	5.1544e+06	4.65116	5	4	0	5.3529e+06
UBC_HUMAN	P0CG48	Polyubiquitin-C OS=Homo sapiens GN=UBC PE=1 SV=3	76541.7	685	7.73723	9	6	0	5.7353e+06	7.73723	15	7	0	1.16234e+07	5.40146	14	6	0	4.94452e+06	4.08759	10	5	0	1.80214e+06	6.42336	13	6	0	9.31574e+06	7.73723	12	7	0	6.58888e+06	7.73723	13	7	0	6.76551e+06	7.73723	14	7	0	1.5369e+07
HMGB1_HUMAN	P09429	High mobility group protein B1 OS=Homo sapiens GN=HMGB1 PE=1 SV=3	24684.2	215	29.3023	8	6	2	8.67879e+06	35.3488	13	10	3	1.70519e+07	16.2791	5	5	0	3.49137e+06	7.44186	2	2	0	1.15285e+06	20.9302	7	6	1	9.30135e+06	33.9535	10	9	3	1.00236e+07	33.4884	10	9	2	1.04186e+07	34.8837	15	11	3	3.56088e+07
G6PI_HUMAN	P06744	Glucose-6-phosphate isomerase OS=Homo sapiens GN=GPI PE=1 SV=4	62625.4	558	20.0717	15	13	13	5.84421e+06	25.448	18	17	16	7.86112e+06	19.5341	14	14	13	7.47539e+06	12.3656	8	8	7	4.08632e+06	17.5627	13	13	12	9.30119e+06	21.3262	13	13	12	4.12064e+06	26.1649	20	17	16	7.81302e+06	10.9319	6	6	6	2.76598e+06
GSTO1_HUMAN	P78417	Glutathione S-transferase omega-1 OS=Homo sapiens GN=GSTO1 PE=1 SV=2	27258.1	241	32.7801	10	9	9	7.78931e+06	40.249	11	11	11	8.79779e+06	20.332	7	6	6	5.4722e+06	17.0124	5	4	4	2.23732e+06	25.7261	8	7	7	9.29015e+06	39.0041	9	9	9	6.13566e+06	48.5477	16	13	12	1.09796e+07	24.0664	6	6	6	6.0324e+06
SPF27_HUMAN	O75934	Pre-mRNA-splicing factor SPF27 OS=Homo sapiens GN=BCAS2 PE=1 SV=1	25921	225	0	0	0	0		36.8889	11	10	10	1.10497e+07	0	0	0	0		0	0	0	0		30.2222	10	10	10	9.2716e+06	5.77778	1	1	1	254619	8.44444	2	2	2	432118	42.6667	15	13	13	3.30996e+07
RNPS1_HUMAN	Q15287	RNA-binding protein with serine-rich domain 1 OS=Homo sapiens GN=RNPS1 PE=1 SV=1	33018.1	305	11.8033	7	7	7	5.62538e+06	9.5082	3	3	3	4.61797e+06	9.5082	6	6	6	6.0153e+06	4.59016	6	5	5	1307123	9.5082	6	6	6	9.25169e+06	14.7541	7	7	7	7.50428e+06	13.4426	7	7	7	9.73536e+06	7.54098	3	3	3	4.6305e+06
BOLA1_HUMAN	Q9Y3E2	BolA-like protein 1 OS=Homo sapiens GN=BOLA1 PE=1 SV=1	14070.5	137	0	0	0	0		23.3577	3	3	3	8.02506e+06	0	0	0	0		0	0	0	0		24.0876	4	4	4	9.2279e+06	0	0	0	0		0	0	0	0		42.3358	8	6	6	3.28571e+07
POTEF_HUMAN	A5A3E0	POTE ankyrin domain family member F OS=Homo sapiens GN=POTEF PE=1 SV=2	120037	1075	5.30233	7	5	0	5.70205e+06	4.65116	6	4	0	5.8942e+06	2.13953	4	2	0	4.85489e+06	0.930233	1	1	0	3.9092e+06	2.13953	3	2	0	9.17854e+06	4.65116	6	4	0	5.57356e+06	4.65116	6	4	0	5.0763e+06	4.65116	5	4	0	5.2718e+06
CATB_HUMAN	P07858	Cathepsin B OS=Homo sapiens GN=CTSB PE=1 SV=3	37347	339	13.5693	4	4	4	7.27515e+06	15.9292	5	5	5	8.77357e+06	10.9145	4	4	4	4.41643e+06	8.55457	3	3	3	1.87972e+06	10.9145	5	5	5	9.16671e+06	20.059	7	7	7	9.04245e+06	20.059	6	6	6	8.8379e+06	15.9292	5	5	5	1.23278e+07
RB11B_HUMAN	Q15907	Ras-related protein Rab-11B OS=Homo sapiens GN=RAB11B PE=1 SV=4	24215.6	218	22.0183	5	5	0	2.01757e+06	24.3119	6	6	1	5.14707e+06	25.6881	6	6	0	3.14945e+06	16.055	4	4	0	1.1525e+06	28.8991	7	7	0	9.08666e+06	21.1009	5	5	0	1.99427e+06	16.9725	4	4	0	1.56041e+06	46.789	11	11	1	2.04421e+07
U2AF1_HUMAN	Q01081	Splicing factor U2AF 35 kDa subunit OS=Homo sapiens GN=U2AF1 PE=1 SV=3	27564.5	240	3.33333	1	1	1	699972	16.6667	5	5	2	6.81257e+06	8.75	2	2	2	865122	8.75	2	2	2	512190	15.8333	5	5	2	9.04913e+06	12.0833	3	3	2	1.38577e+06	12.0833	3	3	2	1.46776e+06	16.6667	6	6	2	2.57015e+07
HGB1A_HUMAN	B2RPK0	Putative high mobility group protein B1-like 1 OS=Homo sapiens GN=HMGB1P1 PE=5 SV=1	24012.9	211	14.6919	6	4	0	6.77515e+06	20.8531	10	7	0	1.31862e+07	12.3223	4	4	0	3.20629e+06	7.58294	2	2	0	1.15285e+06	12.7962	6	5	0	9.00139e+06	19.9052	7	6	0	9.0874e+06	25.5924	8	7	0	9.99397e+06	20.8531	12	8	0	3.22201e+07
RL17_HUMAN	P18621	60S ribosomal protein L17 OS=Homo sapiens GN=RPL17 PE=1 SV=3	21205.4	184	17.9348	4	3	3	7.2901e+06	17.9348	3	3	3	7.3882e+06	17.9348	3	3	3	4.11827e+06	10.3261	2	2	2	2.19151e+06	17.9348	3	3	3	8.99666e+06	22.2826	5	4	4	1.03652e+07	18.4783	5	4	4	8.73278e+06	17.9348	4	3	3	1.39915e+07
CALD1_HUMAN	Q05682	Caldesmon OS=Homo sapiens GN=CALD1 PE=1 SV=3	92469.6	793	13.7453	11	8	8	1.11645e+07	26.4817	23	21	21	8.20855e+06	13.9975	13	13	13	2.28068e+06	10.971	10	10	10	1.67097e+06	16.0151	16	14	14	8.92812e+06	21.942	17	16	16	3.81799e+06	20.4288	17	16	16	4.61977e+06	33.0391	35	29	29	3.39928e+07
SRSF6_HUMAN	Q13247	Serine/arginine-rich splicing factor 6 OS=Homo sapiens GN=SRSF6 PE=1 SV=2	38361.8	344	14.8256	7	6	3	5.26451e+06	18.314	7	7	4	5.89943e+06	18.6047	9	7	4	5.40985e+06	14.5349	8	6	3	2242430	16.5698	8	7	4	8.90846e+06	16.5698	8	7	3	6.04847e+06	13.0814	6	6	4	6.00935e+06	10.7558	4	4	1	4.77232e+06
ERF3A_HUMAN	P15170	Eukaryotic peptide chain release factor GTP-binding subunit ERF3A OS=Homo sapiens GN=GSPT1 PE=1 SV=1	55334.4	499	0	0	0	0		21.0421	14	13	5	8.08672e+06	3.60721	2	2	1	244873	2.00401	1	1	1	147959	19.2385	15	15	8	8.79337e+06	9.01804	5	5	1	522404	7.01403	4	4	2	603009	26.4529	21	20	7	4.08556e+07
ZN207_HUMAN	O43670	Zinc finger protein 207 OS=Homo sapiens GN=ZNF207 PE=1 SV=1	50235.3	478	5.43933	2	2	2	1.8144e+06	6.90377	4	3	3	1.18263e+07	2.71967	1	1	1	653277	0	0	0	0		6.90377	3	3	3	8.75814e+06	6.90377	3	3	3	2.93585e+06	5.43933	3	2	2	3.28416e+06	6.90377	4	3	3	5.126e+07
SRSF8_HUMAN	Q9BRL6	Serine/arginine-rich splicing factor 8 OS=Homo sapiens GN=SRSF8 PE=1 SV=1	31130.6	282	7.44681	3	3	0	6.1023e+06	7.44681	3	3	0	6.9796e+06	5.31915	2	2	0	6.48855e+06	5.31915	2	2	0	3.00938e+06	5.31915	2	2	0	8.69025e+06	7.44681	3	3	0	7.82649e+06	7.44681	3	3	0	9.36947e+06	4.96454	2	2	0	3.94504e+06
VATG1_HUMAN	O75348	V-type proton ATPase subunit G 1 OS=Homo sapiens GN=ATP6V1G1 PE=1 SV=3	13635.1	118	0	0	0	0		16.9492	2	2	2	3.00073e+06	21.1864	2	2	2	676805	11.8644	1	1	1	271663	27.9661	3	3	3	8.68625e+06	9.32203	1	1	1	633103	21.1864	2	2	2	899160	16.9492	3	3	3	1.56267e+07
TFPI2_HUMAN	P48307	Tissue factor pathway inhibitor 2 OS=Homo sapiens GN=TFPI2 PE=1 SV=1	26706	235	10.2128	2	2	2	814600	31.0638	8	6	6	8.61334e+06	11.0638	2	2	2	1.11617e+06	11.0638	2	2	2	734017	29.3617	7	6	6	8.65296e+06	21.2766	6	6	6	3.63121e+06	21.2766	5	5	5	3.10511e+06	37.8723	13	10	10	3.80271e+07
HS71L_HUMAN	P34931	Heat shock 70 kDa protein 1-like OS=Homo sapiens GN=HSPA1L PE=1 SV=2	69865.5	641	5.61622	4	3	0	4.97602e+06	9.9844	6	5	0	4.65272e+06	15.4446	15	11	3	6.54789e+06	8.11232	6	6	0	2.21806e+06	10.1404	8	7	0	8.58608e+06	13.5725	9	7	1	6.85355e+06	8.11232	5	4	0	6.93833e+06	8.11232	5	4	0	7.26224e+06
R13AX_HUMAN	Q6NVV1	Putative 60S ribosomal protein L13a-like MGC87657 OS=Homo sapiens PE=5 SV=1	12092.9	102	29.4118	3	3	0	4.45143e+06	29.4118	3	3	0	7.94939e+06	18.6275	3	3	0	4.03398e+06	18.6275	2	2	0	1.62134e+06	29.4118	4	4	0	8.5793e+06	29.4118	4	4	0	5.70301e+06	29.4118	4	4	0	6.57371e+06	18.6275	2	2	0	5036461
MBNL2_HUMAN	Q5VZF2	Muscleblind-like protein 2 OS=Homo sapiens GN=MBNL2 PE=1 SV=2	40121.3	373	2.41287	1	1	0	768107	9.38338	5	4	0	1.12467e+07	4.28954	2	2	0	5133138	1.87668	1	1	0	1.97456e+06	4.28954	2	2	0	8.52378e+06	4.28954	2	2	0	1712415	7.23861	3	3	0	2.37671e+06	13.6729	7	6	1	3.22415e+07
TBA3E_HUMAN	Q6PEY2	Tubulin alpha-3E chain OS=Homo sapiens GN=TUBA3E PE=1 SV=2	49456.7	450	16.8889	8	7	0	5.05017e+06	15.3333	7	6	0	5.0492e+06	3.77778	2	2	0	3.57608e+06	3.55556	2	2	0	1.33223e+06	10.6667	6	6	0	8.431e+06	15.3333	5	5	0	4785167	13.7778	4	4	0	4.54104e+06	13.7778	4	4	0	6.8273e+06
TCTP_HUMAN	P13693	Translationally-controlled tumor protein OS=Homo sapiens GN=TPT1 PE=1 SV=1	19436.6	172	17.4419	5	4	2	1.27747e+07	37.2093	9	7	4	1.37542e+07	5.81395	2	2	1	3.73889e+06	8.72093	2	2	1	2.23934e+06	9.88372	3	3	2	8363145	17.4419	5	4	1	16158611	33.1395	11	8	4	3.68363e+07	37.2093	11	9	5	3.71768e+07
HSP76_HUMAN	P17066	Heat shock 70 kDa protein 6 OS=Homo sapiens GN=HSPA6 PE=1 SV=2	70422.4	643	3.11042	2	2	0	4.62692e+06	6.99844	4	4	0	4.62689e+06	8.24261	8	6	0	5.97107e+06	8.24261	6	6	0	2.37301e+06	7.15397	6	5	0	8.30463e+06	8.24261	6	5	0	6.56697e+06	9.79782	6	6	0	6.89694e+06	8.55365	5	5	0	6.40821e+06
PDIA1_HUMAN	P07237	Protein disulfide-isomerase OS=Homo sapiens GN=P4HB PE=1 SV=3	56694.8	508	21.6535	14	13	13	4.01693e+06	34.6457	26	22	22	8.83979e+06	21.4567	17	14	14	3.37509e+06	15.5512	12	11	11	2.2284e+06	27.3622	19	16	16	8.29335e+06	40.1575	30	25	25	7.99306e+06	38.7795	29	26	26	8.58681e+06	35.2362	24	22	22	9.11322e+06
RL18_HUMAN	Q07020	60S ribosomal protein L18 OS=Homo sapiens GN=RPL18 PE=1 SV=2	21411.1	188	27.1277	5	4	4	3944910	28.7234	6	5	5	11230980	23.9362	4	4	4	5.06794e+06	11.7021	2	2	2	963789	23.9362	4	4	4	8.22474e+06	30.8511	6	5	5	1.58476e+07	30.8511	5	5	5	1.19586e+07	30.8511	5	5	5	1.02394e+07
LAP2B_HUMAN	P42167	Lamina-associated polypeptide 2, isoforms beta/gamma OS=Homo sapiens GN=TMPO PE=1 SV=2	49933.7	454	9.03084	3	3	0	252522	20.9251	8	6	0	6.51792e+06	6.38767	2	2	0	240534	0	0	0	0		15.1982	8	5	0	8.22263e+06	5.50661	2	2	0	266593	9.03084	3	3	0	318704	21.3656	7	7	0	1.77355e+07
AIP_HUMAN	O00170	AH receptor-interacting protein OS=Homo sapiens GN=AIP PE=1 SV=2	37418.1	330	10.303	3	3	3	343198	42.7273	18	14	14	1.8566e+07	3.33333	1	1	1	100999	0	0	0	0		17.8788	7	5	5	8.21549e+06	18.1818	5	5	5	805533	18.1818	6	5	5	1.30013e+06	46.3636	21	14	14	5.47537e+07
LC7L2_HUMAN	Q9Y383	Putative RNA-binding protein Luc7-like 2 OS=Homo sapiens GN=LUC7L2 PE=1 SV=2	45731.8	392	19.898	8	8	6	3.87724e+06	21.9388	11	9	4	7.17532e+06	18.1122	8	8	4	4.50022e+06	12.7551	6	6	3	2.94001e+06	20.1531	10	9	4	8.21436e+06	21.9388	13	12	7	6.49488e+06	25.7653	13	12	7	6.67395e+06	17.8571	8	7	4	6.87139e+06
RS4X_HUMAN	P62701	40S ribosomal protein S4, X isoform OS=Homo sapiens GN=RPS4X PE=1 SV=2	29433.1	263	25.8555	9	9	6	7.1723e+06	24.7148	8	8	5	6.0132e+06	26.2357	10	10	6	5.77009e+06	21.673	8	8	6	3.59669e+06	20.5323	8	8	6	8.18928e+06	39.924	13	13	7	1.01906e+07	45.6274	15	15	9	9.79026e+06	25.8555	10	10	7	1.03679e+07
ENOG_HUMAN	P09104	Gamma-enolase OS=Homo sapiens GN=ENO2 PE=1 SV=3	46837.1	434	13.8249	6	5	3	1.75659e+06	19.1244	9	8	5	6.10916e+06	5.52995	3	3	1	1.1946e+06	5.52995	3	3	1	870418	6.91244	4	4	1	8.16308e+06	17.0507	8	7	4	2.44082e+06	18.894	10	8	5	4.08299e+06	13.1336	6	5	2	9.80216e+06
MANF_HUMAN	P55145	Mesencephalic astrocyte-derived neurotrophic factor OS=Homo sapiens GN=MANF PE=1 SV=3	20524.8	182	23.6264	5	5	5	3.89886e+06	31.3187	7	7	7	8.17549e+06	30.7692	6	6	6	5.04243e+06	7.69231	2	2	2	2.4827e+06	31.3187	7	7	7	8.1316e+06	31.3187	7	7	7	1.15362e+07	31.8681	9	9	9	1.122e+07	19.7802	4	4	4	6.95638e+06
EMD_HUMAN	P50402	Emerin OS=Homo sapiens GN=EMD PE=1 SV=1	28334.1	254	9.05512	2	2	2	598142	40.5512	11	9	9	8.34979e+06	16.5354	4	4	4	1.4152e+06	8.66142	2	2	2	903021	16.5354	6	5	5	8.0567e+06	21.6535	6	5	5	2.16639e+06	17.7165	4	4	4	1.82778e+06	38.9764	12	9	9	1.76324e+07
STMN1_HUMAN	P16949	Stathmin OS=Homo sapiens GN=STMN1 PE=1 SV=3	17098	149	31.5436	5	5	3	4.79221e+06	34.2282	5	5	3	4.6377e+06	30.8725	6	6	4	5.58206e+06	19.4631	4	4	3	2335898	28.8591	5	5	4	7.9988e+06	43.6242	8	8	7	8.55281e+06	43.6242	9	8	7	1.02203e+07	22.8188	3	3	3	1.66615e+06
BID_HUMAN	P55957	BH3-interacting domain death agonist OS=Homo sapiens GN=BID PE=1 SV=1	21691.1	195	6.66667	1	1	1	409565	17.9487	3	3	3	1.0964e+07	6.66667	1	1	1	355564	0	0	0	0		17.4359	4	3	3	7.94139e+06	6.66667	1	1	1	388977	6.66667	1	1	1	511964	17.9487	6	5	5	3.03436e+07
KLC1_HUMAN	Q07866	Kinesin light chain 1 OS=Homo sapiens GN=KLC1 PE=1 SV=2	64755	573	5.06108	3	3	2	318406	33.5079	21	21	15	9.3223e+06	12.5654	7	7	5	725107	5.93368	3	3	2	308695	22.164	14	14	9	7.93906e+06	15.8813	9	9	6	974880	13.438	9	9	5	1.22773e+06	35.9511	24	22	15	2.83899e+07
LIMA1_HUMAN	Q9UHB6	LIM domain and actin-binding protein 1 OS=Homo sapiens GN=LIMA1 PE=1 SV=1	83635.8	759	7.11462	5	5	5	586467	21.2121	17	16	15	5.45466e+06	13.5705	10	10	10	786617	11.4625	9	9	8	566047	24.5059	23	21	19	7.91925e+06	17.6548	13	13	12	1.45733e+06	15.5468	12	12	11	1.52754e+06	30.4348	23	23	21	1.97087e+07
HAP28_HUMAN	Q13442	28 kDa heat- and acid-stable phosphoprotein OS=Homo sapiens GN=PDAP1 PE=1 SV=1	20471.7	181	32.5967	5	5	5	4322380	32.5967	7	5	5	6.06349e+06	21.547	7	6	6	4.85004e+06	20.442	4	4	4	2.29025e+06	30.3867	8	7	7	7.91674e+06	28.1768	6	5	5	6073619	37.5691	8	7	7	6.41168e+06	33.7017	8	7	7	9.19871e+06
RS16_HUMAN	P62249	40S ribosomal protein S16 OS=Homo sapiens GN=RPS16 PE=1 SV=2	16305.1	146	11.6438	2	2	2	908303	22.6027	4	4	4	2.01114e+06	9.58904	2	2	2	1251802	10.274	2	2	2	1.86801e+06	20.5479	4	4	4	7.80999e+06	30.137	5	5	5	5.88483e+06	37.6712	6	6	6	1.53775e+06	19.1781	3	3	3	1.30437e+06
K2C79_HUMAN	Q5XKE5	Keratin, type II cytoskeletal 79 OS=Homo sapiens GN=KRT79 PE=1 SV=2	56982.4	535	8.41121	9	6	0	4.10285e+07	7.1028	7	5	0	6.66974e+06	6.16822	7	6	0	1.76781e+07	4.6729	5	5	0	2.81445e+06	4.48598	4	3	0	7.74068e+06	6.91589	6	4	0	2.31477e+07	8.41121	7	5	0	2.11642e+07	12.5234	9	7	3	2.2375e+07
RS3_HUMAN	P23396	40S ribosomal protein S3 OS=Homo sapiens GN=RPS3 PE=1 SV=2	26493.5	243	30.8642	7	7	7	2.37552e+06	30.8642	7	7	7	1.8935e+06	30.8642	7	7	7	2.16524e+06	6.99588	2	2	2	454154	34.1564	8	8	8	7.70973e+06	30.0412	7	7	7	1.85335e+06	39.5062	9	9	9	2.39642e+06	24.2798	5	5	5	1.71777e+06
RBM4_HUMAN	Q9BWF3	RNA-binding protein 4 OS=Homo sapiens GN=RBM4 PE=1 SV=1	39838.8	364	4.3956	2	2	0	191685	28.2967	11	10	2	5.16247e+06	9.61538	4	4	0	763218	7.41758	3	3	0	586136	25.5495	9	9	2	7.67924e+06	16.7582	5	5	2	934685	22.5275	8	8	2	1.85494e+06	46.1538	18	15	3	1.9743e+07
ACTN3_HUMAN	Q08043	Alpha-actinin-3 OS=Homo sapiens GN=ACTN3 PE=1 SV=2	102550	901	7.88013	7	7	0	2.49158e+06	11.7647	10	10	0	3.87486e+06	4.32852	5	4	0	3.13631e+06	3.10766	3	3	0	1.78168e+06	6.10433	6	6	0	7.66605e+06	10.2109	10	9	0	6.23642e+06	11.7647	12	10	0	7.85602e+06	8.99001	8	8	0	5.11183e+06
TBCA_HUMAN	O75347	Tubulin-specific chaperone A OS=Homo sapiens GN=TBCA PE=1 SV=3	12796.7	108	14.8148	2	2	2	5.60334e+06	41.6667	4	4	4	7.12948e+06	43.5185	6	6	6	9.58105e+06	25	3	3	3	4.76015e+06	35.1852	5	5	5	7665598	58.3333	9	9	9	1.04086e+07	56.4815	9	9	9	1.08345e+07	28.7037	3	3	3	6.59037e+06
PDC6I_HUMAN	Q8WUM4	Programmed cell death 6-interacting protein OS=Homo sapiens GN=PDCD6IP PE=1 SV=1	95049.4	868	3.68664	4	4	4	218746	25.4608	27	23	23	7.90712e+06	3.68664	3	3	3	140156	1.26728	1	1	1	39381.9	25.3456	25	25	25	7.63763e+06	7.94931	7	7	7	454368	11.1751	10	10	10	680738	45.8525	47	41	41	3.74132e+07
HDGF_HUMAN	P51858	Hepatoma-derived growth factor OS=Homo sapiens GN=HDGF PE=1 SV=1	26497.9	240	16.6667	5	5	5	1.82095e+06	46.25	10	10	9	8.04038e+06	28.3333	8	7	7	2.0394e+06	12.9167	5	4	4	1.23426e+06	29.1667	8	8	8	7.55641e+06	27.9167	4	4	4	1.51354e+06	39.5833	7	7	7	2.5596e+06	57.9167	13	13	13	2.38826e+07
SRSF7_HUMAN	Q16629	Serine/arginine-rich splicing factor 7 OS=Homo sapiens GN=SRSF7 PE=1 SV=1	26564.3	238	16.3866	5	5	5	4.4374e+06	28.1513	7	7	6	6.50392e+06	19.7479	6	6	6	4.44167e+06	8.82353	3	3	3	1.75243e+06	22.6891	7	6	6	7.52108e+06	25.6303	8	7	6	7.01093e+06	29.4118	7	7	6	6517377	21.8487	5	5	4	8073466
NDKA_HUMAN	P15531	Nucleoside diphosphate kinase A OS=Homo sapiens GN=NME1 PE=1 SV=1	17007.7	152	39.4737	8	6	1	9.88362e+06	46.0526	10	7	2	1.71669e+07	32.8947	5	4	2	3.97591e+06	0	0	0	0		38.1579	6	5	2	7.40821e+06	39.4737	9	6	1	1.64037e+07	46.0526	11	7	2	2.19847e+07	39.4737	8	6	1	3.20027e+07
RS27_HUMAN	P42677	40S ribosomal protein S27 OS=Homo sapiens GN=RPS27 PE=1 SV=3	9340.86	84	38.0952	5	4	1	7.92083e+06	38.0952	4	4	1	8.17987e+06	22.619	3	2	1	4.87446e+06	9.52381	1	1	0	2.53567e+06	38.0952	3	3	1	7.38554e+06	39.2857	6	5	2	12730941	39.2857	6	5	2	1.53836e+07	38.0952	4	4	1	1.50291e+07
RL30_HUMAN	P62888	60S ribosomal protein L30 OS=Homo sapiens GN=RPL30 PE=1 SV=2	12629.8	115	36.5217	4	4	4	6.09449e+06	46.9565	5	5	5	6.12886e+06	15.6522	3	3	3	2.93344e+06	12.1739	2	2	2	2.2701e+06	20.8696	4	4	4	7.36213e+06	71.3043	8	7	7	1.20217e+07	72.1739	9	8	8	1.19157e+07	71.3043	7	7	7	1.23313e+07
FOSL1_HUMAN	P15407	Fos-related antigen 1 OS=Homo sapiens GN=FOSL1 PE=1 SV=1	28929	271	0	0	0	0		8.48708	2	2	2	6.21238e+06	0	0	0	0		0	0	0	0		8.48708	3	3	3	7325888	3.32103	1	1	1	339372	3.32103	1	1	1	344438	14.7601	4	3	3	15237156
SC61B_HUMAN	P60468	Protein transport protein Sec61 subunit beta OS=Homo sapiens GN=SEC61B PE=1 SV=2	9742.15	96	10.4167	1	1	1	838400	37.5	3	3	3	7.62895e+06	26.0417	2	2	2	1.35649e+06	26.0417	2	2	2	737905	26.0417	2	2	2	7.13586e+06	26.0417	2	2	2	1.07276e+06	26.0417	2	2	2	1.35532e+06	37.5	3	3	3	2.32177e+07
STAU2_HUMAN	Q9NUL3	Double-stranded RNA-binding protein Staufen homolog 2 OS=Homo sapiens GN=STAU2 PE=1 SV=1	61815.5	570	1.40351	1	1	0	221080	11.0526	8	8	5	5.70493e+06	1.40351	1	1	0	122198	1.40351	1	1	0	144224	12.6316	8	8	4	7.11625e+06	2.63158	2	2	0	340745	2.63158	2	2	0	331279	21.7544	13	12	8	1.69568e+07
CCD50_HUMAN	Q8IVM0	Coiled-coil domain-containing protein 50 OS=Homo sapiens GN=CCDC50 PE=1 SV=1	35478.1	306	3.92157	1	1	1	267886	20.5882	8	7	7	5.91079e+06	12.0915	4	4	4	1.27956e+06	11.4379	4	4	4	1.00724e+06	15.6863	5	5	5	7.11076e+06	9.47712	3	3	3	1.27415e+06	9.47712	3	3	3	1.48315e+06	25.817	7	7	7	1.54768e+07
K2C72_HUMAN	Q14CN4	Keratin, type II cytoskeletal 72 OS=Homo sapiens GN=KRT72 PE=1 SV=2	55008.7	511	6.65362	4	4	0	3.63819e+07	4.30528	3	3	0	1.14968e+06	5.47945	5	3	0	1.36937e+07	5.47945	3	3	0	1.57236e+06	5.47945	4	3	0	7.07206e+06	5.47945	5	3	0	1.84063e+07	5.47945	5	3	0	1.53138e+07	4.89237	5	3	0	1.59937e+07
DPYL3_HUMAN	Q14195	Dihydropyrimidinase-related protein 3 OS=Homo sapiens GN=DPYSL3 PE=1 SV=1	61234.3	570	11.9298	7	7	3	1.59066e+06	28.0702	15	15	10	8.67344e+06	7.89474	4	4	2	1.05514e+06	3.15789	2	2	1	672696	20.1754	11	11	6	7.05618e+06	14.9123	9	9	6	2.58894e+06	23.6842	11	11	7	3.09753e+06	39.6491	25	22	18	4.47127e+07
RAB1B_HUMAN	Q9H0U4	Ras-related protein Rab-1B OS=Homo sapiens GN=RAB1B PE=1 SV=1	21931.3	201	15.4229	4	4	0	3.0408e+06	18.9055	4	4	1	4.48911e+06	18.9055	4	4	1	5.63399e+06	11.4428	3	3	0	4092221	15.4229	5	4	0	7026824	22.8856	5	5	1	4.45944e+06	15.4229	4	4	0	5.59634e+06	15.4229	3	3	0	3.30685e+06
PPP5_HUMAN	P53041	Serine/threonine-protein phosphatase 5 OS=Homo sapiens GN=PPP5C PE=1 SV=1	56424.4	499	12.4248	7	7	7	1.43922e+06	13.6273	7	7	7	1.85999e+06	19.6393	12	11	11	4.33339e+06	12.024	8	7	7	2.26257e+06	20.8417	12	11	11	6.99777e+06	20.4409	11	10	10	4.80961e+06	19.0381	11	10	10	5.39465e+06	16.0321	7	7	7	3.44993e+06
ATX2L_HUMAN	Q8WWM7	Ataxin-2-like protein OS=Homo sapiens GN=ATXN2L PE=1 SV=2	111414	1075	3.90698	4	4	4	581075	15.1628	15	15	15	3.67787e+06	9.86047	11	11	10	1.63031e+06	7.72093	9	9	8	1.15111e+06	18.6047	19	19	18	6.98931e+06	16.186	15	15	14	2.6926e+06	20.7442	21	20	19	4.09915e+06	25.1163	31	26	25	1.90952e+07
RBM8A_HUMAN	Q9Y5S9	RNA-binding protein 8A OS=Homo sapiens GN=RBM8A PE=1 SV=1	19730.8	174	15.5172	3	3	3	2.34355e+06	26.4368	5	5	5	3.55214e+06	20.6897	3	3	3	3.06044e+06	5.17241	1	1	1	1.60524e+06	27.0115	5	5	5	6.93882e+06	26.4368	5	4	4	4.34237e+06	31.6092	7	6	6	8.14124e+06	21.8391	3	3	3	2.5405e+06
PRDX3_HUMAN	P30048	Thioredoxin-dependent peroxide reductase, mitochondrial OS=Homo sapiens GN=PRDX3 PE=1 SV=3	27273.3	256	14.0625	4	4	4	4372366	24.2188	7	6	6	7385114	9.76562	3	3	3	4.59609e+06	6.64062	2	2	2	2.40074e+06	9.76562	3	3	3	6936715	10.1562	3	3	3	4.43951e+06	19.5312	5	5	5	5.79959e+06	21.4844	5	5	5	8.80288e+06
YJ005_HUMAN	Q6ZSR9	Uncharacterized protein FLJ45252 OS=Homo sapiens PE=1 SV=2	37134.8	355	0	0	0	0		15.493	4	4	4	1.18622e+06	0	0	0	0		0	0	0	0		10.4225	5	5	5	6.87398e+06	0	0	0	0		0	0	0	0		29.5775	7	7	7	7.05664e+06
ENOB_HUMAN	P13929	Beta-enolase OS=Homo sapiens GN=ENO3 PE=1 SV=5	46603.4	434	5.99078	2	2	0	822993	7.37327	4	3	0	3.71714e+06	3.22581	2	2	0	471777	3.22581	2	2	0	266518	4.60829	3	3	0	6.86445e+06	7.37327	3	3	0	752108	7.37327	4	3	0	1.74287e+06	7.37327	4	3	0	8.51495e+06
RS6_HUMAN	P62753	40S ribosomal protein S6 OS=Homo sapiens GN=RPS6 PE=1 SV=1	28405.1	249	16.8675	5	4	4	4.68178e+06	17.2691	5	5	5	4.95481e+06	12.0482	4	3	3	2.94534e+06	7.22892	3	2	2	2.05382e+06	16.8675	5	4	4	6.85165e+06	22.8916	6	5	5	6266739	16.8675	4	4	4	4.20799e+06	16.0643	4	4	4	3.79494e+06
TIM10_HUMAN	P62072	Mitochondrial import inner membrane translocase subunit Tim10 OS=Homo sapiens GN=TIMM10 PE=1 SV=1	10196	90	8.88889	1	1	1	513270	37.7778	6	5	5	1.23931e+07	8.88889	1	1	1	379828	8.88889	1	1	1	440302	37.7778	4	4	4	6826909	0	0	0	0		7.77778	1	1	1	491086	37.7778	5	5	5	1.45369e+07
RMXL1_HUMAN	Q96E39	RNA binding motif protein, X-linked-like-1 OS=Homo sapiens GN=RBMXL1 PE=1 SV=1	41074.5	390	13.5897	5	5	0	2.0511e+06	12.3077	5	5	0	2.64278e+06	20	11	9	0	3.14079e+06	16.1538	8	7	0	3.01232e+06	19.4872	8	8	0	6.81143e+06	26.6667	12	11	0	5.25816e+06	24.6154	11	10	0	5.29225e+06	14.6154	6	6	0	2978272
RBM4B_HUMAN	Q9BQ04	RNA-binding protein 4B OS=Homo sapiens GN=RBM4B PE=1 SV=1	39674.5	359	4.45682	2	2	0	183350	20.6128	9	8	0	4.1939e+06	9.7493	4	4	0	730035	7.52089	3	3	0	560652	17.8273	7	7	0	6.78122e+06	8.91365	3	3	0	634485	14.7632	6	6	0	1.53807e+06	30.9192	14	12	0	1.59093e+07
MAP1A_HUMAN	P78559	Microtubule-associated protein 1A OS=Homo sapiens GN=MAP1A PE=1 SV=6	301105	2803	3.03247	7	7	6	252236	20.6921	60	53	52	9.13792e+06	0.927578	2	2	2	48451	0	0	0	0		15.5548	42	40	40	6.77319e+06	4.95897	11	11	10	299368	4.56654	11	11	10	361687	29.9679	91	76	74	2.84937e+07
1433E_HUMAN	P62258	14-3-3 protein epsilon OS=Homo sapiens GN=YWHAE PE=1 SV=1	28913.5	255	7.45098	2	2	1	1.82901e+06	16.4706	4	4	3	2.88371e+06	23.1373	7	7	6	5.46314e+06	14.902	4	4	4	1.49525e+06	22.7451	6	6	5	6.76532e+06	16.4706	4	4	4	1.081e+06	23.1373	6	6	5	2.69706e+06	7.05882	4	3	0	2.95456e+06
K2C78_HUMAN	Q8N1N4	Keratin, type II cytoskeletal 78 OS=Homo sapiens GN=KRT78 PE=2 SV=2	55868.8	520	20.3846	13	12	10	2.62447e+07	5.38462	3	3	2	816378	8.65385	6	5	3	1.3369e+07	8.46154	5	5	3	1.7697e+06	6.34615	5	4	3	6.75744e+06	23.4615	15	13	10	1.99782e+07	14.2308	10	9	7	1.53892e+07	10	7	6	5	1.31662e+07
KPYR_HUMAN	P30613	Pyruvate kinase isozymes R/L OS=Homo sapiens GN=PKLR PE=1 SV=2	61149.7	574	2.78746	2	2	0	4.88628e+06	2.78746	3	3	0	5.36446e+06	6.27178	2	2	1	2.7397e+06	6.27178	3	2	1	1.01758e+06	7.14286	4	4	1	6.75339e+06	6.27178	2	2	1	5.75079e+06	7.14286	3	3	1	6.6809e+06	7.14286	3	3	1	9186906
RB27B_HUMAN	O00194	Ras-related protein Rab-27B OS=Homo sapiens GN=RAB27B PE=1 SV=4	24430.3	218	5.04587	1	1	1	289708	41.7431	8	7	6	12487214	5.04587	1	1	1	157740	3.21101	1	1	1	144659	16.5138	4	4	3	6.74296e+06	5.04587	1	1	1	263769	0	0	0	0		47.2477	10	9	8	3.40759e+07
TCPB_HUMAN	P78371	T-complex protein 1 subunit beta OS=Homo sapiens GN=CCT2 PE=1 SV=4	56938.3	535	14.2056	6	6	6	1.03319e+06	27.2897	20	17	17	1.08952e+07	19.4393	11	11	11	1.48004e+06	8.59813	6	6	6	878643	23.5514	15	14	14	6.67384e+06	26.9159	13	13	13	2.69925e+06	24.2991	14	14	14	3.00067e+06	30.4673	26	23	23	4.00687e+07
AHNK_HUMAN	Q09666	Neuroblast differentiation-associated protein AHNAK OS=Homo sapiens GN=AHNAK PE=1 SV=2	623515	5890	16.6723	92	90	90	2.08009e+06	26.4686	156	139	138	5.35937e+06	10.5433	68	64	64	1264121	5.50085	39	38	38	674566	16.3667	118	108	107	6.67095e+06	22.9711	127	122	122	3.33954e+06	24.6689	146	133	133	4.17601e+06	33.6333	220	189	187	1.86094e+07
TMOD3_HUMAN	Q9NYL9	Tropomodulin-3 OS=Homo sapiens GN=TMOD3 PE=1 SV=1	39312.4	352	2.27273	1	1	0	103032	32.9545	13	12	11	6.85485e+06	0	0	0	0		0	0	0	0		28.125	13	11	9	6.63773e+06	5.39773	2	2	1	247442	5.39773	2	2	1	251905	48.0114	21	18	16	27547959
K2C71_HUMAN	Q3SY84	Keratin, type II cytoskeletal 71 OS=Homo sapiens GN=KRT71 PE=1 SV=3	56294.3	523	6.69216	4	4	0	3.66848e+07	4.2065	2	2	0	700312	10.7075	8	6	0	1.42505e+07	5.54493	3	3	0	1.55717e+06	3.63289	3	2	0	6.59584e+06	7.45698	8	5	0	20066359	3.63289	4	2	0	1.5442e+07	6.69216	6	4	0	1.71452e+07
K2C73_HUMAN	Q86Y46	Keratin, type II cytoskeletal 73 OS=Homo sapiens GN=KRT73 PE=1 SV=1	57925	540	6.48148	4	4	0	3.66848e+07	4.07407	2	2	0	700312	10.3704	8	6	0	1.42505e+07	5.37037	3	3	0	1.55717e+06	3.51852	3	2	0	6.59584e+06	8.7037	9	6	0	2.02057e+07	5	5	3	0	1.55241e+07	6.48148	6	4	0	1.71452e+07
K2C74_HUMAN	Q7RTS7	Keratin, type II cytoskeletal 74 OS=Homo sapiens GN=KRT74 PE=1 SV=2	56995.9	529	6.61626	4	4	0	3.66848e+07	4.15879	2	2	0	700312	7.18336	6	4	0	1.40203e+07	5.48204	3	3	0	1.55717e+06	3.59168	3	2	0	6.59584e+06	7.3724	8	5	0	1.99712e+07	5.10397	5	3	0	1.55241e+07	4.7259	5	3	0	1.69346e+07
HNRPU_HUMAN	Q00839	Heterogeneous nuclear ribonucleoprotein U OS=Homo sapiens GN=HNRNPU PE=1 SV=6	89870.2	825	15.5152	18	15	13	5542158	15.7576	24	17	15	7.07048e+06	9.21212	15	11	11	3.38717e+06	4.60606	6	6	6	930001	12.1212	16	13	12	6.5271e+06	15.8788	19	16	15	5.89665e+06	17.8182	24	20	18	9.75733e+06	12.1212	13	11	10	5.49296e+06
CHM1A_HUMAN	Q9HD42	Charged multivesicular body protein 1a OS=Homo sapiens GN=CHMP1A PE=1 SV=1	21399.3	196	0	0	0	0		8.67347	2	2	2	3.12827e+06	16.8367	4	4	4	2511793	16.8367	4	4	4	2.10206e+06	16.8367	5	5	5	6.50064e+06	12.7551	3	3	3	1.929e+06	16.3265	4	4	4	1.99475e+06	12.7551	3	3	3	6.37403e+06
1433T_HUMAN	P27348	14-3-3 protein theta OS=Homo sapiens GN=YWHAQ PE=1 SV=1	27472.8	245	22.0408	5	5	3	3.24596e+06	24.4898	6	6	3	5.47049e+06	13.8776	3	3	2	2.7532e+06	5.71429	1	1	1	713254	22.449	6	6	4	6.47158e+06	9.38776	2	2	1	763860	17.551	6	6	3	3.52055e+06	29.7959	9	8	4	7.69712e+06
RL22_HUMAN	P35268	60S ribosomal protein L22 OS=Homo sapiens GN=RPL22 PE=1 SV=2	14663.8	128	10.1562	1	1	1	3.83362e+06	18.75	2	2	2	6.12853e+06	18.75	2	2	2	4.24799e+06	0	0	0	0		18.75	2	2	2	6.46049e+06	18.75	2	2	2	1.14892e+07	18.75	2	2	2	9510438	13.2812	2	2	2	1.38313e+07
LGUL_HUMAN	Q04760	Lactoylglutathione lyase OS=Homo sapiens GN=GLO1 PE=1 SV=4	20586.3	184	16.8478	4	4	4	1.33946e+06	18.4783	4	4	4	3.83995e+06	16.8478	6	5	5	4.74741e+06	7.6087	2	2	2	792214	20.6522	6	6	6	6.42341e+06	16.8478	4	4	4	1.83337e+06	8.69565	2	2	2	847135	17.9348	5	5	5	3.54216e+06
TBB8L_HUMAN	A6NNZ2	Tubulin beta-8 chain-like protein LOC260334 OS=Homo sapiens PE=1 SV=1	49090.7	444	6.30631	6	4	0	2.9221e+06	8.33333	6	5	0	5.25107e+06	8.10811	8	6	0	2.99168e+06	5.85586	7	6	0	1.36011e+06	10.3604	9	7	0	6.40988e+06	10.3604	12	7	0	7.61193e+06	10.3604	12	7	0	5.92659e+06	8.33333	7	5	0	9.25102e+06
PFD3_HUMAN	P61758	Prefoldin subunit 3 OS=Homo sapiens GN=VBP1 PE=1 SV=3	22497.5	197	16.7513	5	5	5	856763	26.3959	7	7	7	6.92504e+06	10.1523	2	2	2	557601	9.64467	2	2	2	442316	32.4873	8	8	8	6.40361e+06	23.3503	5	5	5	1.34722e+06	29.4416	6	6	6	1.73981e+06	38.5787	10	10	10	3.19109e+07
NACA_HUMAN	Q13765	Nascent polypeptide-associated complex subunit alpha OS=Homo sapiens GN=NACA PE=1 SV=1	23063.8	215	13.4884	2	2	2	2885718	13.4884	2	2	2	2.91862e+06	22.7907	4	4	4	3.15442e+06	3.25581	1	1	1	785228	22.7907	4	4	4	6.40045e+06	6.51163	1	1	1	2.17489e+06	9.30233	2	2	2	1314041	13.4884	2	2	2	5.0194e+06
RP1BL_HUMAN	A6NIZ1	Ras-related protein Rap-1b-like protein OS=Homo sapiens PE=2 SV=1	20733.7	184	19.0217	6	4	0	6.79162e+06	22.8261	8	6	0	1.36603e+07	25	7	6	0	4.79103e+06	7.6087	2	2	0	3.42585e+06	21.7391	5	5	0	6.34409e+06	22.8261	8	6	0	1.24111e+07	22.8261	7	5	0	1.55879e+07	19.0217	6	5	0	9.17197e+06
TB182_HUMAN	Q9C0C2	182 kDa tankyrase-1-binding protein OS=Homo sapiens GN=TNKS1BP1 PE=1 SV=4	178212	1729	0.983227	1	1	1	16546.2	30.9427	50	44	44	6.31386e+06	0	0	0	0		0.636206	1	1	1	19286.2	24.6385	39	38	38	6.28905e+06	0.636206	1	1	1	164049	0.636206	1	1	1	62643.3	43.3777	72	64	64	2.71584e+07
GLU2B_HUMAN	P14314	Glucosidase 2 subunit beta OS=Homo sapiens GN=PRKCSH PE=1 SV=2	58858	528	16.4773	11	9	9	4.01869e+06	16.2879	8	8	8	3.54098e+06	14.7727	10	8	8	3.34768e+06	8.33333	5	5	5	1.66582e+06	21.0227	12	10	10	6.26995e+06	17.9924	12	11	11	6.91839e+06	14.9621	11	10	10	6.45638e+06	11.553	7	6	6	3075223
TNIP1_HUMAN	Q15025	TNFAIP3-interacting protein 1 OS=Homo sapiens GN=TNIP1 PE=1 SV=2	71129.8	636	0	0	0	0		16.195	11	10	10	5.62564e+06	0	0	0	0		0	0	0	0		14.4654	11	11	11	6.24897e+06	0	0	0	0		0	0	0	0		26.2579	20	17	17	1.86696e+07
PHF5A_HUMAN	Q7RTV0	PHD finger-like domain-containing protein 5A OS=Homo sapiens GN=PHF5A PE=1 SV=1	12299	110	13.6364	2	2	2	2.53068e+06	13.6364	2	2	2	3.81022e+06	25.4545	3	3	3	2.94919e+06	7.27273	1	1	1	1.30428e+06	40	4	4	4	6.2324e+06	40	4	4	4	3.5641e+06	48.1818	5	5	5	4.33856e+06	19.0909	2	2	2	4.23646e+06
S10AD_HUMAN	Q99584	Protein S100-A13 OS=Homo sapiens GN=S100A13 PE=1 SV=1	11350.1	98	27.551	3	3	3	7.17365e+06	27.551	3	3	3	7.40842e+06	18.3673	2	2	2	4.39341e+06	18.3673	2	2	2	2.54755e+06	20.4082	2	2	2	6.22323e+06	20.4082	2	2	2	3749603	27.551	3	3	3	7.61049e+06	20.4082	2	2	2	3.46712e+06
RS10_HUMAN	P46783	40S ribosomal protein S10 OS=Homo sapiens GN=RPS10 PE=1 SV=1	18787.9	165	38.7879	13	10	3	1.76134e+07	27.2727	10	8	0	1.35295e+07	27.8788	6	5	1	5.73299e+06	13.9394	4	4	1	3.32513e+06	29.0909	5	5	2	6219575	43.0303	14	11	3	1.68594e+07	43.0303	13	10	3	18203440	24.2424	8	6	1	7.13099e+06
RS27L_HUMAN	Q71UM5	40S ribosomal protein S27-like OS=Homo sapiens GN=RPS27L PE=1 SV=3	9356.89	84	25	3	3	0	5.03718e+06	38.0952	4	4	1	6.63039e+06	9.52381	1	1	0	3.61833e+06	9.52381	1	1	0	2.53567e+06	25	2	2	0	6.07897e+06	38.0952	5	4	1	9.51925e+06	38.0952	4	4	1	1.05535e+07	38.0952	4	4	1	1.05812e+07
MARCS_HUMAN	P29966	Myristoylated alanine-rich C-kinase substrate OS=Homo sapiens GN=MARCKS PE=1 SV=4	31006	332	3.31325	1	1	1	203962	20.4819	6	5	5	4.8123e+06	18.9759	4	4	4	879044	13.253	3	3	3	628829	35.8434	8	7	7	6.04121e+06	5.72289	1	1	1	239510	11.1446	2	2	2	441087	35.8434	9	7	7	2.04287e+07
ORN_HUMAN	Q9Y3B8	Oligoribonuclease, mitochondrial OS=Homo sapiens GN=REXO2 PE=1 SV=3	26541.7	237	4.21941	1	1	1	374891	23.6287	5	5	5	5.66956e+06	7.59494	2	2	2	1.2363e+06	7.59494	2	2	2	623896	11.3924	3	3	3	6.01742e+06	3.37553	1	1	1	493713	7.59494	2	2	2	1.12696e+06	24.4726	5	5	5	1.77483e+07
ALDOC_HUMAN	P09972	Fructose-bisphosphate aldolase C OS=Homo sapiens GN=ALDOC PE=1 SV=2	39109.3	364	25.2747	10	10	6	2.15402e+07	27.1978	10	10	7	2.36945e+07	16.2088	7	7	4	1.53358e+07	10.4396	5	5	2	1.03733e+07	14.2857	7	7	5	5.96911e+06	9.34066	5	5	3	4.45275e+06	23.6264	9	9	6	2.32167e+07	16.4835	7	6	3	2.04816e+07
1433B_HUMAN	P31946	14-3-3 protein beta/alpha OS=Homo sapiens GN=YWHAB PE=1 SV=3	27742.9	246	16.2602	4	4	2	2.7727e+06	19.1057	5	5	2	4.50598e+06	21.9512	5	5	3	3.33265e+06	8.13008	2	2	1	569771	25.6098	6	6	3	5.96858e+06	18.6992	4	4	3	919817	16.2602	5	5	2	3.23567e+06	10.9756	5	4	0	3.39622e+06
RBP56_HUMAN	Q92804	TATA-binding protein-associated factor 2N OS=Homo sapiens GN=TAF15 PE=1 SV=1	60783.4	592	4.72973	3	3	1	2.81993e+06	4.72973	3	3	1	3.16959e+06	3.37838	2	2	0	4.15091e+06	3.37838	2	2	0	2.73874e+06	3.37838	2	2	0	5.93121e+06	4.72973	3	3	1	2.90315e+06	7.77027	4	4	2	3.68771e+06	3.37838	2	2	0	3.02013e+06
LPP_HUMAN	Q93052	Lipoma-preferred partner OS=Homo sapiens GN=LPP PE=1 SV=1	64950.1	612	0	0	0	0		19.1176	11	10	10	6.89495e+06	1.47059	1	1	1	184201	0	0	0	0		15.5229	11	10	9	5.9252e+06	5.71895	3	3	3	704494	10.9477	7	6	6	1.3063e+06	30.3922	24	23	22	4.65987e+07
SF3B4_HUMAN	Q15427	Splicing factor 3B subunit 4 OS=Homo sapiens GN=SF3B4 PE=1 SV=1	43987.2	424	4.71698	2	2	2	2.55075e+06	4.95283	2	2	2	3.15603e+06	5.89623	2	2	2	2.4726e+06	5.89623	2	2	2	1.03404e+06	4.95283	3	2	2	5.90861e+06	7.54717	3	3	3	5115987	7.54717	4	3	3	6.81713e+06	4.71698	2	2	2	5.46898e+06
UBAP2_HUMAN	Q5T6F2	Ubiquitin-associated protein 2 OS=Homo sapiens GN=UBAP2 PE=1 SV=1	114083	1119	2.68097	2	2	2	179928	10.0089	9	8	8	2.97927e+06	2.41287	2	2	2	243093	5.1832	5	5	5	610216	13.2261	16	15	15	5.88281e+06	4.37891	4	4	4	519610	6.52368	6	6	6	819527	15.7283	18	16	16	1.52151e+07
YI016_HUMAN	A6NKZ8	Putative tubulin beta chain-like protein ENSP00000290377 OS=Homo sapiens PE=5 SV=2	41362.2	372	7.52688	6	4	0	3.28737e+06	7.52688	5	4	0	5.26987e+06	4.83871	3	2	0	2.52994e+06	2.15054	2	1	0	565904	7.52688	5	3	0	5.8151e+06	7.52688	7	4	0	6.7158e+06	7.52688	7	4	0	5.84656e+06	7.52688	6	4	0	9.50071e+06
RL13A_HUMAN	P40429	60S ribosomal protein L13a OS=Homo sapiens GN=RPL13A PE=1 SV=2	23496.4	203	24.1379	6	6	3	3.64564e+06	30.0493	8	8	5	5.7993e+06	15.7635	5	5	2	2.94437e+06	15.7635	4	4	2	1.69705e+06	24.1379	7	7	3	5.79595e+06	30.5419	9	9	5	3.73902e+06	27.0936	8	8	4	4.12477e+06	12.8079	3	3	1	2.10458e+06
RAB3D_HUMAN	O95716	Ras-related protein Rab-3D OS=Homo sapiens GN=RAB3D PE=1 SV=1	23945.9	219	6.39269	2	2	0	1.56048e+06	15.0685	4	4	1	2.65511e+06	13.6986	4	4	1	4.13396e+06	10.9589	4	4	2	2.5396e+06	18.7215	5	5	2	5.79067e+06	15.0685	4	4	1	2.62833e+06	18.7215	5	5	2	3.55381e+06	8.21918	2	2	1	640648
SERC_HUMAN	Q9Y617	Phosphoserine aminotransferase OS=Homo sapiens GN=PSAT1 PE=1 SV=2	39946.9	370	30	16	15	15	5.53213e+06	33.5135	16	15	15	7.02352e+06	18.6486	9	8	8	3.96263e+06	13.5135	6	6	6	1.3748e+06	24.0541	11	11	11	5.78881e+06	36.7568	19	18	18	9.65152e+06	42.1622	20	18	18	1.32372e+07	30.8108	13	12	12	7.02815e+06
IF4H_HUMAN	Q15056	Eukaryotic translation initiation factor 4H OS=Homo sapiens GN=EIF4H PE=1 SV=5	27046.5	248	10.4839	3	3	3	1.84307e+06	26.6129	7	7	7	3.39943e+06	24.1935	6	6	6	2.56398e+06	13.3065	4	4	4	2.06034e+06	27.4194	7	7	7	5.77143e+06	27.4194	7	7	7	3.15072e+06	30.6452	8	8	8	3.69537e+06	13.7097	3	3	3	2.1924e+06
LRRF1_HUMAN	Q32MZ4	Leucine-rich repeat flightless-interacting protein 1 OS=Homo sapiens GN=LRRFIP1 PE=1 SV=2	88061.1	808	0	0	0	0		21.7822	15	15	14	5.10422e+06	1.73267	1	1	1	46361	3.34158	2	2	2	88030.8	19.1832	15	15	13	5.7606e+06	4.33168	3	3	2	227888	1.11386	1	1	1	45392	38.7376	31	30	28	2.24007e+07
TBB8_HUMAN	Q3ZCM7	Tubulin beta-8 chain OS=Homo sapiens GN=TUBB8 PE=1 SV=2	49310	444	9.68468	8	6	0	3.09272e+06	11.7117	8	7	0	5.31595e+06	11.4865	9	7	0	2.72625e+06	5.85586	7	6	0	1.16581e+06	13.7387	10	8	0	5.74933e+06	13.7387	14	9	0	7.30789e+06	13.7387	14	9	0	5.90129e+06	11.7117	9	7	0	9.41613e+06
SKP1_HUMAN	P63208	S-phase kinase-associated protein 1 OS=Homo sapiens GN=SKP1 PE=1 SV=2	18564.3	163	12.2699	2	2	2	1.21266e+06	20.8589	4	4	4	7.04595e+06	12.2699	2	2	2	890533	7.36196	1	1	1	178477	22.0859	4	4	4	5.6884e+06	17.7914	3	3	3	1.78262e+06	22.0859	4	4	4	2754663	25.7669	5	5	5	1.56737e+07
ATP5H_HUMAN	O75947	ATP synthase subunit d, mitochondrial OS=Homo sapiens GN=ATP5H PE=1 SV=3	18349.5	161	26.7081	6	6	6	1.17486e+07	21.118	6	5	5	9.01656e+06	22.3602	4	4	4	2.29368e+06	20.4969	4	4	4	2.33645e+06	20.4969	4	4	4	5597896	32.2981	5	5	5	4.36996e+06	24.8447	4	4	4	5.19737e+06	8.69565	2	2	2	4.1908e+06
EDF1_HUMAN	O60869	Endothelial differentiation-related factor 1 OS=Homo sapiens GN=EDF1 PE=1 SV=1	16244.9	148	21.6216	3	3	3	3.4217e+06	21.6216	3	3	3	3.49668e+06	16.8919	3	3	3	3.94956e+06	10.1351	2	2	2	1.58926e+06	16.8919	3	3	3	5.59723e+06	22.2973	4	4	4	4199384	33.7838	6	6	6	5.95737e+06	10.1351	2	2	2	2.11363e+06
SRSF4_HUMAN	Q08170	Serine/arginine-rich splicing factor 4 OS=Homo sapiens GN=SRSF4 PE=1 SV=2	54723.9	494	7.89474	5	4	1	3.33166e+06	6.68016	3	3	0	2.91673e+06	5.66802	5	3	0	3.48583e+06	5.66802	5	3	0	1.095e+06	5.66802	4	3	0	5.59323e+06	8.90688	6	5	1	4.34988e+06	7.28745	5	4	2	4.82974e+06	5.66802	3	3	0	3.56899e+06
RS20_HUMAN	P60866	40S ribosomal protein S20 OS=Homo sapiens GN=RPS20 PE=1 SV=1	13234.3	119	25.2101	4	3	3	7.62055e+06	30.2521	4	4	4	8.03448e+06	15.1261	2	2	2	3.63434e+06	5.88235	1	1	1	824155	15.1261	2	2	2	5.55565e+06	25.2101	4	3	3	8976381	25.2101	5	3	3	7.44148e+06	25.2101	4	3	3	1.16049e+07
ZN503_HUMAN	Q96F45	Zinc finger protein 503 OS=Homo sapiens GN=ZNF503 PE=1 SV=1	61026.2	646	0	0	0	0		17.4923	12	9	8	1.46681e+07	0	0	0	0		0	0	0	0		11.4551	7	5	5	5.50458e+06	0	0	0	0		0	0	0	0		17.4923	12	9	8	2.72554e+07
ACTBM_HUMAN	Q9BYX7	Putative beta-actin-like protein 3 OS=Homo sapiens GN=POTEKP PE=5 SV=1	41571	375	10.6667	5	3	0	4.45701e+06	10.6667	5	3	0	5888597	3.46667	2	1	0	2.06578e+06	0	0	0	0		3.46667	2	1	0	5.46425e+06	10.6667	5	3	0	4.88249e+06	10.6667	5	3	0	4241831	10.6667	4	3	0	5.35222e+06
RAB5C_HUMAN	P51148	Ras-related protein Rab-5C OS=Homo sapiens GN=RAB5C PE=1 SV=2	23257.8	216	5.55556	1	1	1	400332	25	5	5	2	4.77015e+06	16.2037	3	3	2	1.50197e+06	11.1111	2	2	2	889017	27.7778	5	5	3	5.41636e+06	10.6481	2	2	1	1.11145e+06	21.2963	4	4	2	1.76403e+06	27.7778	5	5	3	1.11086e+07
ANXA5_HUMAN	P08758	Annexin A5 OS=Homo sapiens GN=ANXA5 PE=1 SV=2	35560.5	320	11.875	4	4	4	1.43721e+06	23.4375	8	8	8	2.7404e+06	17.5	8	7	7	3.84554e+06	10.3125	5	5	5	1.04161e+06	20.625	7	7	7	5.4045e+06	16.875	6	6	6	2.13919e+06	22.8125	9	8	8	3.34468e+06	8.125	3	3	3	1.01141e+06
SPS2L_HUMAN	Q9NUQ6	SPATS2-like protein OS=Homo sapiens GN=SPATS2L PE=1 SV=2	60857	558	2.15054	1	1	1	64273.9	16.129	10	8	8	4.29469e+06	2.32975	1	1	1	73377.4	2.32975	1	1	1	107415	18.9964	13	12	11	5.39399e+06	6.98925	3	3	3	270927	6.98925	3	3	3	289489	38.5305	25	21	20	2.37309e+07
CYC_HUMAN	P99999	Cytochrome c OS=Homo sapiens GN=CYCS PE=1 SV=2	11691.1	105	38.0952	4	4	4	6381852	39.0476	6	5	5	1.26776e+07	26.6667	3	3	3	3.22385e+06	13.3333	1	1	1	1.91284e+06	20.9524	4	3	3	5.39366e+06	39.0476	5	5	5	1.12369e+07	45.7143	8	6	6	1.50274e+07	42.8571	5	5	5	12514077
NUMB_HUMAN	P49757	Protein numb homolog OS=Homo sapiens GN=NUMB PE=1 SV=2	69845.7	651	2.30415	1	1	1	171863	8.44854	6	6	4	4.12284e+06	3.53303	2	2	1	238396	1.22888	1	1	0	65381.8	9.67742	8	8	5	5.38027e+06	2.30415	1	1	1	231743	6.60522	4	4	3	805944	20.1229	17	15	12	2.41682e+07
LLPH_HUMAN	Q9BRT6	Protein LLP homolog OS=Homo sapiens GN=LLPH PE=2 SV=1	15117.4	129	0	0	0	0		17.0543	2	2	2	3.44946e+06	0	0	0	0		0	0	0	0		6.20155	2	2	2	5370766	0	0	0	0		0	0	0	0		22.4806	4	4	4	1.51263e+07
CAPG_HUMAN	P40121	Macrophage-capping protein OS=Homo sapiens GN=CAPG PE=1 SV=2	38120.6	348	9.77011	3	3	3	2.37945e+06	16.092	6	5	5	4.83093e+06	12.931	6	6	6	4249562	12.931	6	6	6	4.0738e+06	12.931	5	5	5	5.31909e+06	16.092	5	5	5	4.47704e+06	16.092	6	6	6	5.12031e+06	6.89655	2	2	2	2.61284e+06
MATR3_HUMAN	P43243	Matrin-3 OS=Homo sapiens GN=MATR3 PE=1 SV=2	93235.2	847	11.8064	9	9	9	1.49289e+06	15.5844	13	12	12	4.36129e+06	9.56316	9	9	8	1.44815e+06	5.90319	6	6	5	895184	12.2786	14	13	12	5.30153e+06	13.4593	15	13	13	2.14242e+06	13.9315	14	13	13	2.40394e+06	18.8902	17	15	15	9.1316e+06
NOL3_HUMAN	O60936	Nucleolar protein 3 OS=Homo sapiens GN=NOL3 PE=1 SV=1	24022.7	219	0	0	0	0		8.6758	3	3	3	7.4103e+06	0	0	0	0		0	0	0	0		8.21918	2	2	2	5301236	0	0	0	0		0	0	0	0		16.895	4	3	3	1.99003e+07
OCAD1_HUMAN	Q9NX40	OCIA domain-containing protein 1 OS=Homo sapiens GN=OCIAD1 PE=1 SV=1	27158.9	245	0	0	0	0		15.102	5	4	4	5.449e+06	4.08163	1	1	1	247618	0	0	0	0		15.102	4	4	4	5.25178e+06	4.08163	1	1	1	471294	11.8367	3	3	3	843439	19.5918	8	6	6	1.97446e+07
SORCN_HUMAN	P30626	Sorcin OS=Homo sapiens GN=SRI PE=1 SV=1	21484.4	198	18.6869	4	4	4	5.14818e+06	22.7273	6	6	6	6.68381e+06	13.1313	3	3	3	4.10082e+06	9.09091	2	2	2	2.55635e+06	15.1515	3	3	3	5.22315e+06	23.2323	6	6	6	4366682	25.2525	6	6	6	5.16375e+06	19.1919	4	4	4	4.39849e+06
SODM_HUMAN	P04179	Superoxide dismutase [Mn], mitochondrial OS=Homo sapiens GN=SOD2 PE=1 SV=2	24528.6	222	27.9279	8	7	7	3.9309e+07	27.9279	10	7	7	2.55085e+07	10.3604	3	3	3	3.22546e+06	3.15315	1	1	1	1.65912e+06	16.6667	4	4	4	5.21529e+06	27.9279	7	6	6	1.76902e+07	27.9279	7	6	6	2.04509e+07	23.8739	8	6	6	2.05019e+07
ARF1_HUMAN	P84077	ADP-ribosylation factor 1 OS=Homo sapiens GN=ARF1 PE=1 SV=2	20585.7	181	24.3094	6	6	0	4431328	19.8895	4	4	0	2.67742e+06	18.7845	3	3	0	2.64229e+06	10.4972	2	2	0	473158	18.7845	6	6	0	5214757	24.3094	5	5	0	5.28835e+06	24.3094	6	6	0	7.26896e+06	11.6022	3	3	0	3.08563e+06
ARF3_HUMAN	P61204	ADP-ribosylation factor 3 OS=Homo sapiens GN=ARF3 PE=1 SV=2	20489.7	181	24.3094	6	6	0	4431328	19.8895	4	4	0	2.67742e+06	18.7845	3	3	0	2.64229e+06	10.4972	2	2	0	473158	18.7845	6	6	0	5214757	24.3094	5	5	0	5.28835e+06	24.3094	6	6	0	7.26896e+06	11.6022	3	3	0	3.08563e+06
PTBP3_HUMAN	O95758	Polypyrimidine tract-binding protein 3 OS=Homo sapiens GN=PTBP3 PE=1 SV=2	58914.3	552	1.08696	1	1	0	718199	2.89855	2	2	0	3.87926e+06	2.89855	2	2	0	1.50325e+06	2.89855	2	2	0	1.44617e+06	2.89855	2	2	0	5.19596e+06	2.89855	2	2	0	1.28212e+06	2.89855	2	2	0	1.5756e+06	2.89855	2	2	0	7.49522e+06
CDC37_HUMAN	Q16543	Hsp90 co-chaperone Cdc37 OS=Homo sapiens GN=CDC37 PE=1 SV=1	44134.1	378	12.963	6	6	6	1.57797e+06	18.254	7	7	7	5.37081e+06	4.7619	2	2	2	1.0952e+06	4.7619	2	2	2	1.08132e+06	18.254	7	7	7	5.15218e+06	18.5185	7	7	7	2.21145e+06	12.1693	5	5	5	2.15668e+06	14.0212	6	6	6	8.99779e+06
NEUM_HUMAN	P17677	Neuromodulin OS=Homo sapiens GN=GAP43 PE=1 SV=1	24546	238	0	0	0	0		52.521	7	6	6	3.01727e+06	0	0	0	0		0	0	0	0		53.7815	9	8	8	5.02131e+06	0	0	0	0		0	0	0	0		69.7479	14	11	11	1.93714e+07
RN114_HUMAN	Q9Y508	RING finger protein 114 OS=Homo sapiens GN=RNF114 PE=1 SV=1	25435.3	228	0	0	0	0		17.9825	4	4	4	3.40409e+06	0	0	0	0		3.50877	1	1	1	220184	25.8772	7	6	6	4.97472e+06	5.26316	1	1	1	149534	4.82456	1	1	1	128983	31.1404	10	8	8	1.7933e+07
CO052_HUMAN	Q6ZUT6	Uncharacterized protein C15orf52 OS=Homo sapiens GN=C15orf52 PE=1 SV=1	56520.1	534	0	0	0	0		19.2884	10	9	9	3.91412e+06	0	0	0	0		0	0	0	0		19.6629	9	9	9	4.93577e+06	0	0	0	0		0	0	0	0		26.4045	11	11	11	1.5037e+07
CLIC1_HUMAN	O00299	Chloride intracellular channel protein 1 OS=Homo sapiens GN=CLIC1 PE=1 SV=4	26727.8	241	21.1618	4	4	4	1.53534e+06	24.8963	5	5	5	2.24692e+06	17.0124	4	4	4	2.92807e+06	12.0332	3	3	3	1.68946e+06	17.0124	4	4	4	4.92971e+06	31.9502	8	7	7	4.72834e+06	28.6307	7	6	6	4.60646e+06	32.3651	5	5	5	3.38239e+06
CO038_HUMAN	Q7Z6K5	UPF0552 protein C15orf38 OS=Homo sapiens GN=C15orf38 PE=1 SV=1	24701.5	226	5.30973	1	1	1	117791	24.3363	6	6	6	5.58141e+06	5.30973	1	1	1	134339	0	0	0	0		19.469	4	4	4	4.90649e+06	0	0	0	0		5.30973	1	1	1	188307	27.8761	9	7	7	2.09717e+07
RSSA_HUMAN	P08865	40S ribosomal protein SA OS=Homo sapiens GN=RPSA PE=1 SV=4	32591.5	295	20	5	5	5	2.59054e+06	20	5	5	5	2.3413e+06	7.11864	2	2	2	3.26071e+06	7.11864	2	2	2	1.04171e+06	10.8475	3	3	3	4.86263e+06	20	5	5	5	4.11872e+06	20	5	5	5	5.15868e+06	20	5	5	5	4.03214e+06
RN181_HUMAN	Q9P0P0	E3 ubiquitin-protein ligase RNF181 OS=Homo sapiens GN=RNF181 PE=1 SV=1	17751.5	153	0	0	0	0		17.6471	3	3	3	1.83908e+06	5.22876	1	1	1	327966	0	0	0	0		16.9935	3	3	3	4.84277e+06	0	0	0	0		0	0	0	0		32.6797	8	7	7	1.81742e+07
FLNB_HUMAN	O75369	Filamin-B OS=Homo sapiens GN=FLNB PE=1 SV=2	275125	2602	15.1038	36	35	28	1.57592e+06	20.3689	50	48	37	3.89825e+06	11.2606	28	28	21	2.05662e+06	9.03151	23	23	19	1.31871e+06	14.1814	36	36	29	4.82755e+06	22.2905	54	54	43	3.99441e+06	26.6718	64	63	53	4.51991e+06	27.4789	61	58	50	8.99818e+06
SH3G1_HUMAN	Q99961	Endophilin-A2 OS=Homo sapiens GN=SH3GL1 PE=1 SV=1	41014.2	368	5.43478	2	2	1	597133	16.0326	6	6	3	2.82063e+06	5.43478	2	2	1	413230	4.34783	2	2	2	307399	11.9565	6	6	4	4.82526e+06	7.88043	3	3	2	546330	5.16304	2	2	0	654607	29.3478	10	10	8	9.62154e+06
AKAP2_HUMAN	Q9Y2D5	A-kinase anchor protein 2 OS=Homo sapiens GN=AKAP2 PE=1 SV=3	93065.3	859	0	0	0	0		15.8324	19	13	13	5.56542e+06	1.16414	1	1	1	49148.3	0	0	0	0		12.3399	13	10	10	4.82519e+06	1.16414	1	1	1	110539	2.09546	2	2	2	213792	24.447	26	21	21	2.90043e+07
PARVA_HUMAN	Q9NVD7	Alpha-parvin OS=Homo sapiens GN=PARVA PE=1 SV=1	41815.5	372	8.06452	2	2	2	241400	12.9032	5	5	4	2.20493e+06	5.91398	3	3	2	2.50006e+06	5.91398	4	4	3	2.51164e+06	16.129	7	7	6	4.82057e+06	16.3978	6	6	4	2.97802e+06	18.0108	6	6	4	3.71555e+06	5.64516	2	2	1	2.04258e+06
RAC2_HUMAN	P15153	Ras-related C3 botulinum toxin substrate 2 OS=Homo sapiens GN=RAC2 PE=1 SV=1	21221.1	192	19.7917	4	4	1	2.95808e+06	9.375	2	2	0	2.46562e+06	15.1042	3	3	0	1.84744e+06	5.72917	1	1	0	509443	19.7917	4	4	1	4.8164e+06	16.1458	3	3	0	1.83308e+06	21.875	4	4	1	2496464	12.5	2	2	1	2.74672e+06
EWS_HUMAN	Q01844	RNA-binding protein EWS OS=Homo sapiens GN=EWSR1 PE=1 SV=1	67490	656	4.42073	2	2	2	1.01133e+06	10.3659	5	5	5	3.18438e+06	3.5061	2	2	2	2.33531e+06	2.13415	1	1	1	1.83992e+06	5.79268	2	2	2	4.80016e+06	4.42073	2	2	2	1.3588e+06	8.07927	4	4	4	1.93659e+06	9.45122	5	5	5	6.98742e+06
PGAM1_HUMAN	P18669	Phosphoglycerate mutase 1 OS=Homo sapiens GN=PGAM1 PE=1 SV=2	28591.9	254	27.1654	10	8	1	8.4073e+06	20.8661	7	6	2	1.02332e+07	8.26772	3	3	0	2.11721e+06	3.93701	2	2	0	2139399	14.9606	5	5	1	4.79213e+06	19.2913	7	6	2	4.83726e+06	14.5669	4	3	1	3.81674e+06	14.5669	3	3	1	4.5174e+06
UBP2L_HUMAN	Q14157	Ubiquitin-associated protein 2-like OS=Homo sapiens GN=UBAP2L PE=1 SV=2	111680	1087	4.78381	4	4	4	711253	5.97976	6	5	5	3.26823e+06	4.69181	4	4	4	674813	3.49586	3	3	3	394003	7.63569	8	6	6	4.78636e+06	4.8758	5	4	4	994012	6.16375	7	6	6	1.50922e+06	12.0515	12	10	10	8.70621e+06
PEPD_HUMAN	P12955	Xaa-Pro dipeptidase OS=Homo sapiens GN=PEPD PE=1 SV=3	53999.1	493	5.27383	3	3	3	1.1011e+06	12.7789	7	7	7	4.37781e+06	7.30223	4	4	4	641554	4.0568	2	2	2	349304	9.12779	6	6	6	4.78139e+06	7.91075	4	4	4	735613	13.5903	8	8	8	1763045	14.8073	8	8	8	9.83005e+06
TISB_HUMAN	Q07352	Zinc finger protein 36, C3H1 type-like 1 OS=Homo sapiens GN=ZFP36L1 PE=1 SV=1	35489.1	338	0	0	0	0		9.46746	4	3	1	1.69147e+06	0	0	0	0		0	0	0	0		6.50888	2	2	2	4.7004e+06	0	0	0	0		0	0	0	0		24.8521	7	7	6	1.12719e+07
COX5B_HUMAN	P10606	Cytochrome c oxidase subunit 5B, mitochondrial OS=Homo sapiens GN=COX5B PE=1 SV=2	13541	129	24.8062	3	3	3	3.97954e+06	24.8062	3	3	3	3.82869e+06	9.30233	1	1	1	653684	9.30233	1	1	1	303715	15.5039	2	2	2	4.6674e+06	24.8062	5	4	4	6.20999e+06	24.8062	5	4	4	7.26426e+06	15.5039	2	2	2	4.28106e+06
ASF1A_HUMAN	Q9Y294	Histone chaperone ASF1A OS=Homo sapiens GN=ASF1A PE=1 SV=1	22664.2	204	0	0	0	0		12.7451	2	2	2	978743	0	0	0	0		0	0	0	0		9.31373	2	2	1	4.65734e+06	0	0	0	0		0	0	0	0		16.6667	4	3	2	1.75694e+07
LIMD1_HUMAN	Q9UGP4	LIM domain-containing protein 1 OS=Homo sapiens GN=LIMD1 PE=1 SV=1	70942.3	676	0	0	0	0		18.1953	12	11	10	5.3129e+06	0	0	0	0		0	0	0	0		12.2781	7	7	6	4.6563e+06	0	0	0	0		2.36686	1	1	1	49294.4	31.213	22	17	15	2.20196e+07
HNRH3_HUMAN	P31942	Heterogeneous nuclear ribonucleoprotein H3 OS=Homo sapiens GN=HNRNPH3 PE=1 SV=2	36581.2	346	10.4046	3	3	3	1.15778e+06	11.2717	5	4	3	2.75085e+06	13.8728	5	5	5	2.73063e+06	10.4046	4	4	4	1.92732e+06	15.3179	6	6	5	4.6201e+06	18.7861	8	7	7	3.98392e+06	21.0983	9	8	7	4.7688e+06	8.3815	3	3	2	1.92654e+06
GRP75_HUMAN	P38646	Stress-70 protein, mitochondrial OS=Homo sapiens GN=HSPA9 PE=1 SV=2	72961	679	21.5022	15	14	13	4.83134e+06	29.0133	20	19	18	5.13012e+06	17.5258	15	15	14	3.92196e+06	15.7585	15	15	14	3.81424e+06	18.1149	15	15	15	4.61426e+06	29.3078	21	21	20	5.91564e+06	31.6642	23	23	22	7.44739e+06	21.5022	14	14	13	4.95492e+06
BLVRB_HUMAN	P30043	Flavin reductase (NADPH) OS=Homo sapiens GN=BLVRB PE=1 SV=3	21911.5	206	11.6505	3	3	3	3.65873e+06	15.0485	4	3	3	6.67039e+06	15.0485	4	4	4	2.5246e+06	6.79612	1	1	1	218104	11.6505	3	3	3	4.60491e+06	20.8738	4	4	4	5.87657e+06	23.301	4	4	4	3.76622e+06	17.4757	5	4	4	5.93196e+06
LUC7L_HUMAN	Q9NQ29	Putative RNA-binding protein Luc7-like 1 OS=Homo sapiens GN=LUC7L PE=1 SV=1	43091.5	371	5.92992	2	2	0	1.33735e+06	10.2426	7	5	0	3.90263e+06	8.08625	4	4	0	1.90558e+06	5.39084	3	3	0	1.3624e+06	10.2426	6	5	0	4.59313e+06	10.2426	6	5	0	3.30799e+06	10.2426	6	5	0	3.15051e+06	8.08625	4	3	0	3333251
CEBPB_HUMAN	P17676	CCAAT/enhancer-binding protein beta OS=Homo sapiens GN=CEBPB PE=1 SV=2	35633.3	345	0	0	0	0		18.8406	9	6	6	8.19803e+06	0	0	0	0		0	0	0	0		15.3623	5	4	4	4.53748e+06	0	0	0	0		0	0	0	0		25.2174	10	7	7	3.68106e+07
HNRPQ_HUMAN	O60506	Heterogeneous nuclear ribonucleoprotein Q OS=Homo sapiens GN=SYNCRIP PE=1 SV=2	69141.7	623	11.557	7	7	3	2.06812e+06	21.5088	17	16	8	4.36227e+06	10.5939	8	7	3	1.56588e+06	4.81541	3	3	1	262951	12.6806	11	10	4	4.51694e+06	17.6565	13	12	7	2.94957e+06	18.4591	13	12	6	3.75729e+06	21.3483	18	16	9	1.00253e+07
TBB3_HUMAN	Q13509	Tubulin beta-3 chain OS=Homo sapiens GN=TUBB3 PE=1 SV=2	49870.4	450	13.1111	10	8	0	3.3775e+06	17.1111	10	10	0	4.99012e+06	6.88889	5	5	0	1.65124e+06	4.66667	5	5	0	879598	11.7778	10	9	0	4.50453e+06	19.7778	13	11	1	6.67201e+06	21.3333	16	14	0	7.4016e+06	14.4444	10	9	0	1.01054e+07
DDX17_HUMAN	Q92841	Probable ATP-dependent RNA helicase DDX17 OS=Homo sapiens GN=DDX17 PE=1 SV=2	79484.2	729	17.284	11	11	7	2.25933e+06	21.9479	16	16	8	4.471e+06	12.8944	9	9	5	2.00061e+06	7.68176	5	5	3	931302	14.5405	11	11	6	4.50318e+06	27.9835	19	19	10	3.68794e+06	25.5144	18	18	10	4.05872e+06	29.3553	26	25	14	1.3479e+07
FWCH2_HUMAN	Q96CP2	FLYWCH family member 2 OS=Homo sapiens GN=FLYWCH2 PE=1 SV=1	14344.6	140	0	0	0	0		45.7143	5	5	4	5.06871e+06	0	0	0	0		0	0	0	0		40	4	4	3	4.50138e+06	0	0	0	0		0	0	0	0		65	7	6	5	22988918
MMTA2_HUMAN	Q9BU76	Multiple myeloma tumor-associated protein 2 OS=Homo sapiens GN=MMTAG2 PE=1 SV=1	28944.1	263	21.673	5	5	5	2.49839e+06	26.9962	6	6	6	3.00034e+06	13.6882	4	4	4	2.13704e+06	8.36502	2	2	2	1.68506e+06	29.2776	8	8	8	4.48024e+06	34.2205	10	10	10	4.60804e+06	33.4601	10	10	10	5.37648e+06	30.038	8	8	8	8290007
NUBP1_HUMAN	P53384	Cytosolic Fe-S cluster assembly factor NUBP1 OS=Homo sapiens GN=NUBP1 PE=1 SV=2	34110.5	320	0	0	0	0		13.125	5	5	5	6.77414e+06	0	0	0	0		0	0	0	0		5	2	2	2	4.45675e+06	0	0	0	0		0	0	0	0		22.1875	7	7	7	2.75162e+07
VINC_HUMAN	P18206	Vinculin OS=Homo sapiens GN=VCL PE=1 SV=4	122712	1134	23.3686	30	29	29	2.86981e+06	20.194	24	23	23	2.41848e+06	19.9295	24	24	24	2.07886e+06	13.4039	18	18	18	1.52727e+06	24.4268	30	30	30	4.45614e+06	28.5714	39	38	38	5.01225e+06	37.7425	47	47	47	5.49816e+06	20.4586	22	22	22	3.40405e+06
DPYL1_HUMAN	Q14194	Dihydropyrimidinase-related protein 1 OS=Homo sapiens GN=CRMP1 PE=1 SV=1	61486.9	572	6.46853	4	4	0	1.35077e+06	7.69231	5	5	0	5.65201e+06	4.1958	2	2	0	620665	1.3986	1	1	0	569127	7.69231	5	5	0	4.45106e+06	4.8951	3	3	0	1.50549e+06	7.69231	4	4	0	1.76504e+06	7.69231	5	4	0	1.6763e+07
FOXC2_HUMAN	Q99958	Forkhead box protein C2 OS=Homo sapiens GN=FOXC2 PE=1 SV=1	52979.7	501	0	0	0	0		6.58683	3	3	3	2.16207e+06	0	0	0	0		0	0	0	0		11.7764	5	5	5	4.4488e+06	0	0	0	0		0	0	0	0		14.9701	6	6	5	6855330
EF1D_HUMAN	P29692	Elongation factor 1-delta OS=Homo sapiens GN=EEF1D PE=1 SV=5	30764.9	281	28.1139	7	7	4	5.22112e+06	23.1317	6	6	3	4.05175e+06	25.6228	7	7	5	2.43325e+06	7.11744	2	2	1	664034	28.1139	7	7	6	4.43801e+06	32.7402	10	10	7	6.12435e+06	32.7402	10	10	7	7.54386e+06	32.3843	7	7	6	7.70797e+06
KLC2_HUMAN	Q9H0B6	Kinesin light chain 2 OS=Homo sapiens GN=KLC2 PE=1 SV=1	68122.5	622	1.44695	1	1	0	57626.5	24.4373	16	15	11	6.1971e+06	2.89389	2	2	0	283517	1.60772	1	1	0	164065	18.9711	12	12	8	4.43519e+06	4.50161	3	3	0	402083	5.78778	4	4	0	568187	30.8682	20	18	13	1.62723e+07
TXLNA_HUMAN	P40222	Alpha-taxilin OS=Homo sapiens GN=TXLNA PE=1 SV=3	61243.4	546	1.8315	1	1	1	73831.2	13.7363	7	7	7	2.14968e+06	8.24176	4	4	4	336189	1.64835	1	1	1	78645.3	18.4982	13	12	11	4.42265e+06	8.79121	4	4	4	398341	10.4396	5	5	5	543377	28.022	14	13	12	8.55275e+06
SARNP_HUMAN	P82979	SAP domain-containing ribonucleoprotein OS=Homo sapiens GN=SARNP PE=1 SV=3	23430.5	210	18.0952	3	3	3	1.29e+06	18.0952	3	3	3	1.41542e+06	26.6667	5	5	5	2.48145e+06	21.9048	4	4	4	1.25104e+06	26.6667	5	5	5	4.39888e+06	26.6667	5	5	5	2.36607e+06	26.6667	5	5	5	2.82695e+06	9.04762	2	2	2	1.71751e+06
RL4_HUMAN	P36578	60S ribosomal protein L4 OS=Homo sapiens GN=RPL4 PE=1 SV=5	47345.5	427	14.0515	7	7	7	2.14571e+06	18.7354	9	8	8	3.61001e+06	9.13349	6	6	6	1.64952e+06	8.43091	6	6	6	1.78379e+06	10.5386	7	7	7	4.37927e+06	22.7166	11	11	11	2.56215e+06	11.9438	5	5	5	1.36768e+06	8.8993	4	4	4	1.67029e+06
PGAM2_HUMAN	P15259	Phosphoglycerate mutase 2 OS=Homo sapiens GN=PGAM2 PE=1 SV=3	28585.9	253	12.6482	8	6	0	7.25608e+06	12.6482	5	4	0	9028911	8.3004	3	3	0	1.98489e+06	3.95257	2	2	0	2.00569e+06	8.69565	4	4	0	4.33137e+06	8.69565	5	4	0	3.7513e+06	8.3004	3	2	0	2.93785e+06	8.3004	2	2	0	3.093e+06
UB2L3_HUMAN	P68036	Ubiquitin-conjugating enzyme E2 L3 OS=Homo sapiens GN=UBE2L3 PE=1 SV=1	17768.2	154	0	0	0	0		16.2338	3	3	3	4.52002e+06	16.2338	3	3	3	1.85316e+06	11.039	3	3	3	1.49448e+06	16.2338	3	3	3	4.28805e+06	16.2338	3	3	3	3.65337e+06	16.2338	3	3	3	3.94262e+06	10.3896	3	2	2	6.02667e+06
DDX5_HUMAN	P17844	Probable ATP-dependent RNA helicase DDX5 OS=Homo sapiens GN=DDX5 PE=1 SV=1	68558.9	614	18.7296	12	12	8	2.86301e+06	15.9609	11	11	4	3.28189e+06	15.6352	10	10	6	2.13717e+06	5.86319	4	4	2	783185	17.5896	12	12	8	4.27013e+06	26.7101	18	18	10	5.68482e+06	27.3616	17	17	10	4.88247e+06	18.8925	14	14	4	7.94995e+06
RS10L_HUMAN	Q9NQ39	Putative 40S ribosomal protein S10-like OS=Homo sapiens GN=RPS10P5 PE=5 SV=1	19993.5	176	25.5682	9	7	0	1.71358e+07	25.5682	10	8	0	1.46569e+07	21.0227	5	4	0	4.52968e+06	7.95455	3	3	0	3.14081e+06	17.0455	3	3	0	4263611	25	10	8	0	1.26859e+07	25	8	7	0	1.40624e+07	17.6136	6	5	0	6815200
H90B4_HUMAN	Q58FF6	Putative heat shock protein HSP 90-beta 4 OS=Homo sapiens GN=HSP90AB4P PE=5 SV=1	57553.8	505	6.33663	5	4	0	2654330	7.72277	5	5	0	2.61737e+06	6.33663	4	4	0	2.28096e+06	6.13861	3	3	0	1.33215e+06	6.33663	4	4	0	4.25615e+06	5.54455	4	4	0	2.29839e+06	7.52475	6	5	0	4.48054e+06	7.32673	4	4	0	3.5813e+06
TXD17_HUMAN	Q9BRA2	Thioredoxin domain-containing protein 17 OS=Homo sapiens GN=TXNDC17 PE=1 SV=1	13801.8	123	18.6992	2	2	2	2.99615e+06	32.5203	4	4	4	4.14238e+06	13.8211	2	2	2	1.67166e+06	7.31707	1	1	1	427808	25.2033	3	3	3	4.245e+06	38.2114	5	5	5	4.72152e+06	33.3333	4	4	4	4871883	26.8293	3	3	3	6.743e+06
TPD54_HUMAN	O43399	Tumor protein D54 OS=Homo sapiens GN=TPD52L2 PE=1 SV=2	21822.4	206	21.8447	4	4	4	2.0131e+06	46.6019	8	8	8	4.79037e+06	20.3883	4	4	4	1.69335e+06	9.2233	2	2	2	1.13825e+06	20.3883	4	4	4	4.23415e+06	25.2427	5	5	5	3.58625e+06	30.5825	6	6	6	4.00798e+06	36.8932	7	7	7	8.82359e+06
TBB1_HUMAN	Q9H4B7	Tubulin beta-1 chain OS=Homo sapiens GN=TUBB1 PE=1 SV=1	49780.7	451	6.20843	6	4	0	2.39081e+06	6.20843	5	4	0	3.83263e+06	3.99113	3	2	0	1.83996e+06	1.77384	2	1	0	411567	6.20843	5	3	0	4.22917e+06	6.20843	7	4	0	4.88422e+06	8.20399	8	5	0	4.48378e+06	6.20843	6	4	0	6.90961e+06
MDHC_HUMAN	P40925	Malate dehydrogenase, cytoplasmic OS=Homo sapiens GN=MDH1 PE=1 SV=4	35985.1	334	25.4491	9	8	8	3.7334e+06	24.5509	9	9	9	6.33223e+06	13.1737	4	4	4	1.59492e+06	5.68862	2	2	2	727931	14.9701	5	5	5	4.20495e+06	25.4491	9	8	8	4.31657e+06	25.4491	9	8	8	4.29728e+06	15.5689	5	5	5	7.4045e+06
BAG3_HUMAN	O95817	BAG family molecular chaperone regulator 3 OS=Homo sapiens GN=BAG3 PE=1 SV=3	60659.1	575	2.26087	1	1	1	117770	31.6522	18	16	16	6.73171e+06	6.26087	5	5	5	524956	12	6	6	6	466258	25.5652	14	13	13	4.1884e+06	22.9565	10	9	9	1.64555e+06	26.7826	14	13	13	2.57303e+06	40.6957	27	23	23	2.72262e+07
DNJC9_HUMAN	Q8WXX5	DnaJ homolog subfamily C member 9 OS=Homo sapiens GN=DNAJC9 PE=1 SV=1	29617.2	260	8.46154	2	2	2	303362	26.1538	8	7	7	3.79211e+06	3.07692	1	1	1	164398	0	0	0	0		17.6923	5	5	5	4.1873e+06	4.61538	1	1	1	115956	7.69231	2	2	2	337353	38.4615	12	10	10	1.43128e+07
SERA_HUMAN	O43175	D-3-phosphoglycerate dehydrogenase OS=Homo sapiens GN=PHGDH PE=1 SV=4	56084.6	533	13.8837	6	6	6	1.285e+06	21.0131	9	9	9	3.80099e+06	8.81801	4	4	4	715079	6.75422	3	3	3	387277	17.636	8	8	8	4.16816e+06	17.4484	8	8	8	2.00475e+06	15.3846	7	7	7	1.7135e+06	18.5741	9	8	8	8.79572e+06
PDIA4_HUMAN	P13667	Protein disulfide-isomerase A4 OS=Homo sapiens GN=PDIA4 PE=1 SV=2	72309.1	645	17.9845	14	14	14	2.39534e+06	24.3411	17	17	17	8.8523e+06	21.0853	17	16	16	2.45505e+06	12.5581	9	9	9	1.24851e+06	18.7597	15	14	14	4.1635e+06	37.5194	27	26	26	4.43855e+06	38.7597	27	26	26	5.29523e+06	22.0155	14	14	14	2.809e+06
TPX2_HUMAN	Q9ULW0	Targeting protein for Xklp2 OS=Homo sapiens GN=TPX2 PE=1 SV=2	84814.2	747	0	0	0	0		19.6787	16	16	16	3562498	4.01606	3	3	3	256246	1.20482	1	1	1	46777.5	19.6787	15	15	15	4.14023e+06	0	0	0	0		0	0	0	0		32.9317	25	25	25	1.02615e+07
BORG5_HUMAN	Q00587	Cdc42 effector protein 1 OS=Homo sapiens GN=CDC42EP1 PE=1 SV=1	39532.3	391	0	0	0	0		10.4859	4	4	4	2.79106e+06	0	0	0	0		0	0	0	0		7.16113	3	3	3	4.11677e+06	0	0	0	0		0	0	0	0		12.0205	5	5	5	9.6518e+06
TBB4A_HUMAN	P04350	Tubulin beta-4A chain OS=Homo sapiens GN=TUBB4A PE=1 SV=2	49120	444	10.5856	9	7	0	3.30247e+06	12.6126	8	8	0	4.57022e+06	12.3874	8	7	0	1.91121e+06	6.75676	6	6	0	899682	14.6396	10	9	0	4.10232e+06	14.6396	14	10	0	6.81068e+06	18.9189	17	13	0	7.01086e+06	14.6396	10	9	0	9.47189e+06
ZRAB2_HUMAN	O95218	Zinc finger Ran-binding domain-containing protein 2 OS=Homo sapiens GN=ZRANB2 PE=1 SV=2	36084.4	330	6.06061	2	2	2	557359	16.0606	5	5	5	2.43312e+06	14.5455	5	5	5	2.00094e+06	10.9091	4	4	4	991120	18.7879	6	6	6	4.09614e+06	26.9697	11	10	10	3.65745e+06	30.303	11	11	11	3.32296e+06	20	6	6	6	5.50112e+06
TCPD_HUMAN	P50991	T-complex protein 1 subunit delta OS=Homo sapiens GN=CCT4 PE=1 SV=4	57214	539	18.3673	10	10	10	2.17424e+06	23.9332	12	12	12	2.38116e+06	18.7384	11	11	11	2.45988e+06	8.16327	6	6	6	1.35319e+06	21.3358	12	12	12	4.06487e+06	25.2319	15	15	15	3.37646e+06	27.8293	17	17	17	4.37274e+06	23.7477	12	12	12	3.44332e+06
RU2B_HUMAN	P08579	U2 small nuclear ribonucleoprotein B'' OS=Homo sapiens GN=SNRPB2 PE=1 SV=1	25292.1	225	8	2	2	1	1631425	11.1111	3	3	1	1.90675e+06	16	4	4	2	2.7052e+06	16	4	4	3	2.34076e+06	16	4	4	2	4.0595e+06	16	4	4	3	3.14973e+06	11.5556	3	3	1	3.02774e+06	6.66667	2	2	0	1.5865e+06
UB2V1_HUMAN	Q13404	Ubiquitin-conjugating enzyme E2 variant 1 OS=Homo sapiens GN=UBE2V1 PE=1 SV=2	16306.4	147	12.9252	2	2	1	825209	17.0068	3	3	2	2.97977e+06	6.80272	1	1	0	545390	0	0	0	0		12.9252	2	2	1	4.05078e+06	12.9252	2	2	1	955386	6.80272	1	1	0	782056	12.9252	2	2	1	6259866
HCFC1_HUMAN	P51610	Host cell factor 1 OS=Homo sapiens GN=HCFC1 PE=1 SV=2	205689	2035	0	0	0	0		7.22359	14	13	13	4.04574e+06	0	0	0	0		0	0	0	0		7.56757	17	16	15	4.04158e+06	0	0	0	0		0	0	0	0		14.398	30	25	25	1.89792e+07
FKBP3_HUMAN	Q00688	Peptidyl-prolyl cis-trans isomerase FKBP3 OS=Homo sapiens GN=FKBP3 PE=1 SV=1	24967.4	224	13.3929	3	3	3	2.30153e+06	12.5	3	3	3	3.34694e+06	13.8393	4	4	4	2.59638e+06	11.6071	3	3	3	2.60924e+06	12.5	3	3	3	4.02662e+06	35.2679	8	8	8	6.51702e+06	30.3571	8	7	7	6.8872e+06	18.3036	4	4	4	3.30517e+06
AATC_HUMAN	P17174	Aspartate aminotransferase, cytoplasmic OS=Homo sapiens GN=GOT1 PE=1 SV=3	45768.7	413	17.4334	7	7	7	2940796	21.5496	9	9	9	3.41195e+06	17.1913	7	7	7	2.99627e+06	8.71671	4	4	4	812472	17.1913	7	7	7	4.02422e+06	21.0654	9	9	9	3.38652e+06	26.1501	11	11	11	4.75153e+06	6.05327	2	2	2	1.1131e+06
RHOA_HUMAN	P61586	Transforming protein RhoA OS=Homo sapiens GN=RHOA PE=1 SV=1	21624.1	193	19.171	4	4	1	2.5508e+06	22.2798	4	4	2	3.01253e+06	12.9534	3	3	0	1.71513e+06	9.84456	2	2	0	579738	22.2798	6	6	3	3.98505e+06	17.0984	3	3	2	1.65829e+06	16.0622	3	3	1	2.26084e+06	11.9171	2	2	1	2810482
GLRX3_HUMAN	O76003	Glutaredoxin-3 OS=Homo sapiens GN=GLRX3 PE=1 SV=2	37022.3	335	22.3881	7	7	7	4.67349e+06	33.4328	11	11	11	6.39158e+06	19.1045	6	6	6	2.8518e+06	3.58209	1	1	1	584697	17.0149	5	5	5	3.96706e+06	30.4478	11	10	10	8.23551e+06	31.6418	11	11	11	9.52586e+06	26.8657	8	8	8	7.5633e+06
CATS_HUMAN	P25774	Cathepsin S OS=Homo sapiens GN=CTSS PE=1 SV=3	37021.4	331	19.6375	6	6	5	4.39254e+06	22.0544	7	7	6	5.40259e+06	8.76133	3	3	3	3.07566e+06	10.8761	4	4	4	1.80622e+06	8.76133	3	3	3	3949193	20.2417	6	6	6	4.06984e+06	20.2417	6	6	6	5.11022e+06	18.1269	5	5	5	4.07351e+06
PFD5_HUMAN	Q99471	Prefoldin subunit 5 OS=Homo sapiens GN=PFDN5 PE=1 SV=2	17187	154	19.4805	4	3	3	2.36211e+06	19.4805	3	3	3	2.95402e+06	10.3896	2	2	2	1.96877e+06	10.3896	2	2	2	1.53899e+06	20.1299	3	3	3	3.9387e+06	14.9351	2	2	2	2.1433e+06	19.4805	3	3	3	3.18826e+06	19.4805	2	2	2	1.45182e+06
PLRG1_HUMAN	O43660	Pleiotropic regulator 1 OS=Homo sapiens GN=PLRG1 PE=1 SV=1	56500.3	514	11.4786	6	6	6	1.55578e+06	13.8132	7	7	7	2.1662e+06	11.8677	8	7	7	2.34941e+06	11.8677	7	7	7	1.89287e+06	17.1206	10	9	9	3.92165e+06	24.5136	13	12	12	4.1102e+06	22.7626	13	11	11	4.19362e+06	5.25292	3	3	3	567495
IF4B_HUMAN	P23588	Eukaryotic translation initiation factor 4B OS=Homo sapiens GN=EIF4B PE=1 SV=2	68004.6	611	4.09165	3	3	3	614300	18.8216	11	10	10	2.7043e+06	17.1849	9	9	9	1.29742e+06	9.98363	5	5	5	954276	22.2586	12	12	12	3.9079e+06	10.311	5	5	5	934468	14.5663	9	9	9	1.63666e+06	20.1309	12	12	12	6.65003e+06
GSHB_HUMAN	P48637	Glutathione synthetase OS=Homo sapiens GN=GSS PE=1 SV=1	51822.4	474	17.7215	11	10	10	2.48202e+06	20.0422	10	10	10	2.86714e+06	14.135	10	10	10	2.74367e+06	13.9241	8	8	8	1.5668e+06	16.8776	11	11	11	3.83557e+06	20.2532	11	11	11	3.6584e+06	19.6203	10	10	10	3.58589e+06	8.01688	4	4	4	1.32727e+06
RL15_HUMAN	P61313	60S ribosomal protein L15 OS=Homo sapiens GN=RPL15 PE=1 SV=2	23969.1	204	14.7059	3	3	3	731274	12.2549	3	3	3	3.43308e+06	15.6863	4	4	4	2.23105e+06	4.41176	1	1	1	398665	15.6863	4	4	4	3.80697e+06	25.9804	6	6	6	4.2677e+06	12.2549	3	3	3	3.39842e+06	12.2549	3	3	3	2.8395e+06
NUDC_HUMAN	Q9Y266	Nuclear migration protein nudC OS=Homo sapiens GN=NUDC PE=1 SV=1	37897.2	331	0	0	0	0		27.1903	8	8	8	2.37902e+06	6.0423	2	2	2	391813	6.0423	2	2	2	587781	24.7734	8	8	8	3.801e+06	3.62538	1	1	1	116484	8.45921	4	3	3	1.14757e+06	26.8882	8	8	8	5.72793e+06
RL6_HUMAN	Q02878	60S ribosomal protein L6 OS=Homo sapiens GN=RPL6 PE=1 SV=3	32465.7	288	22.9167	7	7	7	2.99853e+06	24.3056	8	7	7	4.26435e+06	14.2361	4	4	4	1852320	10.4167	4	4	4	2.04015e+06	14.5833	5	5	5	3.79754e+06	22.5694	7	7	7	3.70397e+06	22.9167	7	7	7	2.57849e+06	9.375	3	3	3	1.17967e+06
RL32_HUMAN	P62910	60S ribosomal protein L32 OS=Homo sapiens GN=RPL32 PE=1 SV=2	15719.8	135	14.0741	2	2	2	1.32185e+06	50.3704	9	8	8	17901874	9.62963	2	1	1	1.02381e+06	0	0	0	0		25.1852	4	3	3	3.73526e+06	30.3704	8	6	6	1.24508e+07	31.8519	6	5	5	6.33915e+06	32.5926	5	4	4	1.16143e+07
HNRPR_HUMAN	O43390	Heterogeneous nuclear ribonucleoprotein R OS=Homo sapiens GN=HNRNPR PE=1 SV=1	70433.4	633	12.4803	8	8	4	2.05155e+06	16.7457	14	13	5	3.44619e+06	12.1643	8	8	4	1.62801e+06	6.16114	4	4	2	373429	11.5324	11	11	5	3.72155e+06	12.0063	8	8	3	2.14586e+06	17.2196	14	13	7	3.43627e+06	12.3223	9	9	2	4.4515e+06
RL7_HUMAN	P18124	60S ribosomal protein L7 OS=Homo sapiens GN=RPL7 PE=1 SV=1	29093.2	248	19.7581	7	7	7	2.73748e+06	24.1935	6	6	6	3.06258e+06	21.371	6	6	6	1.96115e+06	7.25806	2	2	2	530635	21.7742	7	7	7	3.71901e+06	26.6129	9	8	8	3.08972e+06	16.9355	6	6	6	2.65001e+06	6.45161	2	2	2	1.24172e+06
RAB1C_HUMAN	Q92928	Putative Ras-related protein Rab-1C OS=Homo sapiens GN=RAB1C PE=5 SV=2	21777.1	201	7.46269	2	2	0	1.87077e+06	7.46269	2	2	0	2.52172e+06	3.48259	1	1	0	2.75615e+06	3.48259	1	1	0	2347337	7.46269	2	2	0	3.69769e+06	7.46269	2	2	0	2.09391e+06	7.46269	2	2	0	3.29962e+06	11.4428	2	2	0	2.31016e+06
PABP1_HUMAN	P11940	Polyadenylate-binding protein 1 OS=Homo sapiens GN=PABPC1 PE=1 SV=2	69984.1	636	19.1824	15	14	2	2.9351e+06	24.5283	18	17	2	4.01659e+06	10.2201	7	7	1	1.44196e+06	5.34591	4	4	0	986196	14.1509	11	11	1	3.64079e+06	24.6855	18	18	3	4.74411e+06	26.4151	18	18	3	4.44647e+06	22.1698	16	16	3	1.00181e+07
ENPL_HUMAN	P14625	Endoplasmin OS=Homo sapiens GN=HSP90B1 PE=1 SV=1	91545.6	803	17.1856	14	14	11	2.83015e+06	14.8194	12	12	10	1.68911e+06	8.21918	7	7	5	1.29596e+06	7.22291	6	6	4	562199	18.0573	15	15	11	3.5733e+06	16.812	15	14	10	2.9412e+06	17.3101	16	15	11	3.07011e+06	6.84932	5	5	4	1.51336e+06
PA2G4_HUMAN	Q9UQ80	Proliferation-associated protein 2G4 OS=Homo sapiens GN=PA2G4 PE=1 SV=3	43341.3	394	12.1827	5	5	5	1.76659e+06	18.2741	7	7	7	2.19048e+06	18.7817	8	8	8	1.98125e+06	16.4975	6	6	6	1.11038e+06	19.797	8	8	8	3541465	27.1574	11	11	11	3.36139e+06	31.7259	12	12	12	3.32998e+06	18.0203	7	7	7	2.99617e+06
PFD4_HUMAN	Q9NQP4	Prefoldin subunit 4 OS=Homo sapiens GN=PFDN4 PE=1 SV=1	15174.6	134	0	0	0	0		33.5821	4	4	4	4.2156e+06	0	0	0	0		4.47761	1	1	1	277357	24.6269	3	3	3	3.53447e+06	0	0	0	0		4.47761	1	1	1	347133	25.3731	4	4	4	1.30463e+07
HS905_HUMAN	Q58FG0	Putative heat shock protein HSP 90-alpha A5 OS=Homo sapiens GN=HSP90AA5P PE=1 SV=1	38455.8	334	6.88623	4	3	0	1.95705e+06	9.28144	6	5	0	3.1246e+06	6.88623	3	3	0	978162	5.38922	2	2	0	871841	8.98204	5	5	0	3.52393e+06	10.1796	8	6	0	4.58719e+06	10.7784	7	6	0	3.04556e+06	7.18563	4	3	0	2.57639e+06
PPR18_HUMAN	Q6NYC8	Phostensin OS=Homo sapiens GN=PPP1R18 PE=1 SV=1	67083.8	613	0	0	0	0		9.78793	5	4	4	2.5541e+06	0	0	0	0		0	0	0	0		14.1925	8	7	7	3.5222e+06	0	0	0	0		0	0	0	0		21.2072	13	12	12	1.36539e+07
RU17_HUMAN	P08621	U1 small nuclear ribonucleoprotein 70 kDa OS=Homo sapiens GN=SNRNP70 PE=1 SV=2	51139.9	437	4.57666	2	2	2	300917	12.8146	6	6	6	1.70852e+06	10.5263	4	4	4	861138	10.0686	4	4	4	892283	14.6453	7	7	7	3.51535e+06	14.6453	6	6	6	1.19726e+06	12.5858	5	5	5	1.22175e+06	16.7048	8	8	8	7.54076e+06
CATD_HUMAN	P07339	Cathepsin D OS=Homo sapiens GN=CTSD PE=1 SV=1	43913.8	412	17.233	8	8	8	3.83678e+06	19.6602	9	9	9	4760940	15.2913	6	6	6	2.0875e+06	6.06796	3	3	3	924407	16.9903	8	8	8	3.50604e+06	19.6602	9	9	9	4.54402e+06	16.9903	8	8	8	4.66292e+06	12.6214	5	5	5	2.82253e+06
ARPC3_HUMAN	O15145	Actin-related protein 2/3 complex subunit 3 OS=Homo sapiens GN=ARPC3 PE=1 SV=3	20371.4	178	19.6629	4	4	4	4881108	26.9663	5	5	5	5.29859e+06	17.4157	4	4	4	2981527	9.55056	2	2	2	724233	9.55056	2	2	2	3.50529e+06	26.9663	5	5	5	6.49587e+06	26.9663	7	6	6	9.89902e+06	23.0337	4	4	4	4.42083e+06
PDLI1_HUMAN	O00151	PDZ and LIM domain protein 1 OS=Homo sapiens GN=PDLIM1 PE=1 SV=4	35615.2	329	20.0608	7	7	7	1.3799e+06	14.8936	4	4	4	1.90741e+06	11.5502	3	3	3	1.07235e+06	7.90274	2	2	2	927123	13.9818	5	5	5	3492444	27.6596	8	8	8	2.82606e+06	27.3556	9	9	9	3.72691e+06	22.4924	6	6	6	7.80723e+06
GSTP1_HUMAN	P09211	Glutathione S-transferase P OS=Homo sapiens GN=GSTP1 PE=1 SV=2	23163.1	210	8.57143	2	2	2	1.55694e+06	13.3333	3	3	3	2.42362e+06	8.09524	2	2	2	2.21041e+06	8.09524	2	2	2	884990	8.09524	2	2	2	3.4827e+06	13.8095	3	3	3	1.96622e+06	8.57143	2	2	2	1.79501e+06	8.57143	2	2	2	1.86598e+06
CEP55_HUMAN	Q53EZ4	Centrosomal protein of 55 kDa OS=Homo sapiens GN=CEP55 PE=1 SV=3	53615.4	464	0	0	0	0		14.8707	6	6	6	1.66101e+06	0	0	0	0		0	0	0	0		23.7069	12	10	10	3.48155e+06	0	0	0	0		0	0	0	0		20.0431	8	8	8	3.29172e+06
MOES_HUMAN	P26038	Moesin OS=Homo sapiens GN=MSN PE=1 SV=3	67423.9	577	10.9185	8	7	4	1.51649e+06	16.8111	12	12	7	2.07443e+06	18.8908	13	13	10	2.21713e+06	12.305	9	9	9	925698	15.9445	12	12	8	3.47734e+06	18.7175	13	13	7	2.44817e+06	21.1438	17	17	9	2.87223e+06	10.3986	7	7	4	1.83698e+06
VDAC2_HUMAN	P45880	Voltage-dependent anion-selective channel protein 2 OS=Homo sapiens GN=VDAC2 PE=1 SV=2	31160.7	294	19.3878	6	6	5	2235209	32.3129	9	9	8	5.73494e+06	5.44218	2	2	2	388377	2.72109	1	1	1	191126	18.3673	5	5	4	3.43019e+06	15.3061	5	5	4	1.67363e+06	15.3061	5	5	4	1.48472e+06	28.2313	8	8	7	1.34422e+07
GRB2_HUMAN	P62993	Growth factor receptor-bound protein 2 OS=Homo sapiens GN=GRB2 PE=1 SV=1	24996.5	217	14.2857	3	3	3	971396	26.2673	6	6	6	2.85801e+06	17.9724	4	4	4	1.16611e+06	8.29493	2	2	2	504888	22.1198	5	5	5	3.40175e+06	7.8341	2	2	2	500555	18.894	4	4	4	966061	8.29493	2	2	2	1.62303e+06
CA174_HUMAN	Q8IYL3	UPF0688 protein C1orf174 OS=Homo sapiens GN=C1orf174 PE=1 SV=2	25366.8	243	0	0	0	0		13.5802	3	3	3	1.76195e+06	0	0	0	0		0	0	0	0		16.4609	3	3	3	3.39761e+06	0	0	0	0		0	0	0	0		20.5761	5	4	4	10637723
NOP16_HUMAN	Q9Y3C1	Nucleolar protein 16 OS=Homo sapiens GN=NOP16 PE=1 SV=2	21045.1	178	0	0	0	0		18.5393	4	4	4	3.57249e+06	0	0	0	0		0	0	0	0		20.2247	4	4	4	3.37885e+06	0	0	0	0		0	0	0	0		24.7191	5	5	5	9.60808e+06
TBA8_HUMAN	Q9NY65	Tubulin alpha-8 chain OS=Homo sapiens GN=TUBA8 PE=1 SV=1	49627.7	449	5.56793	4	3	0	1.49508e+06	5.56793	4	3	0	1.48492e+06	3.56347	2	2	0	1.04114e+06	3.34076	2	2	0	930778	8.90869	5	5	0	3.35432e+06	7.57238	3	3	0	2.14118e+06	6.01336	2	2	0	1.61428e+06	6.01336	2	2	0	2.87366e+06
RL10_HUMAN	P27635	60S ribosomal protein L10 OS=Homo sapiens GN=RPL10 PE=1 SV=4	24425.9	214	2.80374	1	1	0	1.01566e+06	18.6916	4	4	3	3.72808e+06	7.00935	2	2	1	1.91521e+06	4.20561	1	1	1	747672	7.00935	2	2	1	3.35209e+06	7.94393	3	2	2	2.03298e+06	7.00935	2	2	1	1.96238e+06	13.0841	3	3	2	2.86203e+06
TACC1_HUMAN	O75410	Transforming acidic coiled-coil-containing protein 1 OS=Homo sapiens GN=TACC1 PE=1 SV=2	86202.7	805	0	0	0	0		30.8075	24	22	19	4.60244e+06	0	0	0	0		0	0	0	0		18.3851	15	14	11	3.3284e+06	0	0	0	0		0	0	0	0		39.7516	32	29	24	1.61549e+07
F136A_HUMAN	Q96C01	Protein FAM136A OS=Homo sapiens GN=FAM136A PE=1 SV=1	15436.7	138	5.7971	1	1	1	282819	13.0435	2	2	2	1.38217e+06	19.5652	4	4	4	1.0278e+06	13.7681	2	2	2	661100	19.5652	4	4	4	3.32434e+06	19.5652	3	3	3	1.06264e+06	25.3623	5	5	5	2.05931e+06	13.0435	2	2	2	2.778e+06
RIPK2_HUMAN	O43353	Receptor-interacting serine/threonine-protein kinase 2 OS=Homo sapiens GN=RIPK2 PE=1 SV=2	60274.4	540	0	0	0	0		29.8148	17	14	13	6.06173e+06	0	0	0	0		0	0	0	0		15.7407	8	7	6	3.31995e+06	0	0	0	0		0	0	0	0		35.9259	21	17	16	1.67656e+07
SNRPA_HUMAN	P09012	U1 small nuclear ribonucleoprotein A OS=Homo sapiens GN=SNRPA PE=1 SV=3	31049.3	282	6.02837	2	2	1	1531295	8.86525	3	3	1	1.58834e+06	11.7021	4	4	2	2.57702e+06	8.86525	3	3	2	1.65925e+06	11.7021	4	4	2	3.29409e+06	8.86525	3	3	2	2.48991e+06	11.7021	4	4	2	3.45977e+06	5.31915	2	2	0	1.45429e+06
1433G_HUMAN	P61981	14-3-3 protein gamma OS=Homo sapiens GN=YWHAG PE=1 SV=2	27979	247	8.90688	2	2	1	1.9962e+06	10.9312	3	3	1	3.68591e+06	16.5992	4	4	2	2637709	7.69231	2	2	1	384769	10.9312	3	3	1	3.28935e+06	4.04858	1	1	1	202701	12.9555	3	3	2	2.03311e+06	7.28745	4	3	0	2.95456e+06
R3HD1_HUMAN	Q15032	R3H domain-containing protein 1 OS=Homo sapiens GN=R3HDM1 PE=1 SV=3	118460	1099	0	0	0	0		5.64149	7	6	6	3.58506e+06	0	0	0	0		0	0	0	0		7.64331	9	8	8	3.28591e+06	0	0	0	0		0	0	0	0		13.4668	15	12	11	1.03922e+07
AIM1_HUMAN	Q9Y4K1	Absent in melanoma 1 protein OS=Homo sapiens GN=AIM1 PE=1 SV=3	185373	1723	0	0	0	0		15.5543	23	20	20	4.18158e+06	0	0	0	0		0	0	0	0		11.4916	17	15	15	3.25599e+06	0.69646	1	1	1	20497.8	0.69646	1	1	1	27488.8	22.8091	35	30	30	1.11832e+07
CBX3_HUMAN	Q13185	Chromobox protein homolog 3 OS=Homo sapiens GN=CBX3 PE=1 SV=4	20572.4	183	14.2077	2	2	2	739181	18.0328	6	5	5	7.08003e+06	0	0	0	0		0	0	0	0		14.2077	4	3	3	3.24124e+06	14.2077	2	2	2	425318	7.65027	2	2	2	715794	26.776	7	5	4	2.39644e+07
RL3_HUMAN	P39023	60S ribosomal protein L3 OS=Homo sapiens GN=RPL3 PE=1 SV=2	45757.8	403	10.4218	5	5	4	1.83601e+06	9.42928	4	4	3	1.43643e+06	6.94789	3	3	3	733348	6.45161	3	3	2	1.11732e+06	10.4218	5	5	4	3.22261e+06	15.8809	8	8	7	2.81028e+06	10.67	5	5	4	1.56061e+06	4.21836	2	2	2	843687
TCEA1_HUMAN	P23193	Transcription elongation factor A protein 1 OS=Homo sapiens GN=TCEA1 PE=1 SV=2	33562.1	301	10.299	3	3	2	613599	23.588	6	6	4	2.27041e+06	17.608	5	5	3	758437	10.6312	3	3	1	402545	25.2492	7	7	5	3.22193e+06	8.9701	3	3	2	473143	16.9435	5	5	3	805164	36.8771	9	9	7	6.47512e+06
PIMT_HUMAN	P22061	Protein-L-isoaspartate(D-aspartate) O-methyltransferase OS=Homo sapiens GN=PCMT1 PE=1 SV=4	24378.6	227	17.1806	4	4	4	4.30686e+06	23.348	6	5	5	6.72091e+06	3.96476	1	1	1	1.31014e+06	3.96476	1	1	1	491144	8.81057	3	2	2	3.19244e+06	8.81057	3	2	2	2.83388e+06	13.2159	3	3	3	3.35414e+06	12.3348	4	3	3	6.96941e+06
STRBP_HUMAN	Q96SI9	Spermatid perinuclear RNA-binding protein OS=Homo sapiens GN=STRBP PE=1 SV=1	72820.1	672	1.33929	2	2	0	473916	5.05952	6	4	0	4.24108e+06	2.97619	2	2	0	189052	1.33929	2	2	0	199090	5.05952	4	4	0	3.19081e+06	3.42262	3	3	0	893315	3.42262	4	3	0	1.0223e+06	5.05952	8	6	0	10839845
NIBAN_HUMAN	Q9BZQ8	Protein Niban OS=Homo sapiens GN=FAM129A PE=1 SV=1	101820	928	0	0	0	0		10.6681	9	9	9	1.6625e+06	0	0	0	0		0	0	0	0		13.6853	13	13	13	3.15892e+06	0	0	0	0		0	0	0	0		20.2586	20	19	19	1.36245e+07
LIM3L_HUMAN	P0CW20	LIM and senescent cell antigen-like-containing domain protein 3-like OS=Homo sapiens GN=LIMS3L PE=4 SV=1	13144.2	117	0	0	0	0		30.7692	3	3	0	4.03903e+06	0	0	0	0		0	0	0	0		20.5128	2	2	0	3.13157e+06	6.83761	1	1	0	536183	6.83761	1	1	0	604917	32.4786	4	4	0	1.83499e+07
LIMS3_HUMAN	P0CW19	LIM and senescent cell antigen-like-containing domain protein 3 OS=Homo sapiens GN=LIMS3 PE=2 SV=1	13144.2	117	0	0	0	0		30.7692	3	3	0	4.03903e+06	0	0	0	0		0	0	0	0		20.5128	2	2	0	3.13157e+06	6.83761	1	1	0	536183	6.83761	1	1	0	604917	32.4786	4	4	0	1.83499e+07
NUMA1_HUMAN	Q14980	Nuclear mitotic apparatus protein 1 OS=Homo sapiens GN=NUMA1 PE=1 SV=2	235506	2115	0	0	0	0		5.76832	20	15	15	3.49093e+06	0	0	0	0		0	0	0	0		8.22695	20	17	17	3.11072e+06	0	0	0	0		0	0	0	0		19.1489	37	34	34	5.49061e+06
NOLC1_HUMAN	Q14978	Nucleolar and coiled-body phosphoprotein 1 OS=Homo sapiens GN=NOLC1 PE=1 SV=2	71670.2	699	5.72246	5	4	4	1.13259e+06	5.43634	4	4	4	1.13943e+06	12.7325	12	10	10	2.40001e+06	8.15451	7	6	6	1.41696e+06	11.4449	9	8	8	3.09741e+06	11.1588	9	8	8	1.79644e+06	14.02	10	9	9	2219511	12.8755	10	9	9	3.37521e+06
RBMS1_HUMAN	P29558	RNA-binding motif, single-stranded-interacting protein 1 OS=Homo sapiens GN=RBMS1 PE=1 SV=3	43787.1	406	7.38916	2	2	1	745008	12.3153	4	4	2	2.75805e+06	7.88177	3	3	1	806856	4.18719	2	2	0	526814	11.5764	5	5	1	3.0531e+06	9.1133	3	3	1	1486910	14.7783	5	5	2	2.68661e+06	11.5764	4	4	1	8.04281e+06
ERF3B_HUMAN	Q8IYD1	Eukaryotic peptide chain release factor GTP-binding subunit ERF3B OS=Homo sapiens GN=GSPT2 PE=1 SV=2	68005.8	628	0	0	0	0		10.6688	9	8	0	4.06231e+06	1.27389	1	1	0	70428.6	0	0	0	0		7.16561	7	7	0	3.0516e+06	6.21019	4	4	0	358962	3.02548	2	2	0	207553	10.9873	13	12	0	2.22069e+07
BCL10_HUMAN	O95999	B-cell lymphoma/leukemia 10 OS=Homo sapiens GN=BCL10 PE=1 SV=1	25817.4	233	0	0	0	0		15.8798	4	4	4	3.34385e+06	0	0	0	0		0	0	0	0		11.588	3	3	3	3.04865e+06	0	0	0	0		0	0	0	0		21.8884	6	6	6	1.48266e+07
KHDR1_HUMAN	Q07666	KH domain-containing, RNA-binding, signal transduction-associated protein 1 OS=Homo sapiens GN=KHDRBS1 PE=1 SV=1	47731.3	443	3.61174	2	2	1	906709	12.4153	6	6	3	2.19452e+06	5.41761	2	2	2	881644	5.41761	2	2	2	491773	8.80361	4	4	2	3.02529e+06	2.25734	1	1	1	388718	8.80361	4	4	2	953644	11.9639	5	5	3	2.34729e+06
HNRDL_HUMAN	O14979	Heterogeneous nuclear ribonucleoprotein D-like OS=Homo sapiens GN=HNRPDL PE=1 SV=3	45879.2	420	11.1905	6	5	4	2.71268e+06	14.7619	7	6	5	2.86641e+06	7.38095	3	3	3	1.50865e+06	4.28571	2	2	2	629532	9.28571	4	4	4	3.01967e+06	15.2381	6	6	5	2.58603e+06	14.7619	6	6	5	4.43598e+06	11.6667	5	5	4	3.4174e+06
PHAX_HUMAN	Q9H814	Phosphorylated adapter RNA export protein OS=Homo sapiens GN=PHAX PE=1 SV=1	43877.2	394	0	0	0	0		10.9137	4	4	4	2.08052e+06	0	0	0	0		0	0	0	0		10.4061	6	6	6	3.00604e+06	0	0	0	0		0	0	0	0		27.9188	13	12	12	1.21122e+07
RL5_HUMAN	P46777	60S ribosomal protein L5 OS=Homo sapiens GN=RPL5 PE=1 SV=3	34162.7	297	13.468	5	4	4	1.99129e+06	20.202	7	6	6	3.09573e+06	6.39731	2	2	2	619832	4.3771	2	2	2	771505	15.4882	5	5	5	2.99072e+06	15.8249	4	4	4	1.37446e+06	23.569	9	8	8	3934174	15.1515	5	4	4	6.31745e+06
TCAL3_HUMAN	Q969E4	Transcription elongation factor A protein-like 3 OS=Homo sapiens GN=TCEAL3 PE=1 SV=1	22310.7	200	12	1	1	1	103780	37.5	9	7	1	5.04675e+06	8	1	1	0	108708	0	0	0	0		35	5	5	2	2.98925e+06	0	0	0	0		0	0	0	0		48	10	9	3	1.38561e+07
TBAL3_HUMAN	A6NHL2	Tubulin alpha chain-like 3 OS=Homo sapiens GN=TUBAL3 PE=1 SV=2	49394.9	446	3.58744	3	3	0	902857	3.58744	4	4	0	1.11175e+06	3.58744	2	2	0	916199	3.36323	2	2	0	819084	6.95067	5	5	0	2.97945e+06	5.60538	4	4	0	1.54321e+06	4.03587	3	3	0	1.08579e+06	4.03587	3	3	0	1.67974e+06
SNX3_HUMAN	O60493	Sorting nexin-3 OS=Homo sapiens GN=SNX3 PE=1 SV=3	18604.8	162	29.0123	5	5	4	3.08863e+06	24.6914	4	4	3	2.97134e+06	20.9877	4	4	3	1.62142e+06	0	0	0	0		20.9877	4	4	3	2.96706e+06	31.4815	5	5	4	3.47243e+06	35.8025	6	6	5	4.49521e+06	16.6667	3	3	3	2.82273e+06
BAG2_HUMAN	O95816	BAG family molecular chaperone regulator 2 OS=Homo sapiens GN=BAG2 PE=1 SV=1	23403.3	211	0	0	0	0		9.00474	2	2	2	1.06057e+06	8.05687	2	2	2	313436	3.79147	1	1	1	110322	17.0616	4	4	4	2.95674e+06	4.2654	1	1	1	114949	3.79147	1	1	1	246183	29.3839	7	7	7	1.15653e+07
AKAP8_HUMAN	O43823	A-kinase anchor protein 8 OS=Homo sapiens GN=AKAP8 PE=1 SV=1	75243.3	692	0	0	0	0		9.68208	7	6	6	2.35698e+06	0	0	0	0		0	0	0	0		10.1156	6	6	6	2.95599e+06	0	0	0	0		1.30058	1	1	1	87400.1	25.1445	15	15	15	1.19962e+07
SUCA_HUMAN	P53597	Succinyl-CoA ligase [ADP/GDP-forming] subunit alpha, mitochondrial OS=Homo sapiens GN=SUCLG1 PE=1 SV=4	35888.9	346	11.5607	3	3	3	1.77204e+06	21.9653	6	6	6	3.4704e+06	9.82659	3	3	3	1.73526e+06	5.20231	2	2	2	1.28527e+06	9.82659	3	3	3	2.95331e+06	19.3642	5	5	5	3.47985e+06	21.9653	8	7	7	4.87003e+06	11.5607	3	3	3	2.96389e+06
ERRFI_HUMAN	Q9UJM3	ERBB receptor feedback inhibitor 1 OS=Homo sapiens GN=ERRFI1 PE=1 SV=1	49614.5	462	0	0	0	0		9.74026	6	5	5	5.09877e+06	0	0	0	0		0	0	0	0		9.74026	5	5	5	2.94513e+06	0	0	0	0		0	0	0	0		29.2208	10	10	10	1.10386e+07
CDN1A_HUMAN	P38936	Cyclin-dependent kinase inhibitor 1 OS=Homo sapiens GN=CDKN1A PE=1 SV=3	17882	164	0	0	0	0		20.7317	3	3	3	3.07029e+06	0	0	0	0		0	0	0	0		26.8293	4	4	4	2.93141e+06	0	0	0	0		0	0	0	0		38.4146	6	6	6	1.5945e+07
BAALC_HUMAN	Q8WXS3	Brain and acute leukemia cytoplasmic protein OS=Homo sapiens GN=BAALC PE=2 SV=3	18874.4	180	0	0	0	0		11.1111	4	3	3	4.16842e+06	0	0	0	0		0	0	0	0		10.5556	2	2	2	2.88273e+06	0	0	0	0		0	0	0	0		26.6667	5	5	5	1.43609e+07
ARF4_HUMAN	P18085	ADP-ribosylation factor 4 OS=Homo sapiens GN=ARF4 PE=1 SV=3	20351.7	180	11.6667	3	3	1	1.90486e+06	11.6667	3	3	1	2.29873e+06	11.6667	2	2	1	2.03152e+06	11.6667	2	2	1	600749	11.6667	3	3	1	2.87457e+06	11.6667	3	3	1	3.01105e+06	6.11111	2	2	0	3.06169e+06	6.11111	2	2	0	2.12333e+06
TLN1_HUMAN	Q9Y490	Talin-1 OS=Homo sapiens GN=TLN1 PE=1 SV=3	266718	2541	10.429	22	22	18	778057	15.4664	36	35	30	1.71369e+06	10.9799	26	26	22	856655	8.50059	22	22	19	719588	14.4431	35	35	28	2.86903e+06	17.9063	44	41	36	2.1062e+06	21.4089	53	51	42	2.70467e+06	18.0638	39	38	33	3.40067e+06
PININ_HUMAN	Q9H307	Pinin OS=Homo sapiens GN=PNN PE=1 SV=4	79867.5	717	5.16039	3	3	3	399813	7.67085	6	6	6	703717	10.3208	8	8	8	794727	5.85774	5	5	5	486553	14.0865	13	12	12	2.85459e+06	14.7838	9	9	9	1.23197e+06	17.7127	12	11	11	1.64508e+06	4.04463	2	2	2	311995
RS17L_HUMAN	P0CW22	40S ribosomal protein S17-like OS=Homo sapiens GN=RPS17L PE=3 SV=1	15442.4	135	29.6296	6	4	0	6.89214e+06	28.8889	4	4	0	3733152	16.2963	3	2	0	1.18724e+06	0	0	0	0		16.2963	3	3	0	2.83674e+06	23.7037	8	5	0	1.0283e+07	23.7037	7	5	0	7.72171e+06	23.7037	3	3	0	4.24539e+06
RS17_HUMAN	P08708	40S ribosomal protein S17 OS=Homo sapiens GN=RPS17 PE=1 SV=2	15442.4	135	29.6296	6	4	0	6.89214e+06	28.8889	4	4	0	3733152	16.2963	3	2	0	1.18724e+06	0	0	0	0		16.2963	3	3	0	2.83674e+06	23.7037	8	5	0	1.0283e+07	23.7037	7	5	0	7.72171e+06	23.7037	3	3	0	4.24539e+06
FXR1_HUMAN	P51114	Fragile X mental retardation syndrome-related protein 1 OS=Homo sapiens GN=FXR1 PE=1 SV=3	68892.2	621	0	0	0	0		10.1449	7	7	6	1.76054e+06	1.28824	1	1	0	123586	1.28824	1	1	0	41391.8	13.2045	10	10	7	2.81871e+06	2.89855	2	2	1	268667	4.1868	3	3	1	416828	33.3333	22	20	18	1.57728e+07
RL14_HUMAN	P50914	60S ribosomal protein L14 OS=Homo sapiens GN=RPL14 PE=1 SV=4	23319	215	5.5814	2	1	1	599166	16.2791	4	4	4	3.98721e+06	2.7907	1	1	1	277672	5.5814	2	2	2	1.21404e+06	5.5814	2	2	2	2.78972e+06	11.1628	4	4	4	2.63302e+06	16.7442	4	4	4	2.4034e+06	13.9535	3	3	3	2.09334e+06
SPG20_HUMAN	Q8N0X7	Spartin OS=Homo sapiens GN=SPG20 PE=1 SV=1	71986	666	0	0	0	0		12.9129	10	9	9	4.6374e+06	0	0	0	0		0	0	0	0		11.4114	7	7	7	2.78843e+06	0	0	0	0		0	0	0	0		19.0691	12	10	10	9.19062e+06
PAXI_HUMAN	P49023	Paxillin OS=Homo sapiens GN=PXN PE=1 SV=3	63486.1	591	1.35364	1	1	1	267131	17.9357	9	8	8	3.39485e+06	1.35364	1	1	1	239462	5.58376	3	3	3	454914	10.8291	5	5	5	2.7739e+06	14.044	7	6	6	994823	15.5668	7	7	7	1.19191e+06	26.7343	20	15	15	1.20572e+07
TS101_HUMAN	Q99816	Tumor susceptibility gene 101 protein OS=Homo sapiens GN=TSG101 PE=1 SV=2	43434.6	390	0	0	0	0		15.3846	6	6	6	2.20076e+06	2.5641	1	1	1	105983	0	0	0	0		12.5641	5	5	5	2.76309e+06	0	0	0	0		0	0	0	0		24.6154	9	9	9	7.26312e+06
KT3K_HUMAN	Q9HA64	Ketosamine-3-kinase OS=Homo sapiens GN=FN3KRP PE=1 SV=2	34020.3	309	0	0	0	0		5.50162	3	3	3	3.63645e+06	0	0	0	0		0	0	0	0		2.91262	2	2	2	2.75225e+06	0	0	0	0		0	0	0	0		7.44337	5	4	4	5.79066e+06
PABP4_HUMAN	Q13310	Polyadenylate-binding protein 4 OS=Homo sapiens GN=PABPC4 PE=1 SV=1	70016.3	644	11.0248	7	7	5	709449	20.1863	14	13	8	4792415	1.5528	1	1	0	86228.1	1.08696	1	1	1	51323.6	9.62733	8	8	7	2.72926e+06	15.8385	9	9	4	1.11226e+06	14.5963	8	8	4	1.23104e+06	27.1739	20	19	13	1.98079e+07
SGTA_HUMAN	O43765	Small glutamine-rich tetratricopeptide repeat-containing protein alpha OS=Homo sapiens GN=SGTA PE=1 SV=1	33623.8	313	7.02875	2	2	2	412169	7.34824	2	2	2	1.0445e+06	4.15335	1	1	1	164149	0	0	0	0		18.2109	5	5	5	2729029	2.8754	1	1	1	168703	6.07029	2	2	2	464404	15.9744	4	4	4	3.12837e+06
CD37L_HUMAN	Q7L3B6	Hsp90 co-chaperone Cdc37-like 1 OS=Homo sapiens GN=CDC37L1 PE=1 SV=1	38311.9	337	0	0	0	0		24.0356	7	6	6	3.92851e+06	0	0	0	0		0	0	0	0		8.01187	3	3	3	2.72103e+06	0	0	0	0		0	0	0	0		29.9703	10	8	8	1.34764e+07
HEM2_HUMAN	P13716	Delta-aminolevulinic acid dehydratase OS=Homo sapiens GN=ALAD PE=1 SV=1	35949.5	330	3.0303	1	1	1	385419	10.9091	3	3	3	1186050	16.3636	6	6	6	1.63763e+06	12.7273	4	4	4	713925	13.0303	6	6	6	2.67865e+06	19.697	6	6	6	2.10855e+06	22.4242	8	8	8	2.4384e+06	15.1515	4	4	4	1.62389e+06
TSSC4_HUMAN	Q9Y5U2	Protein TSSC4 OS=Homo sapiens GN=TSSC4 PE=1 SV=3	33582.8	329	0	0	0	0		20.6687	7	6	6	9.53629e+06	0	0	0	0		0	0	0	0		9.72644	3	3	3	2.6709e+06	0	0	0	0		0	0	0	0		17.6292	7	6	6	2.35974e+07
BGH3_HUMAN	Q15582	Transforming growth factor-beta-induced protein ig-h3 OS=Homo sapiens GN=TGFBI PE=1 SV=1	73960.2	683	1.31772	1	1	1	134136	13.1772	8	8	7	1.14806e+06	6.14934	4	4	4	532382	3.80673	3	3	3	412390	9.0776	7	7	6	2.66866e+06	3.80673	3	3	3	356107	4.09956	3	3	3	470162	8.63836	5	5	5	1.13015e+06
COX19_HUMAN	Q49B96	Cytochrome c oxidase assembly protein COX19 OS=Homo sapiens GN=COX19 PE=1 SV=1	10257.1	90	11.1111	1	1	1	436507	24.4444	2	2	2	2.59871e+06	0	0	0	0		0	0	0	0		17.7778	2	2	2	2.66242e+06	11.1111	1	1	1	522503	11.1111	1	1	1	549880	24.4444	3	2	2	5.64405e+06
GLOD4_HUMAN	Q9HC38	Glyoxalase domain-containing protein 4 OS=Homo sapiens GN=GLOD4 PE=1 SV=1	34417.4	313	0	0	0	0		23.6422	9	9	9	4.9022e+06	2.55591	1	1	1	89153.3	0	0	0	0		12.7796	4	4	4	2.65868e+06	6.70927	2	2	2	229334	3.51438	1	1	1	146149	35.1438	14	13	13	2.18719e+07
ATPA_HUMAN	P25705	ATP synthase subunit alpha, mitochondrial OS=Homo sapiens GN=ATP5A1 PE=1 SV=1	59071.8	553	20.0723	11	11	11	1.91296e+06	11.7541	6	6	6	1.15115e+06	12.1157	7	7	7	2.25273e+06	3.4358	2	2	2	190589	10.8499	6	6	6	2.63078e+06	15.009	7	7	7	1.39773e+06	18.264	9	9	9	2.24606e+06	6.87161	3	3	3	736894
MELPH_HUMAN	Q9BV36	Melanophilin OS=Homo sapiens GN=MLPH PE=1 SV=1	64899.2	600	2	1	1	1	60039.3	29.1667	16	14	14	4.30332e+06	0	0	0	0		0	0	0	0		16	8	7	7	2.62065e+06	3.5	1	1	1	82196.8	7.83333	3	3	3	179571	40.1667	21	18	18	1.73154e+07
HXD8_HUMAN	P13378	Homeobox protein Hox-D8 OS=Homo sapiens GN=HOXD8 PE=2 SV=2	31600.7	290	0	0	0	0		8.27586	2	2	2	1.58682e+06	0	0	0	0		0	0	0	0		8.27586	2	2	2	2.60525e+06	0	0	0	0		0	0	0	0		25.1724	6	6	5	8.86197e+06
SPF30_HUMAN	O75940	Survival of motor neuron-related-splicing factor 30 OS=Homo sapiens GN=SMNDC1 PE=1 SV=1	26388.5	238	5.04202	1	1	1	334968	12.1849	3	3	3	2.78777e+06	5.04202	1	1	1	222654	0	0	0	0		10.084	2	2	2	2.60109e+06	5.04202	1	1	1	205140	5.04202	1	1	1	372648	15.1261	4	4	4	9120444
DAP1_HUMAN	P51397	Death-associated protein 1 OS=Homo sapiens GN=DAP PE=1 SV=3	11027.7	102	7.84314	2	1	1	2.22194e+06	7.84314	2	1	1	2.89216e+06	7.84314	1	1	1	1277929	7.84314	1	1	1	858816	7.84314	2	1	1	2.59759e+06	7.84314	1	1	1	2.58203e+06	7.84314	2	1	1	4.38485e+06	15.6863	2	2	2	2.95844e+06
PR40A_HUMAN	O75400	Pre-mRNA-processing factor 40 homolog A OS=Homo sapiens GN=PRPF40A PE=1 SV=2	107103	957	7.10554	7	7	7	1.20867e+06	7.94148	8	8	8	1.93259e+06	7.00104	8	7	7	1.12023e+06	4.28422	4	4	4	524471	8.67294	10	9	9	2.59666e+06	7.21003	7	7	7	1.62944e+06	8.98642	10	9	9	2.67186e+06	10.6583	11	11	11	6.55158e+06
F222B_HUMAN	Q8WU58	Protein FAM222B OS=Homo sapiens GN=FAM222B PE=1 SV=1	58924.4	562	0	0	0	0		5.16014	3	3	3	1.76821e+06	0	0	0	0		0	0	0	0		3.38078	2	2	2	2.59488e+06	0	0	0	0		0	0	0	0		8.8968	5	4	4	6.82243e+06
CBX5_HUMAN	P45973	Chromobox protein homolog 5 OS=Homo sapiens GN=CBX5 PE=1 SV=1	21953.1	191	0	0	0	0		9.94764	2	2	2	1.85073e+06	9.94764	2	2	2	683382	5.75916	1	1	1	204729	9.94764	2	2	2	2.57678e+06	0	0	0	0		0	0	0	0		16.7539	3	3	3	4.68956e+06
KITH_HUMAN	P04183	Thymidine kinase, cytosolic OS=Homo sapiens GN=TK1 PE=1 SV=2	25242.1	234	0	0	0	0		29.9145	9	9	9	4387425	0	0	0	0		0	0	0	0		17.5214	4	4	4	2.56201e+06	0	0	0	0		0	0	0	0		37.1795	11	11	11	1.68079e+07
TXLNG_HUMAN	Q9NUQ3	Gamma-taxilin OS=Homo sapiens GN=TXLNG PE=1 SV=2	60066.2	528	0	0	0	0		17.4242	9	8	8	2.02834e+06	0	0	0	0		0	0	0	0		18.3712	10	9	8	2.51548e+06	0	0	0	0		0	0	0	0		34.4697	18	16	15	1.05736e+07
IPYR_HUMAN	Q15181	Inorganic pyrophosphatase OS=Homo sapiens GN=PPA1 PE=1 SV=2	32445.2	289	14.1869	5	5	5	710045	28.3737	9	8	8	5.18686e+06	5.53633	2	2	2	322430	0	0	0	0		19.3772	5	5	4	2.51454e+06	13.8408	5	5	4	1.26459e+06	14.1869	5	5	5	1.61206e+06	30.4498	12	10	9	2.20043e+07
PRRX2_HUMAN	Q99811	Paired mesoderm homeobox protein 2 OS=Homo sapiens GN=PRRX2 PE=2 SV=2	26581	253	0	0	0	0		11.8577	3	3	0	4.66524e+06	0	0	0	0		0	0	0	0		8.69565	2	2	0	2508590	0	0	0	0		0	0	0	0		11.8577	3	3	0	2.33774e+07
VIGLN_HUMAN	Q00341	Vigilin OS=Homo sapiens GN=HDLBP PE=1 SV=2	140167	1268	8.04416	10	10	10	734457	15.2208	19	18	18	1.99386e+06	6.62461	9	9	9	520216	3.5489	5	5	5	249767	11.3565	17	17	17	2.49969e+06	13.2492	18	18	18	1.75976e+06	20.347	28	27	27	2.33099e+06	24.4479	30	29	29	7.53598e+06
CHERP_HUMAN	Q8IWX8	Calcium homeostasis endoplasmic reticulum protein OS=Homo sapiens GN=CHERP PE=1 SV=3	102435	916	0	0	0	0		9.49782	9	9	9	2.36273e+06	0	0	0	0		0	0	0	0		6.55022	7	7	7	2.48634e+06	0	0	0	0		3.71179	3	3	3	189308	13.7555	14	13	13	1.30286e+07
GELS_HUMAN	P06396	Gelsolin OS=Homo sapiens GN=GSN PE=1 SV=1	84890.4	782	6.52174	6	6	6	960355	15.601	14	13	13	3.12908e+06	7.67263	6	6	6	561963	4.4757	4	4	4	355464	12.4041	10	10	10	2.48512e+06	12.7877	10	9	9	1.29151e+06	14.578	13	11	11	1.7861e+06	9.97442	9	8	8	2.76764e+06
SND1_HUMAN	Q7KZF4	Staphylococcal nuclease domain-containing protein 1 OS=Homo sapiens GN=SND1 PE=1 SV=1	101068	910	14.1758	12	12	12	1.53957e+06	18.4615	16	16	16	2.2433e+06	13.956	13	13	13	1.11955e+06	10.6593	10	10	10	837040	18.1319	16	16	16	2.48154e+06	21.7582	20	20	20	2.65592e+06	26.7033	25	24	24	3.46832e+06	15.2747	13	13	13	3.72913e+06
LRC59_HUMAN	Q96AG4	Leucine-rich repeat-containing protein 59 OS=Homo sapiens GN=LRRC59 PE=1 SV=1	34682.9	307	12.0521	4	4	4	2295648	12.0521	4	4	4	2.5166e+06	9.44625	3	3	3	900672	2.9316	1	1	1	386839	12.7036	4	4	4	2474834	12.7036	4	4	4	2.49923e+06	12.7036	4	4	4	2825635	13.6808	4	4	4	4.10145e+06
GPX4_HUMAN	P36969	Phospholipid hydroperoxide glutathione peroxidase, mitochondrial OS=Homo sapiens GN=GPX4 PE=1 SV=3	22031	197	8.62944	2	2	2	338976	38.0711	8	8	8	5.05894e+06	3.5533	1	1	1	184290	3.5533	1	1	1	203824	16.7513	5	5	5	2.47102e+06	11.6751	2	2	2	479690	11.6751	2	2	2	411716	46.7005	12	11	10	1.64167e+07
TBB6_HUMAN	Q9BUF5	Tubulin beta-6 chain OS=Homo sapiens GN=TUBB6 PE=1 SV=1	49343.1	446	10.5381	7	5	1	1.34601e+06	14.574	7	7	1	2.53664e+06	4.26009	4	4	0	665153	2.01794	4	4	0	682081	12.5561	9	8	1	2.46636e+06	15.0224	10	8	1	4.16362e+06	20.4036	12	10	2	3.66474e+06	8.52018	6	5	0	5.00807e+06
DCTN2_HUMAN	Q13561	Dynactin subunit 2 OS=Homo sapiens GN=DCTN2 PE=1 SV=4	43834	401	6.48379	3	3	3	613410	20.9476	8	8	8	3.0573e+06	10.9726	5	5	5	893063	6.73317	3	3	3	314782	10.9726	5	5	5	2.46603e+06	9.22693	4	4	4	838934	19.7007	8	8	8	1.59041e+06	31.4214	10	10	10	5.59619e+06
ENSA_HUMAN	O43768	Alpha-endosulfine OS=Homo sapiens GN=ENSA PE=1 SV=1	13234.8	121	0	0	0	0		27.2727	3	3	3	5.70169e+06	16.5289	2	2	1	1.0663e+06	7.43802	1	1	1	653954	16.5289	3	3	1	2449712	9.09091	1	1	0	439986	30.5785	4	4	2	1.3392e+06	30.5785	3	3	2	4.27145e+06
CJ032_HUMAN	Q96B45	UPF0693 protein C10orf32 OS=Homo sapiens GN=C10orf32 PE=1 SV=1	11395	105	0	0	0	0		21.9048	2	2	2	2.53653e+06	0	0	0	0		0	0	0	0		21.9048	2	2	2	2.44058e+06	0	0	0	0		0	0	0	0		43.8095	4	4	4	8.19541e+06
ARF5_HUMAN	P84085	ADP-ribosylation factor 5 OS=Homo sapiens GN=ARF5 PE=1 SV=2	20370.6	180	11.6667	3	3	0	1.5533e+06	11.6667	3	3	0	2.19389e+06	11.6667	2	2	1	1682363	11.6667	2	2	1	496116	11.6667	3	3	1	2.44053e+06	11.6667	3	3	0	3.28459e+06	11.6667	3	3	0	4.15575e+06	11.6667	3	3	0	2.84828e+06
SH3G2_HUMAN	Q99962	Endophilin-A1 OS=Homo sapiens GN=SH3GL2 PE=1 SV=1	39599.2	352	3.40909	1	1	0	259332	7.38636	3	3	0	2.42091e+06	3.40909	1	1	0	140244	0	0	0	0		5.39773	2	2	0	2.43877e+06	3.40909	1	1	0	257102	5.39773	2	2	0	757966	5.39773	2	2	0	3.96664e+06
RS2_HUMAN	P15880	40S ribosomal protein S2 OS=Homo sapiens GN=RPS2 PE=1 SV=2	31062.7	293	12.2867	4	4	4	1.65082e+06	6.48464	2	2	2	1.13218e+06	8.87372	3	3	3	2.22746e+06	11.9454	4	4	4	1.23976e+06	6.48464	2	2	2	2.4247e+06	8.87372	3	3	3	1.34663e+06	12.628	4	4	4	1.3698e+06	9.89761	3	3	3	1.285e+06
IMDH2_HUMAN	P12268	Inosine-5'-monophosphate dehydrogenase 2 OS=Homo sapiens GN=IMPDH2 PE=1 SV=2	55223.8	514	8.75486	4	4	3	1.38791e+06	9.14397	4	4	4	1.04996e+06	3.89105	2	2	1	1.20273e+06	5.05837	3	3	2	1.17119e+06	6.80934	4	4	3	2.40407e+06	17.3152	11	9	8	2847543	21.9844	12	10	9	3.37729e+06	16.9261	8	8	7	3.80514e+06
TCPZ_HUMAN	P40227	T-complex protein 1 subunit zeta OS=Homo sapiens GN=CCT6A PE=1 SV=3	57553.7	531	11.4878	7	7	4	1.79744e+06	15.0659	10	10	7	1.702e+06	11.4878	8	8	5	1.7029e+06	3.57815	2	2	2	382709	10.3578	6	6	3	2.40338e+06	11.8644	8	8	5	2.36197e+06	16.0075	10	10	7	3.0666e+06	4.89642	3	3	2	579331
PTN12_HUMAN	Q05209	Tyrosine-protein phosphatase non-receptor type 12 OS=Homo sapiens GN=PTPN12 PE=1 SV=3	86881.8	780	0	0	0	0		26.0256	21	17	17	4.52892e+06	0	0	0	0		0	0	0	0		16.1538	12	11	11	2.39547e+06	0	0	0	0		0	0	0	0		35.8974	28	24	24	1.47179e+07
TCAL5_HUMAN	Q5H9L2	Transcription elongation factor A protein-like 5 OS=Homo sapiens GN=TCEAL5 PE=1 SV=1	23083	206	0	0	0	0		20.8738	6	5	0	4.10699e+06	7.76699	1	1	0	108708	0	0	0	0		12.1359	3	3	0	2.38479e+06	0	0	0	0		0	0	0	0		20.8738	6	5	0	1.02475e+07
TCAL6_HUMAN	Q6IPX3	Transcription elongation factor A protein-like 6 OS=Homo sapiens GN=TCEAL6 PE=1 SV=1	22122.7	200	0	0	0	0		21	5	5	0	2.21932e+06	8	1	1	0	108708	0	0	0	0		12.5	3	3	0	2.38479e+06	0	0	0	0		0	0	0	0		21	5	5	0	6.54776e+06
TMOD2_HUMAN	Q9NZR1	Tropomodulin-2 OS=Homo sapiens GN=TMOD2 PE=1 SV=1	39376.7	351	0	0	0	0		3.7037	2	2	1	983582	1.9943	1	1	1	586242	1.9943	1	1	1	452491	6.26781	4	3	1	2.3761e+06	0	0	0	0		1.9943	1	1	1	534414	2.5641	2	1	0	2.90254e+06
LS14A_HUMAN	Q8ND56	Protein LSM14 homolog A OS=Homo sapiens GN=LSM14A PE=1 SV=3	49761.3	463	0	0	0	0		12.095	8	6	6	2.84154e+06	2.15983	1	1	1	95717.3	0	0	0	0		8.20734	4	4	4	2.3534e+06	0	0	0	0		2.15983	1	1	1	132574	16.8467	8	8	8	1.02577e+07
TANK_HUMAN	Q92844	TRAF family member-associated NF-kappa-B activator OS=Homo sapiens GN=TANK PE=1 SV=2	47208.1	425	0	0	0	0		27.5294	11	11	11	3.85112e+06	0	0	0	0		0	0	0	0		12.9412	7	7	7	2.32224e+06	0	0	0	0		0	0	0	0		40.9412	22	17	17	2.38565e+07
PLST_HUMAN	P13797	Plastin-3 OS=Homo sapiens GN=PLS3 PE=1 SV=4	70220.4	630	1.5873	1	1	1	79545	17.3016	12	12	7	1.69146e+06	5.71429	4	4	3	438581	4.28571	3	3	2	221473	13.3333	9	9	7	2.32091e+06	6.03175	4	4	3	445368	4.28571	3	3	2	340368	23.9683	14	14	11	5.73987e+06
HNRPC_HUMAN	P07910	Heterogeneous nuclear ribonucleoproteins C1/C2 OS=Homo sapiens GN=HNRNPC PE=1 SV=4	33087.7	306	19.9346	7	6	3	2.69256e+06	21.8954	7	7	3	2.77662e+06	11.1111	5	4	2	1.47685e+06	10.7843	4	4	2	586350	11.1111	5	4	2	2.31203e+06	23.2026	10	8	3	4.31725e+06	28.4314	10	9	4	4.19252e+06	31.3725	13	11	5	9.67273e+06
HPRT_HUMAN	P00492	Hypoxanthine-guanine phosphoribosyltransferase OS=Homo sapiens GN=HPRT1 PE=1 SV=2	24369.6	218	5.9633	1	1	1	324385	9.17431	2	2	1	1.64093e+06	11.4679	2	2	2	409670	5.50459	1	1	1	171463	15.1376	3	3	2	2.31026e+06	11.4679	2	2	2	650461	17.4312	3	3	3	1.0257e+06	22.4771	5	4	4	5.67839e+06
ECI1_HUMAN	P42126	Enoyl-CoA delta isomerase 1, mitochondrial OS=Homo sapiens GN=ECI1 PE=1 SV=1	32489.3	302	9.93377	4	4	4	3034899	13.245	6	5	5	4.96785e+06	10.9272	3	3	3	1.04492e+06	0	0	0	0		10.9272	4	4	4	2.309e+06	10.9272	5	4	4	2.15401e+06	10.9272	5	4	4	1.95823e+06	9.27152	2	2	2	548784
ST134_HUMAN	Q8IZP2	Putative protein FAM10A4 OS=Homo sapiens GN=ST13P4 PE=5 SV=1	27211.7	240	18.3333	4	4	0	2485234	18.3333	4	4	0	3.02068e+06	14.1667	3	3	0	1.5371e+06	5.41667	1	1	0	204745	11.25	2	2	0	2.30182e+06	22.0833	5	5	0	4.81535e+06	22.0833	5	5	0	6.04418e+06	18.3333	4	4	0	5.51524e+06
SAP_HUMAN	P07602	Proactivator polypeptide OS=Homo sapiens GN=PSAP PE=1 SV=2	57560	524	8.58779	5	5	5	1.90875e+06	7.06107	4	4	4	2.25061e+06	5.15267	4	4	4	722410	4.77099	3	3	3	468722	9.16031	6	6	6	2.28318e+06	14.1221	8	8	8	3.06859e+06	14.1221	10	10	10	4.46276e+06	13.1679	7	7	7	5.24387e+06
AHNK2_HUMAN	Q8IVF2	Protein AHNAK2 OS=Homo sapiens GN=AHNAK2 PE=1 SV=2	607539	5795	2.13978	11	11	11	113709	8.26575	46	43	42	1.80265e+06	1.79465	9	9	9	93328.3	0.949094	6	5	5	56307.3	8.0069	45	42	41	2.26149e+06	4.00345	20	20	20	218499	3.29594	18	17	17	319077	13.8568	76	69	68	6.35355e+06
CAPZB_HUMAN	P47756	F-actin-capping protein subunit beta OS=Homo sapiens GN=CAPZB PE=1 SV=4	30928.9	277	3.61011	1	1	1	185494	16.9675	4	4	4	1.50836e+06	5.05415	1	1	1	112229	0	0	0	0		17.3285	6	6	6	2.24824e+06	0	0	0	0		0	0	0	0		32.491	8	8	8	9.41307e+06
DDX3X_HUMAN	O00571	ATP-dependent RNA helicase DDX3X OS=Homo sapiens GN=DDX3X PE=1 SV=3	71980.4	662	4.22961	3	3	1	424973	15.5589	11	11	2	1.79588e+06	8.00604	5	5	2	653408	4.68278	3	3	2	256649	16.7674	12	11	3	2.24524e+06	10.423	8	8	0	802621	11.0272	7	7	1	487333	26.435	22	21	4	7.62157e+06
TXD12_HUMAN	O95881	Thioredoxin domain-containing protein 12 OS=Homo sapiens GN=TXNDC12 PE=1 SV=1	18983.6	172	9.30233	2	2	2	2.01618e+06	9.30233	2	2	2	2.34132e+06	9.30233	2	2	2	1.37731e+06	4.06977	1	1	1	667995	9.30233	2	2	2	2.24447e+06	12.7907	3	3	3	3.69298e+06	9.30233	2	2	2	3.50844e+06	18.0233	3	3	3	3.87611e+06
U2AF4_HUMAN	Q8WU68	Splicing factor U2AF 26 kDa subunit OS=Homo sapiens GN=U2AF1L4 PE=1 SV=2	25501.2	220	0	0	0	0		8.63636	3	3	0	1.78443e+06	0	0	0	0		0	0	0	0		7.72727	3	3	0	2.21889e+06	3.63636	1	1	0	265809	3.63636	1	1	0	285929	8.63636	4	4	0	8.80338e+06
SPR2B_HUMAN	P35325	Small proline-rich protein 2B OS=Homo sapiens GN=SPRR2B PE=2 SV=1	7903.7	72	0	0	0	0		48.6111	3	3	0	7.07084e+06	0	0	0	0		0	0	0	0		36.1111	2	2	0	2.21022e+06	0	0	0	0		0	0	0	0		30.5556	2	2	0	6.31356e+06
SPR2D_HUMAN	P22532	Small proline-rich protein 2D OS=Homo sapiens GN=SPRR2D PE=2 SV=2	7817.63	72	0	0	0	0		48.6111	3	3	0	7.07084e+06	0	0	0	0		0	0	0	0		36.1111	2	2	0	2.21022e+06	0	0	0	0		0	0	0	0		30.5556	2	2	0	6.31356e+06
MTNB_HUMAN	Q96GX9	Probable methylthioribulose-1-phosphate dehydratase OS=Homo sapiens GN=APIP PE=1 SV=1	26881.3	242	0	0	0	0		27.2727	8	6	6	4.99727e+06	0	0	0	0		0	0	0	0		16.9421	6	5	5	2.20642e+06	0	0	0	0		0	0	0	0		46.281	19	15	15	2.32727e+07
RINI_HUMAN	P13489	Ribonuclease inhibitor OS=Homo sapiens GN=RNH1 PE=1 SV=2	49203.3	461	13.8829	5	5	5	848567	20.3905	8	8	8	2.26337e+06	9.76139	4	4	4	411826	6.50759	3	3	3	298068	16.4859	7	7	7	2.17858e+06	15.8351	6	6	6	973319	12.1475	4	4	4	545313	18.2213	7	7	7	4.71121e+06
LARP4_HUMAN	Q71RC2	La-related protein 4 OS=Homo sapiens GN=LARP4 PE=1 SV=3	79312.2	724	0	0	0	0		13.3978	8	8	7	1.89784e+06	0	0	0	0		0	0	0	0		10.9116	8	8	8	2.17098e+06	0	0	0	0		3.03867	1	1	1	46928.1	25.5525	17	16	15	1.30547e+07
PPM1G_HUMAN	O15355	Protein phosphatase 1G OS=Homo sapiens GN=PPM1G PE=1 SV=1	58544.9	546	0	0	0	0		8.05861	5	4	4	1.80683e+06	0	0	0	0		0	0	0	0		15.2015	7	7	7	2.16061e+06	0	0	0	0		1.4652	1	1	1	100845	32.0513	15	13	13	1.09684e+07
NEMO_HUMAN	Q9Y6K9	NF-kappa-B essential modulator OS=Homo sapiens GN=IKBKG PE=1 SV=2	47733.5	419	0	0	0	0		16.7064	8	8	8	1.50689e+06	0	0	0	0		0	0	0	0		13.1265	8	8	8	2.15742e+06	0	0	0	0		0	0	0	0		31.2649	16	14	14	9.99446e+06
ROAA_HUMAN	Q99729	Heterogeneous nuclear ribonucleoprotein A/B OS=Homo sapiens GN=HNRNPAB PE=1 SV=2	35880.5	332	5.12048	3	3	3	1.01467e+06	8.43373	3	3	3	1.4312e+06	3.91566	1	1	1	1125958	3.91566	1	1	1	906610	6.3253	2	2	2	2.14539e+06	6.62651	2	2	2	1.29132e+06	9.03614	3	3	3	1.99971e+06	6.62651	2	2	2	1.22202e+06
AMRP_HUMAN	P30533	Alpha-2-macroglobulin receptor-associated protein OS=Homo sapiens GN=LRPAP1 PE=1 SV=1	41023	357	17.3669	6	6	6	1.39297e+06	11.2045	5	5	5	1.53906e+06	13.1653	5	5	5	1.08807e+06	6.44258	3	3	3	718315	20.4482	8	8	8	2.1389e+06	30.2521	13	12	12	3.27323e+06	26.0504	10	9	9	3.87886e+06	4.20168	2	2	2	719495
NUMBL_HUMAN	Q9Y6R0	Numb-like protein OS=Homo sapiens GN=NUMBL PE=1 SV=1	64161	609	0	0	0	0		5.74713	4	4	2	1.31723e+06	1.31363	1	1	0	150950	1.31363	1	1	0	68106.1	8.37438	5	5	2	2.13271e+06	0	0	0	0		1.31363	1	1	0	262107	8.37438	5	5	2	6.78498e+06
IF2B_HUMAN	P20042	Eukaryotic translation initiation factor 2 subunit 2 OS=Homo sapiens GN=EIF2S2 PE=1 SV=2	38106.4	333	16.5165	6	6	6	1.67046e+06	17.1171	6	6	6	2.26514e+07	7.50751	3	3	3	1006245	6.90691	3	3	3	587944	19.2192	6	6	6	2.12457e+06	34.8348	11	11	11	7.25447e+06	29.1291	9	9	9	2.65826e+06	14.1141	4	4	4	5.29489e+07
CCDC9_HUMAN	Q9Y3X0	Coiled-coil domain-containing protein 9 OS=Homo sapiens GN=CCDC9 PE=1 SV=1	58993.3	531	0	0	0	0		5.64972	3	3	3	489759	0	0	0	0		0	0	0	0		5.27307	3	3	3	2.11402e+06	0	0	0	0		0	0	0	0		15.2542	7	7	7	2.785e+06
ERP29_HUMAN	P30040	Endoplasmic reticulum resident protein 29 OS=Homo sapiens GN=ERP29 PE=1 SV=4	28701.2	261	17.2414	4	4	4	1.15942e+06	22.6054	5	5	5	5.88662e+06	16.092	4	4	4	1.26643e+06	7.66284	2	2	2	620890	13.41	3	3	3	2.0975e+06	23.7548	5	5	5	1.84741e+06	26.4368	6	6	6	2.33504e+06	19.9234	4	4	4	7.24267e+06
TGM2_HUMAN	P21980	Protein-glutamine gamma-glutamyltransferase 2 OS=Homo sapiens GN=TGM2 PE=1 SV=2	76621.9	687	19.6507	14	14	12	3.403e+06	15.8661	10	10	9	2.79257e+06	9.75255	6	6	5	609713	6.40466	4	4	3	355200	10.4803	7	7	6	2.07777e+06	18.1951	14	14	13	4.80667e+06	23.7263	17	17	16	6.10376e+06	9.89811	6	6	6	4.58279e+06
FA54B_HUMAN	Q9H019	Protein FAM54B OS=Homo sapiens GN=FAM54B PE=1 SV=2	31327.4	292	0	0	0	0		21.2329	8	6	6	5.11622e+06	0	0	0	0		0	0	0	0		8.21918	2	2	2	2.07725e+06	0	0	0	0		0	0	0	0		32.1918	11	9	9	1.72067e+07
PGK2_HUMAN	P07205	Phosphoglycerate kinase 2 OS=Homo sapiens GN=PGK2 PE=1 SV=3	44381.4	417	5.51559	4	3	0	1.99442e+06	11.7506	7	5	0	3.9526e+06	3.83693	4	3	0	979317	3.83693	3	2	0	271150	3.83693	3	3	0	2.0429e+06	13.1894	7	6	0	3.80959e+06	13.1894	8	6	0	4.09688e+06	11.7506	5	5	0	3.98946e+06
SOGA1_HUMAN	O94964	Protein SOGA1 OS=Homo sapiens GN=SOGA1 PE=1 SV=2	157388	1423	0	0	0	0		19.0443	25	25	24	2.03754e+06	0	0	0	0		0	0	0	0		16.5847	24	24	23	2.0426e+06	0	0	0	0		0	0	0	0		36.3317	47	46	45	8.82404e+06
DBNL_HUMAN	Q9UJU6	Drebrin-like protein OS=Homo sapiens GN=DBNL PE=1 SV=1	47727.7	430	3.72093	1	1	1	103696	16.9767	6	6	6	1265005	6.74419	3	3	3	328291	4.18605	2	2	2	172566	19.5349	8	8	8	2.01129e+06	13.9535	5	5	5	580303	16.7442	6	6	6	736119	28.8372	13	12	12	7.55927e+06
SVIL_HUMAN	O95425	Supervillin OS=Homo sapiens GN=SVIL PE=1 SV=2	244280	2214	0	0	0	0		13.1888	29	25	25	2.989e+06	0	0	0	0		0	0	0	0		10.7498	20	20	20	1.99989e+06	0	0	0	0		0	0	0	0		22.8546	48	45	45	8.68388e+06
ANR39_HUMAN	Q53RE8	Ankyrin repeat domain-containing protein 39 OS=Homo sapiens GN=ANKRD39 PE=1 SV=1	19364.7	183	0	0	0	0		25.1366	6	4	4	6.52357e+06	0	0	0	0		0	0	0	0		24.5902	3	3	3	1.98935e+06	0	0	0	0		0	0	0	0		47.541	7	7	7	1.42041e+07
ATX2_HUMAN	Q99700	Ataxin-2 OS=Homo sapiens GN=ATXN2 PE=1 SV=2	137363	1313	0	0	0	0		5.40746	5	5	5	2.08926e+06	0.609292	1	1	0	46364.6	0.609292	1	1	0	60824.3	4.64585	5	5	4	1.98155e+06	4.11272	4	4	3	274478	5.55979	5	5	4	325841	14.4707	18	16	15	6.68644e+06
PDLI5_HUMAN	Q96HC4	PDZ and LIM domain protein 5 OS=Homo sapiens GN=PDLIM5 PE=1 SV=5	62862.8	596	4.02685	3	3	3	383363	13.0872	8	7	7	1.26525e+06	7.38255	4	4	4	532897	1.1745	1	1	1	231043	12.5839	7	6	6	1.96598e+06	12.5839	7	7	7	1.37256e+06	17.4497	10	9	9	1.68443e+06	23.6577	14	12	12	7.02402e+06
PSA6_HUMAN	P60900	Proteasome subunit alpha type-6 OS=Homo sapiens GN=PSMA6 PE=1 SV=1	27123.9	246	13.0081	3	3	3	1.76452e+06	17.4797	4	4	4	1.76399e+06	13.8211	4	3	3	1.40178e+06	4.06504	1	1	1	363049	13.0081	3	3	3	1.96083e+06	21.5447	5	5	5	3.55746e+06	31.3008	7	7	7	3.91712e+06	13.8211	3	3	3	1.67306e+06
SP100_HUMAN	P23497	Nuclear autoantigen Sp-100 OS=Homo sapiens GN=SP100 PE=1 SV=3	99072.5	879	1.82025	4	2	0	1.23496e+06	6.9397	9	8	3	1.49547e+06	1.82025	3	3	0	608587	1.82025	2	2	0	243873	7.281	9	8	4	1.95258e+06	1.93402	3	3	0	934643	1.93402	3	3	0	841605	18.0887	21	19	11	9.23712e+06
SRRM2_HUMAN	Q9UQ35	Serine/arginine repetitive matrix protein 2 OS=Homo sapiens GN=SRRM2 PE=1 SV=2	289151	2752	6.75872	14	14	14	715584	9.44767	20	20	20	1.1662e+06	7.41279	18	17	17	921366	3.88808	9	9	9	315413	7.95785	19	19	19	1.94078e+06	8.17587	18	16	16	1.03943e+06	9.84738	26	23	23	1.69967e+06	11.7006	24	23	23	3.01551e+06
SUMF1_HUMAN	Q8NBK3	Sulfatase-modifying factor 1 OS=Homo sapiens GN=SUMF1 PE=1 SV=3	40128.7	374	0	0	0	0		7.21925	2	2	2	1.03994e+06	0	0	0	0		0	0	0	0		7.21925	2	2	2	1929452	0	0	0	0		0	0	0	0		7.21925	2	2	2	2.29561e+06
SYRC_HUMAN	P54136	Arginine--tRNA ligase, cytoplasmic OS=Homo sapiens GN=RARS PE=1 SV=2	74801	660	0	0	0	0		13.0303	9	9	9	4.22707e+06	0	0	0	0		0	0	0	0		9.39394	6	6	6	1.92342e+06	1.81818	1	1	1	25254.6	0	0	0	0		23.0303	15	14	14	1.25079e+07
RBPMS_HUMAN	Q93062	RNA-binding protein with multiple splicing OS=Homo sapiens GN=RBPMS PE=1 SV=1	21546.3	196	0	0	0	0		18.3673	3	3	3	2.74003e+06	0	0	0	0		0	0	0	0		14.2857	3	3	3	1.9083e+06	5.10204	1	1	1	200825	0	0	0	0		38.2653	7	7	5	2.98836e+07
MBD2_HUMAN	Q9UBB5	Methyl-CpG-binding domain protein 2 OS=Homo sapiens GN=MBD2 PE=1 SV=1	42650.1	411	0	0	0	0		18.0049	7	6	6	2645192	0	0	0	0		0	0	0	0		9.24574	5	5	4	1.90087e+06	2.43309	1	1	1	67223.7	0	0	0	0		26.5207	10	10	9	1.08438e+07
RN219_HUMAN	Q5W0B1	RING finger protein 219 OS=Homo sapiens GN=RNF219 PE=1 SV=1	79256.3	726	0	0	0	0		14.4628	10	10	10	1.7975e+06	0	0	0	0		0	0	0	0		13.2231	11	11	11	1.89585e+06	0	0	0	0		0	0	0	0		33.7466	26	25	25	9.94034e+06
TCPQ_HUMAN	P50990	T-complex protein 1 subunit theta OS=Homo sapiens GN=CCT8 PE=1 SV=4	59116.6	548	14.781	7	7	7	590755	16.4234	8	8	8	1.0761e+06	12.7737	7	6	6	847301	6.38686	3	3	3	306666	23.5401	12	12	12	1.88752e+06	25.1825	13	13	13	1.44794e+06	25.365	13	13	13	1.50718e+06	15.6934	7	7	7	1073211
SYHC_HUMAN	P12081	Histidine--tRNA ligase, cytoplasmic OS=Homo sapiens GN=HARS PE=1 SV=2	56988.3	509	7.07269	4	4	3	268264	14.9312	8	8	6	1.75866e+06	0	0	0	0		0	0	0	0		14.7348	8	8	6	1.88419e+06	2.35756	1	1	1	59339.6	3.92927	2	2	2	152958	23.1827	12	12	9	8.81262e+06
F120A_HUMAN	Q9NZB2	Constitutive coactivator of PPAR-gamma-like protein 1 OS=Homo sapiens GN=FAM120A PE=1 SV=2	120321	1118	0	0	0	0		10.3757	9	8	8	2.76992e+06	0	0	0	0		0	0	0	0		8.67621	7	7	7	1.87124e+06	0.805009	1	1	1	38084.1	1.9678	2	2	2	60134.9	23.1664	23	21	20	1.00002e+07
RBM39_HUMAN	Q14498	RNA-binding protein 39 OS=Homo sapiens GN=RBM39 PE=1 SV=2	58429	530	7.92453	3	3	3	1.05707e+06	16.0377	8	8	8	2.09459e+06	5.66038	3	3	3	990793	5.66038	3	3	3	575857	8.86792	4	4	4	1.85662e+06	9.81132	4	4	4	1.51529e+06	19.0566	9	9	9	2.2949e+06	10	4	4	4	1.47136e+06
MYH9_HUMAN	P35579	Myosin-9 OS=Homo sapiens GN=MYH9 PE=1 SV=4	225078	1960	10.3571	22	22	15	1.04278e+06	13.4184	27	26	21	1.68853e+06	8.26531	17	17	14	574976	5.96939	14	14	10	444229	11.9898	27	26	20	1.84833e+06	15.8163	36	32	25	1.43836e+06	14.7449	33	30	23	1.53729e+06	9.59184	17	17	11	1.61407e+06
MA7D1_HUMAN	Q3KQU3	MAP7 domain-containing protein 1 OS=Homo sapiens GN=MAP7D1 PE=1 SV=1	91306.6	841	0	0	0	0		11.7717	9	9	9	2.04713e+06	0	0	0	0		0	0	0	0		10.3448	8	8	8	1.84608e+06	0	0	0	0		0	0	0	0		16.0523	13	13	13	5.1016e+06
RAB5A_HUMAN	P20339	Ras-related protein Rab-5A OS=Homo sapiens GN=RAB5A PE=1 SV=2	23385.9	215	0	0	0	0		18.6047	4	4	1	3.21865e+06	5.11628	1	1	0	423253	0	0	0	0		15.814	3	3	1	1.8413e+06	5.11628	1	1	0	666697	10.2326	2	2	0	1.06592e+06	10.2326	2	2	0	5.584e+06
MOB1A_HUMAN	Q9H8S9	MOB kinase activator 1A OS=Homo sapiens GN=MOB1A PE=1 SV=4	24805.7	216	8.33333	2	2	0	1.38094e+06	13.8889	4	3	0	2.41171e+06	8.7963	3	2	0	1.26965e+06	0	0	0	0		8.7963	2	2	0	1840257	23.6111	6	5	0	3.43428e+06	20.3704	5	4	0	4.24985e+06	8.33333	2	2	0	2.78513e+06
MOB1B_HUMAN	Q7L9L4	MOB kinase activator 1B OS=Homo sapiens GN=MOB1B PE=1 SV=3	24848.7	216	8.33333	2	2	0	1.38094e+06	13.8889	4	3	0	2.41171e+06	8.7963	3	2	0	1.26965e+06	0	0	0	0		8.7963	2	2	0	1840257	23.6111	6	5	0	3.43428e+06	20.3704	5	4	0	4.24985e+06	8.33333	2	2	0	2.78513e+06
CAP1_HUMAN	Q01518	Adenylyl cyclase-associated protein 1 OS=Homo sapiens GN=CAP1 PE=1 SV=5	51178.9	475	25.2632	14	12	11	2.40472e+06	26.9474	13	12	12	2.1426e+06	20.6316	10	10	10	1.21443e+06	9.05263	5	5	4	645546	15.7895	7	7	7	1.81833e+06	35.7895	21	17	17	5.68907e+06	34.1053	23	20	20	6.22355e+06	21.8947	11	9	9	3.68155e+06
MCA3_HUMAN	O43324	Eukaryotic translation elongation factor 1 epsilon-1 OS=Homo sapiens GN=EEF1E1 PE=1 SV=1	19572.4	174	6.32184	1	1	1	544220	9.77011	2	2	2	1.09112e+06	6.32184	1	1	1	433501	9.77011	2	2	1	441864	9.77011	2	2	2	1.81017e+06	14.3678	3	3	3	1.52069e+06	23.5632	5	5	4	2896038	9.77011	2	2	2	1.40986e+06
RAGP1_HUMAN	P46060	Ran GTPase-activating protein 1 OS=Homo sapiens GN=RANGAP1 PE=1 SV=1	62892.5	587	2.04429	1	1	1	98939.3	9.71039	5	5	5	857613	9.88075	5	5	5	405057	2.04429	1	1	1	68950	10.9029	6	6	6	1.81006e+06	6.81431	3	3	3	259482	8.51789	4	4	4	404648	21.8058	11	11	11	4.69949e+06
TACC3_HUMAN	Q9Y6A5	Transforming acidic coiled-coil-containing protein 3 OS=Homo sapiens GN=TACC3 PE=1 SV=1	89038.1	838	0	0	0	0		12.6492	9	9	9	1.49016e+06	0	0	0	0		0	0	0	0		10.7399	9	9	9	1803628	0	0	0	0		0	0	0	0		8.94988	7	7	7	1.92631e+06
PABP3_HUMAN	Q9H361	Polyadenylate-binding protein 3 OS=Homo sapiens GN=PABPC3 PE=1 SV=2	69296.9	631	13.1537	9	9	0	1.69161e+06	15.5309	10	10	0	1.69833e+06	4.4374	3	3	0	620383	5.38827	4	4	0	851715	8.24089	7	7	0	1.79382e+06	13.9461	10	10	0	2.47621e+06	16.0063	11	11	0	2.07292e+06	10.7765	8	8	0	4.75061e+06
CD44_HUMAN	P16070	CD44 antigen OS=Homo sapiens GN=CD44 PE=1 SV=3	80077.9	742	5.25606	4	4	4	917500	5.79515	5	5	5	1.37516e+06	6.06469	6	6	6	1.2492e+06	6.06469	5	5	5	859379	4.98652	5	5	5	1.78437e+06	7.54717	7	6	6	2.15461e+06	9.97305	12	10	10	3.95808e+06	4.44744	3	3	3	1.03628e+06
ETFB_HUMAN	P38117	Electron transfer flavoprotein subunit beta OS=Homo sapiens GN=ETFB PE=1 SV=3	27712.2	255	7.05882	2	2	2	579766	9.80392	3	3	3	945616	3.92157	1	1	1	357362	3.92157	1	1	1	265361	12.549	3	3	3	1.769e+06	19.2157	5	5	5	1.73046e+06	25.4902	6	6	6	1.87669e+06	24.7059	6	6	6	3.7133e+06
ATPB_HUMAN	P06576	ATP synthase subunit beta, mitochondrial OS=Homo sapiens GN=ATP5B PE=1 SV=3	56090.7	529	10.2079	6	6	6	1.06588e+06	12.8544	6	6	6	958140	14.9338	8	8	8	1.51912e+06	1.70132	1	1	1	96126.5	9.82987	6	6	6	1.76586e+06	17.7694	9	9	9	2.1256e+06	17.5803	9	9	9	2.14225e+06	9.64083	4	4	4	1.18048e+06
SAHH_HUMAN	P23526	Adenosylhomocysteinase OS=Homo sapiens GN=AHCY PE=1 SV=4	47443.3	432	9.49074	4	4	4	866910	10.4167	4	4	4	889947	9.49074	4	4	4	1.07774e+06	5.55556	2	2	2	273866	9.49074	4	4	4	1.75204e+06	17.3611	7	7	7	2.23964e+06	20.1389	8	8	8	2.44947e+06	14.5833	6	6	6	1.97983e+06
ZC3HF_HUMAN	Q8WU90	Zinc finger CCCH domain-containing protein 15 OS=Homo sapiens GN=ZC3H15 PE=1 SV=1	48250.7	426	3.52113	2	2	2	179419	7.51174	3	3	3	494809	1.64319	1	1	1	139282	0	0	0	0		12.6761	6	6	6	1.72037e+06	4.92958	2	2	2	159924	7.04225	3	3	3	314299	23.4742	9	9	9	3.08583e+06
ACTN2_HUMAN	P35609	Alpha-actinin-2 OS=Homo sapiens GN=ACTN2 PE=1 SV=1	103162	894	10.6264	9	8	0	1.66664e+06	14.094	14	12	0	3.90206e+06	4.58613	6	5	0	716127	1.566	1	1	0	27838.1	6.59955	7	7	0	1.70864e+06	14.094	15	12	0	6.03654e+06	14.094	17	13	0	6.70386e+06	12.8635	11	10	0	4.51803e+06
CLCB_HUMAN	P09497	Clathrin light chain B OS=Homo sapiens GN=CLTB PE=1 SV=1	24853.2	229	4.36681	1	1	1	428681	12.2271	3	3	3	1.4102e+06	8.29694	2	2	2	709049	3.93013	1	1	1	380025	8.29694	2	2	2	1.69926e+06	12.2271	3	3	3	956972	12.2271	3	3	3	1.18372e+06	8.29694	2	2	2	2091944
NU153_HUMAN	P49790	Nuclear pore complex protein Nup153 OS=Homo sapiens GN=NUP153 PE=1 SV=2	149555	1475	0	0	0	0		3.25424	5	5	5	614842	0	0	0	0		0	0	0	0		9.01695	11	11	11	1.69905e+06	0	0	0	0		0	0	0	0		21.2203	27	26	26	8.50154e+06
CSDE1_HUMAN	O75534	Cold shock domain-containing protein E1 OS=Homo sapiens GN=CSDE1 PE=1 SV=2	88075.1	798	3.38346	3	3	3	130744	17.0426	16	14	14	1.98944e+06	3.63409	3	3	3	142008	2.13033	2	2	2	124275	10.9023	10	10	10	1.69805e+06	7.5188	6	6	6	332137	13.4085	11	11	11	722930	24.3108	22	20	20	5.39056e+06
SLIRP_HUMAN	Q9GZT3	SRA stem-loop-interacting RNA-binding protein, mitochondrial OS=Homo sapiens GN=SLIRP PE=1 SV=1	12211.4	109	43.1193	4	4	4	2088206	18.3486	2	2	2	985285	20.1835	2	2	2	1.24385e+06	0	0	0	0		20.1835	2	2	2	1.69173e+06	52.2936	5	5	5	3.35996e+06	52.2936	5	5	5	3.41113e+06	33.0275	3	3	3	2722470
EPN4_HUMAN	Q14677	Clathrin interactor 1 OS=Homo sapiens GN=CLINT1 PE=1 SV=1	66950.2	625	7.36	4	4	4	690396	5.6	3	3	3	791845	3.84	2	2	2	260290	0	0	0	0		8.48	5	5	5	1.68485e+06	10.88	5	5	5	1.02287e+06	13.92	9	8	8	1.81713e+06	5.28	3	3	3	2.10541e+06
PALMD_HUMAN	Q9NP74	Palmdelphin OS=Homo sapiens GN=PALMD PE=1 SV=1	61997.9	551	2.17786	1	1	1	178172	5.80762	3	3	3	191510	5.08167	3	3	3	467923	3.81125	2	2	2	260814	10.1633	6	6	6	1.68443e+06	7.80399	4	4	4	1.44635e+06	12.8857	8	8	8	2.28273e+06	12.5227	6	6	6	1.77047e+06
RLA2_HUMAN	P05387	60S acidic ribosomal protein P2 OS=Homo sapiens GN=RPLP2 PE=1 SV=1	11447.9	115	53.0435	6	4	4	8.70091e+06	53.0435	5	4	4	9.56563e+06	11.3043	1	1	1	329311	0	0	0	0		40	2	2	2	1.67676e+06	53.0435	5	4	4	1.35879e+07	53.913	7	5	5	1.74207e+07	53.0435	4	4	4	1.48758e+07
RRBP1_HUMAN	Q9P2E9	Ribosome-binding protein 1 OS=Homo sapiens GN=RRBP1 PE=1 SV=4	151083	1410	1.48936	2	2	2	64900.3	18.227	22	22	21	1.35562e+06	4.39716	6	6	5	147550	4.96454	7	7	7	157171	15.9574	22	21	20	1.67597e+06	11.0638	14	14	13	456312	11.9149	15	15	14	483855	23.617	29	27	26	4.31334e+06
SAFB1_HUMAN	Q15424	Scaffold attachment factor B1 OS=Homo sapiens GN=SAFB PE=1 SV=4	100914	915	8.19672	7	7	5	582532	11.8033	9	9	4	1.54794e+06	4.37158	3	3	1	191806	1.20219	1	1	0	41317.9	11.0383	10	10	5	1.67353e+06	13.3333	13	13	4	1.7628e+06	17.377	14	14	7	1.87062e+06	16.3934	14	14	5	6.48373e+06
NUFP2_HUMAN	Q7Z417	Nuclear fragile X mental retardation-interacting protein 2 OS=Homo sapiens GN=NUFIP2 PE=1 SV=1	74697.2	695	11.7986	8	8	8	1.29342e+06	13.3813	8	8	8	1.45993e+06	6.76259	4	4	4	599380	5.17986	3	3	3	277671	12.2302	8	8	8	1.66907e+06	20.1439	12	12	12	2.20768e+06	23.3094	14	14	14	3.14184e+06	15.3957	9	9	9	3.50076e+06
FXR2_HUMAN	P51116	Fragile X mental retardation syndrome-related protein 2 OS=Homo sapiens GN=FXR2 PE=1 SV=2	73136.3	673	0	0	0	0		7.87519	5	5	4	966785	1.18871	1	1	0	106341	1.18871	1	1	0	35616.2	6.53789	5	5	2	1.63378e+06	1.18871	1	1	0	174646	2.37741	2	2	0	304741	19.7623	11	11	9	5.8632e+06
PCY1A_HUMAN	P49585	Choline-phosphate cytidylyltransferase A OS=Homo sapiens GN=PCYT1A PE=1 SV=2	41207	367	3.26975	1	1	0	62569.4	12.8065	6	5	4	3.16424e+06	0	0	0	0		0	0	0	0		10.0817	4	4	3	1.63014e+06	0	0	0	0		0	0	0	0		24.5232	8	8	6	6.85298e+06
LIMS1_HUMAN	P48059	LIM and senescent cell antigen-like-containing domain protein 1 OS=Homo sapiens GN=LIMS1 PE=1 SV=4	37127.9	325	6.76923	2	2	1	670274	15.0769	4	4	2	2.43895e+06	3.69231	1	1	1	156289	0	0	0	0		6.76923	3	3	1	1.60653e+06	10.1538	3	3	1	1.18309e+06	18.4615	5	5	2	1.38508e+06	32.3077	14	12	7	1.88082e+07
SAFB2_HUMAN	Q14151	Scaffold attachment factor B2 OS=Homo sapiens GN=SAFB2 PE=1 SV=1	106126	953	4.09234	4	4	2	346641	13.5362	11	11	7	1.71004e+06	4.617	5	5	3	367576	1.88877	2	2	1	89245	10.4932	10	10	6	1.58022e+06	14.6905	14	14	6	1.42157e+06	15.9496	13	13	7	1458540	19.3075	18	18	9	7.0756e+06
AT1A1_HUMAN	P05023	Sodium/potassium-transporting ATPase subunit alpha-1 OS=Homo sapiens GN=ATP1A1 PE=1 SV=1	111878	1023	9.18866	8	8	6	683748	12.219	11	11	6	1.14593e+06	8.40665	8	8	5	852557	5.18084	5	5	3	474684	9.77517	8	8	4	1.57859e+06	17.2043	15	15	7	1.45726e+06	21.6031	19	19	9	2.07309e+06	8.5044	7	7	4	1.00568e+06
ECHM_HUMAN	P30084	Enoyl-CoA hydratase, mitochondrial OS=Homo sapiens GN=ECHS1 PE=1 SV=4	31141.2	290	7.58621	3	2	2	906299	6.2069	2	2	2	860443	6.2069	2	2	2	1.25902e+06	8.62069	3	3	3	749612	6.2069	2	2	2	1.57779e+06	10.6897	3	3	3	1030620	14.8276	4	4	4	1.11217e+06	10.3448	2	2	2	895408
NLTP_HUMAN	P22307	Non-specific lipid-transfer protein OS=Homo sapiens GN=SCP2 PE=1 SV=2	58361.8	547	8.40951	6	6	6	1.12201e+06	10.4205	6	6	6	1.43863e+06	8.59232	5	5	5	880676	2.19378	1	1	1	81937.8	10.6033	6	6	6	1.56705e+06	11.1517	8	8	8	1.42561e+06	12.4314	9	9	9	1.86088e+06	10.4205	6	6	6	1.72621e+06
INF2_HUMAN	Q27J81	Inverted formin-2 OS=Homo sapiens GN=INF2 PE=1 SV=2	133826	1249	0	0	0	0		5.20416	7	7	7	1.17636e+06	0	0	0	0		0	0	0	0		8.32666	9	9	9	1.56125e+06	0	0	0	0		0	0	0	0		26.261	27	26	26	6.77926e+06
C1TC_HUMAN	P11586	C-1-tetrahydrofolate synthase, cytoplasmic OS=Homo sapiens GN=MTHFD1 PE=1 SV=3	100790	935	8.6631	7	7	7	414881	10.1604	8	8	8	549408	5.24064	5	5	5	288175	6.09626	6	6	5	325494	12.7273	12	12	12	1.55538e+06	14.5455	13	13	13	993531	16.3636	17	15	14	1.44632e+06	11.5508	9	9	9	1.85826e+06
SRSF9_HUMAN	Q13242	Serine/arginine-rich splicing factor 9 OS=Homo sapiens GN=SRSF9 PE=1 SV=1	25236.5	221	12.6697	4	3	2	634114	12.6697	4	3	2	1.27076e+06	14.4796	3	3	3	638991	9.50226	2	2	2	412432	19.0045	4	4	4	1.54889e+06	14.9321	3	3	3	770601	22.1719	6	5	4	1.76898e+06	8.59729	2	2	2	1.0889e+06
RS4Y2_HUMAN	Q8TD47	40S ribosomal protein S4, Y isoform 2 OS=Homo sapiens GN=RPS4Y2 PE=1 SV=3	29114.9	263	6.84411	2	2	0	1.39503e+06	6.08365	2	2	0	1.33611e+06	10.2662	4	4	0	1.43921e+06	7.22433	2	2	0	665619	6.08365	2	2	0	1.54785e+06	14.0684	4	4	0	3.38836e+06	11.4068	3	3	0	1.77055e+06	10.2662	3	3	0	2.89556e+06
ACY1_HUMAN	Q03154	Aminoacylase-1 OS=Homo sapiens GN=ACY1 PE=1 SV=1	45438.1	408	16.9118	7	7	7	1.2426e+06	10.7843	4	4	4	739798	6.61765	3	3	3	891462	8.82353	4	4	4	870020	8.82353	4	4	4	1.53492e+06	14.4608	5	5	5	1.1674e+06	18.3824	7	7	7	1.97401e+06	5.88235	2	2	2	368812
NUP50_HUMAN	Q9UKX7	Nuclear pore complex protein Nup50 OS=Homo sapiens GN=NUP50 PE=1 SV=2	49359.4	468	2.77778	1	1	1	65951.5	9.61538	3	3	3	835631	0	0	0	0		0	0	0	0		8.11966	3	3	3	1.52132e+06	0	0	0	0		7.26496	3	3	3	201626	18.8034	7	7	7	3.59407e+06
FUMH_HUMAN	P07954	Fumarate hydratase, mitochondrial OS=Homo sapiens GN=FH PE=1 SV=3	54168.3	510	14.7059	7	7	7	1.23683e+06	14.7059	7	7	7	1.35291e+06	9.41176	5	5	5	819994	5.4902	3	3	3	595063	9.60784	5	5	5	1.52107e+06	13.7255	7	7	7	1.44412e+06	20	11	11	11	2.93002e+06	4.70588	2	2	2	520815
RAB5B_HUMAN	P61020	Ras-related protein Rab-5B OS=Homo sapiens GN=RAB5B PE=1 SV=1	23386	215	0	0	0	0		13.0233	3	3	0	3.03236e+06	5.11628	1	1	0	423253	0	0	0	0		10.2326	2	2	0	1.52053e+06	5.11628	1	1	0	666697	10.2326	2	2	0	1.06592e+06	16.7442	3	3	1	5.7949e+06
ANLN_HUMAN	Q9NQW6	Actin-binding protein anillin OS=Homo sapiens GN=ANLN PE=1 SV=2	121865	1124	0	0	0	0		11.3879	11	11	11	1.02621e+06	0	0	0	0		0	0	0	0		10.8541	12	12	12	1.50682e+06	0	0	0	0		0	0	0	0		17.7936	18	18	18	2.73657e+06
SMTN_HUMAN	P53814	Smoothelin OS=Homo sapiens GN=SMTN PE=1 SV=7	97332.7	917	0	0	0	0		13.1952	10	10	10	902734	0	0	0	0		0	0	0	0		16.5758	13	13	13	1.50622e+06	0	0	0	0		0	0	0	0		9.37841	8	8	8	1.54014e+06
RAB2A_HUMAN	P61019	Ras-related protein Rab-2A OS=Homo sapiens GN=RAB2A PE=1 SV=1	23352.8	212	11.7925	2	2	1	566844	15.0943	3	3	2	992214	16.0377	3	3	2	467502	0	0	0	0		19.3396	4	4	3	1.50567e+06	11.7925	2	2	1	612296	11.7925	2	2	1	814234	11.7925	2	2	1	1.51869e+06
CGBP1_HUMAN	Q9UFW8	CGG triplet repeat-binding protein 1 OS=Homo sapiens GN=CGGBP1 PE=1 SV=2	18598.7	167	0	0	0	0		31.1377	6	5	5	3.47619e+06	0	0	0	0		0	0	0	0		10.7784	2	2	2	1.50308e+06	0	0	0	0		0	0	0	0		31.7365	6	5	5	8.49684e+06
G6PD_HUMAN	P11413	Glucose-6-phosphate 1-dehydrogenase OS=Homo sapiens GN=G6PD PE=1 SV=4	58817.1	515	5.24272	3	3	3	423558	10.2913	6	6	6	1.2957e+06	7.18447	4	4	4	371775	3.30097	2	2	2	209043	13.2039	7	7	7	1.50258e+06	15.1456	8	8	8	1.26531e+06	14.9515	8	8	8	1.52739e+06	25.8252	14	14	14	4.72535e+06
YAED1_HUMAN	Q9NRH1	Yae1 domain-containing protein 1 OS=Homo sapiens GN=YAE1D1 PE=1 SV=1	24977.6	226	0	0	0	0		14.6018	3	3	3	1.32787e+06	0	0	0	0		0	0	0	0		14.6018	3	3	3	1.4948e+06	0	0	0	0		0	0	0	0		14.6018	3	3	3	5.22333e+06
DLDH_HUMAN	P09622	Dihydrolipoyl dehydrogenase, mitochondrial OS=Homo sapiens GN=DLD PE=1 SV=2	53677.1	509	12.3772	6	6	6	1.38234e+06	9.43026	4	4	4	1.06768e+06	7.07269	5	5	5	1.48133e+06	10.2161	6	6	6	1.07224e+06	5.50098	3	3	3	1.48557e+06	11.7878	6	6	6	2.03495e+06	14.3418	8	8	8	2.2364e+06	3.53635	2	2	2	948158
SIAS_HUMAN	Q9NR45	Sialic acid synthase OS=Homo sapiens GN=NANS PE=1 SV=2	39943.5	359	3.89972	1	1	1	130717	18.9415	6	6	6	2.59003e+06	1.67131	1	1	1	131696	0	0	0	0		9.47075	4	4	4	1.48349e+06	8.35655	3	3	3	504473	8.35655	3	3	3	529679	16.9916	6	5	5	6.58194e+06
CRIP2_HUMAN	P52943	Cysteine-rich protein 2 OS=Homo sapiens GN=CRIP2 PE=1 SV=1	22268.1	208	11.0577	2	2	2	1.24249e+06	11.0577	2	2	2	1914163	11.0577	2	2	2	613039	3.36538	1	1	1	192515	11.0577	2	2	2	1.46843e+06	20.1923	3	3	3	988082	20.1923	3	3	3	1.15195e+06	11.0577	2	2	2	1.61239e+06
KHDR3_HUMAN	O75525	KH domain-containing, RNA-binding, signal transduction-associated protein 3 OS=Homo sapiens GN=KHDRBS3 PE=1 SV=1	38469.7	346	1.7341	1	1	0	422877	4.33526	2	2	0	980662	0	0	0	0		0	0	0	0		4.33526	2	2	0	1.44728e+06	0	0	0	0		4.33526	2	2	0	558331	7.51445	3	3	1	1.05258e+06
IF4G1_HUMAN	Q04637	Eukaryotic translation initiation factor 4 gamma 1 OS=Homo sapiens GN=EIF4G1 PE=1 SV=4	173397	1599	0.437774	1	1	0	61689.2	10.0063	16	15	13	1.59536e+06	2.50156	5	5	4	231160	1.62602	3	3	2	129479	8.3177	14	14	13	1.44355e+06	5.25328	8	8	7	392025	7.19199	11	11	10	691355	16.0725	26	23	21	5.49634e+06
CDCA5_HUMAN	Q96FF9	Sororin OS=Homo sapiens GN=CDCA5 PE=1 SV=1	27117.6	252	0	0	0	0		8.33333	2	2	2	786141	0	0	0	0		0	0	0	0		17.8571	3	3	3	1.44332e+06	0	0	0	0		0	0	0	0		17.4603	3	3	3	2.34043e+06
TM119_HUMAN	Q4V9L6	Transmembrane protein 119 OS=Homo sapiens GN=TMEM119 PE=2 SV=1	28686.8	283	0	0	0	0		16.6078	5	5	5	6.58488e+06	0	0	0	0		0	0	0	0		8.48057	2	2	2	1.42955e+06	0	0	0	0		0	0	0	0		22.6148	10	7	7	3.0835e+07
RAE1L_HUMAN	P78406	mRNA export factor OS=Homo sapiens GN=RAE1 PE=1 SV=1	40396	368	2.44565	1	1	1	1.4698e+06	2.44565	2	1	1	676211	2.17391	1	1	1	135059	2.17391	1	1	1	149316	6.25	3	3	3	1.42189e+06	4.61957	2	2	2	850476	6.25	3	3	3	1.05885e+06	17.3913	7	7	7	3.99781e+06
GRL1A_HUMAN	P0CAP2	DNA-directed RNA polymerase II subunit GRINL1A OS=Homo sapiens GN=POLR2M PE=1 SV=1	41024.1	368	0	0	0	0		5.43478	2	2	0	1.67848e+07	0	0	0	0		0	0	0	0		20.9239	7	7	1	1.42075e+06	0	0	0	0		0	0	0	0		33.1522	10	10	1	2.01157e+07
DDX3Y_HUMAN	O15523	ATP-dependent RNA helicase DDX3Y OS=Homo sapiens GN=DDX3Y PE=1 SV=2	72066.4	660	3.0303	2	2	0	309726	13.1818	9	9	0	1.08034e+06	4.54545	3	3	0	478574	1.21212	1	1	0	110107	13.6364	10	9	1	1.41477e+06	10.4545	8	8	0	746625	8.93939	6	6	0	405114	23.4848	19	18	1	5.62223e+06
KANK2_HUMAN	Q63ZY3	KN motif and ankyrin repeat domain-containing protein 2 OS=Homo sapiens GN=KANK2 PE=1 SV=1	89820.3	851	0	0	0	0		7.63807	6	6	5	1.53423e+06	0	0	0	0		0	0	0	0		13.2785	10	10	9	1.39433e+06	0	0	0	0		0	0	0	0		15.5112	11	11	10	5.52236e+06
SHB_HUMAN	Q15464	SH2 domain-containing adapter protein B OS=Homo sapiens GN=SHB PE=1 SV=2	53934.4	509	0	0	0	0		15.9136	7	7	7	1.48332e+06	0	0	0	0		0	0	0	0		12.9666	6	6	6	1.39229e+06	0	0	0	0		0	0	0	0		28.8802	11	11	11	5.58352e+06
T22D2_HUMAN	O75157	TSC22 domain family protein 2 OS=Homo sapiens GN=TSC22D2 PE=1 SV=3	77641.8	780	0	0	0	0		2.82051	2	2	2	677874	0	0	0	0		0	0	0	0		4.10256	3	3	3	1.39026e+06	0	0	0	0		0	0	0	0		4.10256	3	3	3	3586816
PDIA6_HUMAN	Q15084	Protein disulfide-isomerase A6 OS=Homo sapiens GN=PDIA6 PE=1 SV=1	47561.4	440	18.1818	6	6	6	1.53529e+06	22.2727	8	8	8	1.95154e+06	4.77273	2	2	2	627299	4.77273	2	2	2	520593	8.63636	4	3	3	1.38774e+06	15	6	5	5	1.40175e+06	19.7727	7	7	7	1960756	18.6364	6	6	6	2.52228e+06
PDCD5_HUMAN	O14737	Programmed cell death protein 5 OS=Homo sapiens GN=PDCD5 PE=1 SV=3	14146.4	125	28	4	3	3	1.33984e+06	33.6	4	4	4	1.84241e+06	16	3	2	2	1.30342e+06	16	3	2	2	1.12687e+06	16	2	2	2	1.38564e+06	28	4	3	3	1.35305e+06	28	5	3	3	2125428	17.6	2	2	2	1.08858e+06
NASP_HUMAN	P49321	Nuclear autoantigenic sperm protein OS=Homo sapiens GN=NASP PE=1 SV=2	84176.4	788	2.28426	2	2	2	289538	3.17259	3	3	3	1.04726e+06	2.28426	2	2	2	282313	2.28426	2	2	2	111271	3.80711	3	3	3	1.38338e+06	2.53807	2	2	2	181288	1.01523	1	1	1	91890.1	4.69543	5	4	4	3.61663e+06
TAB2_HUMAN	Q9NYJ8	TGF-beta-activated kinase 1 and MAP3K7-binding protein 2 OS=Homo sapiens GN=TAB2 PE=1 SV=1	75085.1	693	0	0	0	0		3.1746	2	2	2	399561	0	0	0	0		0	0	0	0		6.49351	4	4	4	1.37861e+06	0	0	0	0		1.1544	1	1	1	77464.1	7.79221	5	5	5	2.84873e+06
PPIL4_HUMAN	Q8WUA2	Peptidyl-prolyl cis-trans isomerase-like 4 OS=Homo sapiens GN=PPIL4 PE=1 SV=1	56643.6	492	0	0	0	0		13.6179	6	6	6	1.17626e+06	4.06504	2	2	2	144976	2.84553	2	2	2	171594	9.55285	5	5	5	1.3774e+06	1.21951	1	1	1	98907.5	9.14634	4	4	4	325524	17.0732	9	9	9	5.20262e+06
YLPM1_HUMAN	P49750	YLP motif-containing protein 1 OS=Homo sapiens GN=YLPM1 PE=1 SV=3	216968	1951	0.820092	1	1	1	32331.5	4.35674	8	8	8	1.14478e+06	0.666325	1	1	1	59682.7	0.666325	1	1	1	68703.7	3.99795	6	6	6	1.37383e+06	2.61404	3	3	3	114745	1.89646	3	3	3	162207	11.5838	21	17	17	4.91224e+06
RL18A_HUMAN	Q02543	60S ribosomal protein L18a OS=Homo sapiens GN=RPL18A PE=1 SV=2	20554.9	176	16.4773	3	3	3	1.84038e+06	25.5682	6	6	6	3.96079e+06	7.38636	1	1	1	285060	0	0	0	0		13.0682	2	2	2	1.36098e+06	21.0227	3	3	3	1.19161e+06	24.4318	4	4	4	2.41974e+06	9.09091	2	2	2	1.29149e+06
SYAP1_HUMAN	Q96A49	Synapse-associated protein 1 OS=Homo sapiens GN=SYAP1 PE=1 SV=1	39571	352	2.27273	1	1	1	138138	3.97727	2	2	2	846425	2.27273	1	1	1	132959	0	0	0	0		10.2273	4	4	4	1.36007e+06	2.27273	1	1	1	140957	2.27273	1	1	1	211024	11.6477	4	4	4	3.1846e+06
CE170_HUMAN	Q5SW79	Centrosomal protein of 170 kDa OS=Homo sapiens GN=CEP170 PE=1 SV=1	171778	1584	0	0	0	0		9.15404	14	14	12	863759	0	0	0	0		0	0	0	0		11.4268	17	16	15	1.35861e+06	0.883838	1	1	1	21557.8	3.0303	4	4	2	90609.3	21.7803	33	31	28	5.56623e+06
RBM27_HUMAN	Q9P2N5	RNA-binding protein 27 OS=Homo sapiens GN=RBM27 PE=1 SV=2	116995	1060	1.13208	1	1	0	54661.6	4.5283	5	5	5	592211	1.13208	1	1	0	36660	0	0	0	0		2.92453	3	3	2	1.35714e+06	1.13208	1	1	0	76248	2.16981	2	2	1	157820	5.9434	6	6	5	2.69012e+06
DAZP1_HUMAN	Q96EP5	DAZ-associated protein 1 OS=Homo sapiens GN=DAZAP1 PE=1 SV=1	42922.2	407	5.15971	2	2	2	463894	5.40541	2	2	2	591249	6.14251	2	2	2	528374	0	0	0	0		7.61671	3	3	3	1.34042e+06	7.61671	3	3	3	1.11566e+06	7.86241	3	3	3	1.536e+06	5.40541	2	2	2	1.24981e+06
PAP1L_HUMAN	Q4VXU2	Polyadenylate-binding protein 1-like OS=Homo sapiens GN=PABPC1L PE=2 SV=1	67642.7	614	7.16612	4	4	0	703426	7.16612	4	4	0	1.17563e+06	4.07166	3	3	0	700167	1.14007	1	1	0	222221	5.37459	4	4	0	1.33765e+06	7.16612	4	4	0	1.19988e+06	7.16612	4	4	0	1.43988e+06	7.16612	4	4	0	2.79092e+06
GUAA_HUMAN	P49915	GMP synthase [glutamine-hydrolyzing] OS=Homo sapiens GN=GMPS PE=1 SV=1	75993.2	693	3.4632	2	2	2	92192.3	10.6782	7	7	6	922666	1.8759	1	1	1	36868.9	0	0	0	0		8.80231	6	6	6	1.33009e+06	1.5873	1	1	1	52382.9	5.05051	3	3	3	153181	16.4502	11	11	11	4.55445e+06
LAR4B_HUMAN	Q92615	La-related protein 4B OS=Homo sapiens GN=LARP4B PE=1 SV=3	79237	738	0	0	0	0		9.6206	8	7	6	1.79714e+06	0	0	0	0		0	0	0	0		7.04607	5	5	5	1.32043e+06	0	0	0	0		0	0	0	0		15.1762	10	10	9	4.87672e+06
CKAP4_HUMAN	Q07065	Cytoskeleton-associated protein 4 OS=Homo sapiens GN=CKAP4 PE=1 SV=2	64893.1	602	17.608	9	8	8	805435	20.0997	11	10	9	1.15154e+06	10.9635	6	6	5	457025	4.15282	2	2	2	137750	18.6047	9	9	8	1.31167e+06	32.5581	16	16	15	2.68148e+06	32.8904	18	16	15	3.12636e+06	11.2957	5	5	4	922485
KHDR2_HUMAN	Q5VWX1	KH domain-containing, RNA-binding, signal transduction-associated protein 2 OS=Homo sapiens GN=KHDRBS2 PE=1 SV=1	38485.6	349	1.7192	1	1	0	382603	6.59026	3	3	0	990843	0	0	0	0		0	0	0	0		4.29799	2	2	0	1.30944e+06	0	0	0	0		4.29799	2	2	0	505157	4.29799	2	2	0	866075
TOX2_HUMAN	Q96NM4	TOX high mobility group box family member 2 OS=Homo sapiens GN=TOX2 PE=2 SV=2	50369.8	488	0	0	0	0		4.71311	2	2	2	911502	0	0	0	0		0	0	0	0		4.71311	2	2	2	1.30325e+06	0	0	0	0		0	0	0	0		8.81148	3	3	3	3.67675e+06
TERA_HUMAN	P55072	Transitional endoplasmic reticulum ATPase OS=Homo sapiens GN=VCP PE=1 SV=4	88607.9	806	16.5012	14	14	14	1.75006e+06	17.1216	13	13	13	1.45624e+06	9.80149	8	8	8	1.10158e+06	2.8536	2	2	2	341635	11.5385	8	8	8	1.30314e+06	18.8586	16	16	16	2.10653e+06	22.4566	18	18	18	2.71443e+06	13.0273	10	10	10	1.46841e+06
BL1S3_HUMAN	Q6QNY0	Biogenesis of lysosome-related organelles complex 1 subunit 3 OS=Homo sapiens GN=BLOC1S3 PE=1 SV=1	21001	202	0	0	0	0		10.8911	3	3	3	2.16334e+06	0	0	0	0		0	0	0	0		8.41584	2	2	2	1.29638e+06	0	0	0	0		0	0	0	0		22.7723	5	5	5	6.3859e+06
DLGP5_HUMAN	Q15398	Disks large-associated protein 5 OS=Homo sapiens GN=DLGAP5 PE=1 SV=2	93886.1	846	0	0	0	0		10.0473	8	8	8	889017	0	0	0	0		0	0	0	0		10.8747	9	9	9	1.29348e+06	0	0	0	0		0	0	0	0		13.0024	9	9	9	1.95061e+06
SC16A_HUMAN	O15027	Protein transport protein Sec16A OS=Homo sapiens GN=SEC16A PE=1 SV=3	229452	2179	0	0	0	0		5.13997	11	10	10	1.87316e+06	0	0	0	0		0	0	0	0		3.02891	6	6	6	1.29299e+06	0	0	0	0		0	0	0	0		10.8307	21	20	20	6.92807e+06
CRKL_HUMAN	P46109	Crk-like protein OS=Homo sapiens GN=CRKL PE=1 SV=1	33354	303	7.59076	2	2	2	380441	16.1716	4	4	4	962142	7.26073	2	2	2	541635	3.63036	1	1	1	464658	13.2013	3	3	3	1.2596e+06	11.2211	4	4	4	824826	22.1122	6	6	6	1.28358e+06	17.8218	5	5	5	1.73344e+06
RBMS3_HUMAN	Q6XE24	RNA-binding motif, single-stranded-interacting protein 3 OS=Homo sapiens GN=RBMS3 PE=1 SV=1	47151.5	437	3.43249	1	1	0	232020	5.03432	2	2	0	977646	1.60183	1	1	0	378563	1.60183	1	1	0	313474	5.03432	2	2	0	1.25906e+06	5.03432	2	2	0	814400	5.03432	2	2	0	1.05091e+06	5.03432	2	2	0	3.12405e+06
SPAG7_HUMAN	O75391	Sperm-associated antigen 7 OS=Homo sapiens GN=SPAG7 PE=1 SV=2	25728.3	227	0	0	0	0		20.2643	4	4	4	2.08373e+06	0	0	0	0		0	0	0	0		21.1454	3	3	3	1.24406e+06	0	0	0	0		0	0	0	0		32.5991	7	6	6	9.08337e+06
HEXI1_HUMAN	O94992	Protein HEXIM1 OS=Homo sapiens GN=HEXIM1 PE=1 SV=1	40164.6	359	0	0	0	0		10.8635	3	3	2	1.82417e+06	0	0	0	0		0	0	0	0		6.40669	3	2	2	1.23823e+06	0	0	0	0		0	0	0	0		24.5125	9	8	7	1.10762e+07
TMOD1_HUMAN	P28289	Tropomodulin-1 OS=Homo sapiens GN=TMOD1 PE=1 SV=1	40206	359	2.22841	1	1	0	124723	6.96379	3	3	1	1.96011e+06	0	0	0	0		0	0	0	0		3.89972	2	2	0	1.23653e+06	2.22841	1	1	0	167057	2.22841	1	1	0	156272	12.5348	4	4	3	6.35988e+06
RADI_HUMAN	P35241	Radixin OS=Homo sapiens GN=RDX PE=1 SV=1	68279.5	583	7.54717	6	5	2	833137	4.63122	4	4	0	491831	7.89022	5	5	2	733851	4.45969	3	3	3	310803	9.60549	7	7	3	1.22289e+06	8.91938	7	7	2	1.12935e+06	15.4374	12	12	4	1.76067e+06	3.08748	2	2	0	361180
ANR35_HUMAN	Q8N283	Ankyrin repeat domain-containing protein 35 OS=Homo sapiens GN=ANKRD35 PE=2 SV=2	108713	1001	0	0	0	0		7.69231	8	8	8	1.13963e+06	0	0	0	0		0	0	0	0		5.09491	5	5	5	1.22182e+06	0	0	0	0		0	0	0	0		11.8881	13	13	13	3.81429e+06
RAI14_HUMAN	Q9P0K7	Ankycorbin OS=Homo sapiens GN=RAI14 PE=1 SV=2	108180	980	0	0	0	0		12.3469	11	11	10	1.59523e+06	0	0	0	0		0	0	0	0		5.5102	6	6	6	1.21134e+06	0	0	0	0		0.612245	1	1	1	26823.9	18.0612	19	18	18	5.60033e+06
CBR3_HUMAN	O75828	Carbonyl reductase [NADPH] 3 OS=Homo sapiens GN=CBR3 PE=1 SV=3	30572.8	277	5.77617	1	1	0	157460	17.3285	4	4	3	826465	0	0	0	0		0	0	0	0		16.2455	5	4	3	1.20936e+06	5.77617	2	1	0	250293	9.02527	2	2	1	260312	23.8267	6	6	5	3.72232e+06
TCEA2_HUMAN	Q15560	Transcription elongation factor A protein 2 OS=Homo sapiens GN=TCEA2 PE=1 SV=1	33241.1	299	4.34783	1	1	0	257256	7.69231	2	2	0	1.29018e+06	7.69231	2	2	0	293795	7.69231	2	2	0	232540	7.69231	2	2	0	1.20405e+06	3.34448	1	1	0	138468	7.69231	2	2	0	234249	13.3779	4	4	2	2.6866e+06
LUZP1_HUMAN	Q86V48	Leucine zipper protein 1 OS=Homo sapiens GN=LUZP1 PE=1 SV=2	118025	1076	0	0	0	0		16.171	14	14	14	1.17585e+06	0	0	0	0		0	0	0	0		13.3829	13	13	12	1.2023e+06	0	0	0	0		1.11524	1	1	1	81674.4	29.2751	26	25	24	6.09977e+06
ZFP91_HUMAN	Q96JP5	E3 ubiquitin-protein ligase ZFP91 OS=Homo sapiens GN=ZFP91 PE=1 SV=1	62572	570	0	0	0	0		9.12281	6	6	6	1.34323e+06	0	0	0	0		0	0	0	0		11.9298	4	4	4	1.19464e+06	0	0	0	0		0	0	0	0		23.1579	11	11	11	8.09479e+06
SPTN1_HUMAN	Q13813	Spectrin alpha chain, non-erythrocytic 1 OS=Homo sapiens GN=SPTAN1 PE=1 SV=3	281947	2472	6.51294	17	17	17	486421	10.9223	25	25	25	739143	11.5696	28	28	28	672840	6.10841	16	16	16	331117	10.9223	27	26	26	1.19017e+06	15.4126	34	34	34	1.00626e+06	17.0712	40	39	39	1.26998e+06	4.32848	10	10	10	355988
SF3B2_HUMAN	Q13435	Splicing factor 3B subunit 2 OS=Homo sapiens GN=SF3B2 PE=1 SV=2	99379.2	895	6.14525	6	6	6	586372	8.15642	9	8	8	1.01935e+06	3.12849	3	3	3	366541	4.35754	4	4	4	228857	5.81006	6	6	6	1.19005e+06	5.58659	6	5	5	513207	9.05028	8	8	8	1.00806e+06	9.05028	8	8	8	2.12573e+06
ASPC1_HUMAN	Q9BZE9	Tether containing UBX domain for GLUT4 OS=Homo sapiens GN=ASPSCR1 PE=1 SV=1	59408	553	0	0	0	0		11.7541	4	4	4	1.01154e+06	0	0	0	0		0	0	0	0		11.7541	6	6	6	1.17609e+06	0	0	0	0		0	0	0	0		26.0398	10	10	10	4.83037e+06
HEXI2_HUMAN	Q96MH2	Protein HEXIM2 OS=Homo sapiens GN=HEXIM2 PE=1 SV=1	31980.7	286	0	0	0	0		23.0769	7	7	6	3.15111e+06	0	0	0	0		0	0	0	0		13.986	3	3	3	1.15985e+06	0	0	0	0		0	0	0	0		31.4685	12	11	10	1.17839e+07
MPRIP_HUMAN	Q6WCQ1	Myosin phosphatase Rho-interacting protein OS=Homo sapiens GN=MPRIP PE=1 SV=3	114956	1025	0	0	0	0		19.4146	16	15	14	1.29498e+06	0	0	0	0		0	0	0	0		7.31707	6	6	6	1.15951e+06	0	0	0	0		0	0	0	0		22.3415	18	18	17	3.34635e+06
SHLB1_HUMAN	Q9Y371	Endophilin-B1 OS=Homo sapiens GN=SH3GLB1 PE=1 SV=1	40320.9	365	0	0	0	0		4.38356	2	2	1	552094	0	0	0	0		0	0	0	0		15.3425	6	6	6	1.15562e+06	0	0	0	0		0	0	0	0		9.86301	4	4	4	1.79815e+06
PP6R2_HUMAN	O75170	Serine/threonine-protein phosphatase 6 regulatory subunit 2 OS=Homo sapiens GN=PPP6R2 PE=1 SV=2	103642	966	0	0	0	0		7.3499	5	5	5	918899	0	0	0	0		0	0	0	0		9.93789	7	7	7	1.14374e+06	0	0	0	0		0	0	0	0		16.6667	14	13	13	3.8087e+06
COR1C_HUMAN	Q9ULV4	Coronin-1C OS=Homo sapiens GN=CORO1C PE=1 SV=1	52701.2	474	2.1097	1	1	1	165294	7.59494	4	4	3	1.41635e+06	2.74262	1	1	1	75218.7	4.64135	2	2	2	159245	9.49367	5	5	5	1.13747e+06	5.48523	3	3	3	611888	9.2827	4	4	4	625291	20.0422	12	11	10	6.54021e+06
FOXK1_HUMAN	P85037	Forkhead box protein K1 OS=Homo sapiens GN=FOXK1 PE=1 SV=1	74065.1	733	0	0	0	0		10.2319	10	10	9	1.94563e+06	0	0	0	0		0	0	0	0		5.72988	5	5	5	1.13059e+06	0	0	0	0		0	0	0	0		18.0082	15	15	14	6.10965e+06
CC117_HUMAN	Q8IWD4	Coiled-coil domain-containing protein 117 OS=Homo sapiens GN=CCDC117 PE=1 SV=1	30136.2	279	0	0	0	0		8.60215	2	2	2	912804	0	0	0	0		0	0	0	0		8.60215	2	2	2	1.12666e+06	0	0	0	0		0	0	0	0		10.3943	3	3	3	2.65816e+06
GCOM2_HUMAN	Q9BZD3	Putative GRINL1B complex locus protein 2 OS=Homo sapiens GN=GCOM2 PE=5 SV=2	41029.1	368	0	0	0	0		5.43478	2	2	0	1.61134e+07	0	0	0	0		0	0	0	0		17.9348	6	6	0	1.11182e+06	0	0	0	0		0	0	0	0		26.6304	9	9	0	1.91882e+07
VAT1_HUMAN	Q99536	Synaptic vesicle membrane protein VAT-1 homolog OS=Homo sapiens GN=VAT1 PE=1 SV=2	41587.5	393	10.687	4	4	4	982231	8.39695	4	4	3	1.48021e+06	6.87023	2	2	2	552337	2.79898	1	1	1	194123	6.87023	3	3	3	1.11087e+06	19.084	7	7	6	2197034	21.883	7	7	7	2.63613e+06	10.4326	4	4	4	1.87796e+06
RBBP4_HUMAN	Q09028	Histone-binding protein RBBP4 OS=Homo sapiens GN=RBBP4 PE=1 SV=3	46968.3	425	11.5294	5	5	1	946717	6.58824	4	4	0	1.02102e+06	5.17647	3	3	1	900500	3.76471	2	2	0	573707	8	3	3	1	1.1105e+06	11.5294	5	5	1	1.47925e+06	11.2941	6	5	1	1.99211e+06	8.70588	4	4	0	4.04182e+06
UBF1_HUMAN	P17480	Nucleolar transcription factor 1 OS=Homo sapiens GN=UBTF PE=1 SV=1	88212.6	764	1.57068	1	1	1	60425.2	7.72251	5	5	5	653192	1.57068	1	1	1	41941.6	0	0	0	0		6.5445	6	6	6	1.11003e+06	1.57068	1	1	1	80033.9	3.79581	3	3	3	215250	12.5654	9	9	9	2.86642e+06
CPPED_HUMAN	Q9BRF8	Calcineurin-like phosphoesterase domain-containing protein 1 OS=Homo sapiens GN=CPPED1 PE=1 SV=3	35236	314	0	0	0	0		9.55414	3	3	3	1.16456e+06	9.23567	3	3	3	459592	3.50318	1	1	1	139011	6.36943	2	2	2	1.10548e+06	6.36943	2	2	2	488017	6.36943	2	2	2	527434	6.6879	2	2	2	1.41038e+06
RBBP7_HUMAN	Q16576	Histone-binding protein RBBP7 OS=Homo sapiens GN=RBBP7 PE=1 SV=1	47196.4	425	8.70588	4	4	0	753179	12.7059	6	6	2	1.53217e+06	3.76471	2	2	0	637654	3.76471	2	2	0	537850	7.52941	3	3	1	1.103e+06	12.4706	5	5	1	1.29117e+06	12.4706	6	5	1	1.8224e+06	17.6471	7	7	3	5.81495e+06
PA1B3_HUMAN	Q15102	Platelet-activating factor acetylhydrolase IB subunit gamma OS=Homo sapiens GN=PAFAH1B3 PE=1 SV=1	25540.3	231	7.35931	1	1	1	166496	14.7186	3	3	3	583145	7.35931	2	2	2	535232	0	0	0	0		14.7186	3	3	3	1.09692e+06	14.7186	3	3	3	1.11448e+06	14.7186	3	3	3	1.16649e+06	11.2554	2	2	2	494968
TRAD1_HUMAN	O14545	TRAF-type zinc finger domain-containing protein 1 OS=Homo sapiens GN=TRAFD1 PE=1 SV=1	64014.4	582	0	0	0	0		4.29553	2	2	2	543526	0	0	0	0		0	0	0	0		5.84192	3	3	3	1.06641e+06	0	0	0	0		0	0	0	0		9.10653	5	5	5	2.79692e+06
ZN384_HUMAN	Q8TF68	Zinc finger protein 384 OS=Homo sapiens GN=ZNF384 PE=1 SV=2	62169.2	577	0	0	0	0		12.9983	6	6	4	1.90389e+06	0	0	0	0		0	0	0	0		3.29289	2	2	1	1.05984e+06	0	0	0	0		0	0	0	0		15.078	9	8	5	5.97598e+06
OLA1_HUMAN	Q9NTK5	Obg-like ATPase 1 OS=Homo sapiens GN=OLA1 PE=1 SV=2	44441.4	396	6.06061	2	2	2	209921	10.101	4	4	4	1.10754e+06	7.57576	3	3	3	510696	4.0404	2	2	2	271711	9.09091	4	4	4	1.05589e+06	10.101	4	4	4	966129	11.3636	4	4	4	835684	6.81818	3	3	3	1.31217e+06
TCPE_HUMAN	P48643	T-complex protein 1 subunit epsilon OS=Homo sapiens GN=CCT5 PE=1 SV=1	59246.9	541	6.65434	4	4	4	819416	10.7209	6	6	6	591949	5.1756	3	3	3	484917	5.1756	3	3	3	373745	9.98152	6	6	6	1.04562e+06	14.7874	9	9	9	1.19349e+06	12.939	9	8	8	1.32069e+06	7.7634	5	5	5	886552
RABE2_HUMAN	Q9H5N1	Rab GTPase-binding effector protein 2 OS=Homo sapiens GN=RABEP2 PE=1 SV=2	62686.4	569	0	0	0	0		17.3989	10	10	10	1.33172e+06	0	0	0	0		0	0	0	0		11.775	7	7	7	1.04152e+06	0	0	0	0		0	0	0	0		16.5202	10	10	10	4.02738e+06
MKRN2_HUMAN	Q9H000	Probable E3 ubiquitin-protein ligase makorin-2 OS=Homo sapiens GN=MKRN2 PE=1 SV=2	46235.6	416	0	0	0	0		4.80769	2	2	2	273717	0	0	0	0		0	0	0	0		7.69231	5	4	4	1.03675e+06	2.40385	1	1	1	64224.9	1.92308	1	1	1	72616.8	18.0288	10	9	8	5.9693e+06
CT2NL_HUMAN	Q9P2B4	CTTNBP2 N-terminal-like protein OS=Homo sapiens GN=CTTNBP2NL PE=1 SV=2	68881.2	639	0	0	0	0		6.10329	4	4	4	363273	0	0	0	0		0	0	0	0		11.2676	7	7	7	1.03082e+06	0	0	0	0		0	0	0	0		12.0501	9	9	9	2160744
MITF_HUMAN	O75030	Microphthalmia-associated transcription factor OS=Homo sapiens GN=MITF PE=1 SV=2	57940.6	526	0	0	0	0		8.36502	5	5	2	1.19068e+06	0	0	0	0		0	0	0	0		4.75285	4	3	0	1.02808e+06	0	0	0	0		0	0	0	0		4.56274	3	3	0	2590604
RN214_HUMAN	Q8ND24	RING finger protein 214 OS=Homo sapiens GN=RNF214 PE=1 SV=2	76529	703	0	0	0	0		4.97866	3	3	3	246026	0	0	0	0		0	0	0	0		12.5178	8	8	8	1.02153e+06	0	0	0	0		0	0	0	0		16.9275	11	11	11	2.90214e+06
ZFY16_HUMAN	Q7Z3T8	Zinc finger FYVE domain-containing protein 16 OS=Homo sapiens GN=ZFYVE16 PE=1 SV=3	165980	1539	0	0	0	0		7.79727	12	11	11	2.06065e+06	0	0	0	0		0	0	0	0		3.89864	6	6	6	1.02001e+06	0	0	0	0		0	0	0	0		13.8402	18	17	17	5.62592e+06
ATPO_HUMAN	P48047	ATP synthase subunit O, mitochondrial OS=Homo sapiens GN=ATP5O PE=1 SV=1	22908.8	213	23.9437	6	6	6	2854912	22.5352	5	5	5	2.5361e+06	5.16432	1	1	1	394590	3.28638	1	1	1	208573	8.4507	2	2	2	1.01877e+06	14.0845	4	4	4	2.38038e+06	14.0845	4	4	4	2.44706e+06	10.7981	2	2	2	1.34827e+06
SASH1_HUMAN	O94885	SAM and SH3 domain-containing protein 1 OS=Homo sapiens GN=SASH1 PE=1 SV=3	134311	1247	0	0	0	0		9.70329	12	11	11	1.33895e+06	0	0	0	0		0	0	0	0		8.34002	10	10	10	1.01655e+06	0	0	0	0		0	0	0	0		18.6047	23	21	20	6.69033e+06
SRRM1_HUMAN	Q8IYB3	Serine/arginine repetitive matrix protein 1 OS=Homo sapiens GN=SRRM1 PE=1 SV=2	99840.9	904	3.09735	2	2	2	385683	6.63717	5	5	5	832406	4.64602	5	5	5	744892	1.88053	3	3	3	556841	6.52655	6	6	6	1.00657e+06	4.97788	7	5	5	1.31406e+06	7.4115	8	8	8	1.51317e+06	4.97788	4	4	4	1.00832e+06
BSDC1_HUMAN	Q9NW68	BSD domain-containing protein 1 OS=Homo sapiens GN=BSDC1 PE=2 SV=1	46412.1	430	0	0	0	0		5.11628	2	2	2	476900	0	0	0	0		0	0	0	0		7.44186	3	3	3	1.00503e+06	0	0	0	0		0	0	0	0		10.2326	4	4	4	4.03811e+06
PRC2C_HUMAN	Q9Y520	Protein PRRC2C OS=Homo sapiens GN=PRRC2C PE=1 SV=4	311726	2896	0	0	0	0		2.7279	9	8	7	703568	0.448895	1	1	1	18160.5	0.448895	1	1	1	13253.5	4.3163	12	12	11	1.00369e+06	0.345304	1	1	1	14955.9	1.07044	3	3	2	56766.7	11.2914	26	26	25	3.69936e+06
PML_HUMAN	P29590	Protein PML OS=Homo sapiens GN=PML PE=1 SV=3	96143.3	882	0	0	0	0		15.7596	13	13	13	1.45148e+06	0	0	0	0		0	0	0	0		9.97732	9	9	9	1.00067e+06	0	0	0	0		0	0	0	0		13.9456	11	11	11	4.47423e+06
PEG10_HUMAN	Q86TG7	Retrotransposon-derived protein PEG10 OS=Homo sapiens GN=PEG10 PE=1 SV=2	79416.2	708	0	0	0	0		3.67232	2	2	2	405834	0	0	0	0		0	0	0	0		6.49718	4	4	4	1.00056e+06	0	0	0	0		0	0	0	0		9.18079	6	6	6	3.80021e+06
UROK_HUMAN	P00749	Urokinase-type plasminogen activator OS=Homo sapiens GN=PLAU PE=1 SV=2	47945.9	431	2.32019	1	1	1	248075	8.12065	3	3	3	853747	0	0	0	0		0	0	0	0		10.2088	3	3	3	995225	10.2088	3	3	3	409012	10.2088	3	3	3	590126	12.993	4	4	4	2.0925e+06
CND2_HUMAN	Q15003	Condensin complex subunit 2 OS=Homo sapiens GN=NCAPH PE=1 SV=3	81581.6	741	0	0	0	0		6.88259	5	5	5	579249	0	0	0	0		0	0	0	0		3.91363	3	3	3	992489	0	0	0	0		0	0	0	0		11.8758	7	7	7	2.58897e+06
AK1C1_HUMAN	Q04828	Aldo-keto reductase family 1 member C1 OS=Homo sapiens GN=AKR1C1 PE=1 SV=1	36459.1	323	7.43034	3	3	0	529430	7.73994	3	3	0	784681	2.16718	1	1	0	175762	2.16718	1	1	0	126995	7.12074	3	3	0	991632	11.7647	5	5	0	1.1433e+06	9.59752	4	4	0	1.02054e+06	4.95356	2	2	0	632510
SLAI2_HUMAN	Q9P270	SLAIN motif-containing protein 2 OS=Homo sapiens GN=SLAIN2 PE=1 SV=2	60935.8	581	0	0	0	0		12.0482	5	5	5	773410	0	0	0	0		0	0	0	0		11.0155	5	5	5	985023	0	0	0	0		0	0	0	0		27.3666	14	14	14	6.70244e+06
LIMS2_HUMAN	Q7Z4I7	LIM and senescent cell antigen-like-containing domain protein 2 OS=Homo sapiens GN=LIMS2 PE=1 SV=1	38631.6	341	2.93255	1	1	0	181499	6.15836	2	2	0	1.00094e+06	0	0	0	0		0	0	0	0		2.93255	2	2	0	984281	6.15836	2	2	0	499747	9.38416	3	3	0	453377	9.38416	6	5	0	7.35271e+06
KLC4_HUMAN	Q9NSK0	Kinesin light chain 4 OS=Homo sapiens GN=KLC4 PE=1 SV=3	67779.9	619	1.45396	1	1	0	54815.4	6.30048	4	4	0	1.13931e+06	0	0	0	0		0	0	0	0		4.03877	3	3	0	980306	2.90792	2	2	0	162154	2.90792	2	2	0	204628	7.91599	5	5	1	5.02985e+06
6PGL_HUMAN	O95336	6-phosphogluconolactonase OS=Homo sapiens GN=PGLS PE=1 SV=2	27255.6	258	19.3798	4	4	4	1241162	9.30233	2	2	2	564156	7.36434	2	2	2	492279	0	0	0	0		10.4651	2	2	2	973275	17.0543	4	4	4	1.33932e+06	13.5659	3	3	3	1.42739e+06	13.5659	3	3	3	1.25036e+06
GLI2_HUMAN	P10070	Zinc finger protein GLI2 OS=Homo sapiens GN=GLI2 PE=1 SV=4	164653	1586	0	0	0	0		4.85498	6	6	5	759433	0	0	0	0		0	0	0	0		3.15259	5	5	4	969100	0	0	0	0		0	0	0	0		9.20555	12	11	10	3.40177e+06
1A02_HUMAN	P01892	HLA class I histocompatibility antigen, A-2 alpha chain OS=Homo sapiens GN=HLA-A PE=1 SV=1	40462.3	365	3.56164	1	1	0	92256.9	15.6164	4	4	0	1.5155e+06	2.46575	1	1	0	114235	2.46575	1	1	0	149938	12.6027	3	3	0	968282	9.0411	2	2	0	349654	10.9589	3	3	0	599038	17.8082	5	5	0	3.35602e+06
1A69_HUMAN	P10316	HLA class I histocompatibility antigen, A-69 alpha chain OS=Homo sapiens GN=HLA-A PE=1 SV=2	40517.3	365	3.56164	1	1	0	92256.9	15.6164	4	4	0	1.5155e+06	2.46575	1	1	0	114235	2.46575	1	1	0	149938	12.6027	3	3	0	968282	9.0411	2	2	0	349654	10.9589	3	3	0	599038	17.8082	5	5	0	3.35602e+06
SYNCI_HUMAN	Q9H7C4	Syncoilin OS=Homo sapiens GN=SYNC PE=2 SV=3	54879.7	482	0	0	0	0		9.95851	5	5	5	1.11753e+06	0	0	0	0		0	0	0	0		9.54357	6	6	6	955917	0	0	0	0		0	0	0	0		16.39	8	8	8	5.9468e+06
TFEB_HUMAN	P19484	Transcription factor EB OS=Homo sapiens GN=TFEB PE=1 SV=3	52045.7	476	0	0	0	0		3.36134	2	2	0	858534	0	0	0	0		0	0	0	0		3.57143	3	2	0	955570	0	0	0	0		0	0	0	0		3.36134	2	2	0	2.25458e+06
FTO_HUMAN	Q9C0B1	Alpha-ketoglutarate-dependent dioxygenase FTO OS=Homo sapiens GN=FTO PE=1 SV=3	57811	505	1.58416	1	1	1	82459.1	6.93069	4	4	4	658005	3.16832	2	2	2	176311	1.58416	1	1	1	108364	6.93069	4	4	4	948000	6.93069	4	4	4	400294	5.94059	3	3	3	272194	11.8812	7	6	6	1.95786e+06
FINC_HUMAN	P02751	Fibronectin OS=Homo sapiens GN=FN1 PE=1 SV=4	259387	2386	2.51467	5	5	5	185337	3.26907	7	7	7	318027	4.1492	11	11	11	650996	3.772	10	10	10	457115	5.90947	14	14	14	917551	8.21459	18	17	17	698277	9.93294	21	21	21	942847	2.30511	4	4	4	308635
NRDC_HUMAN	O43847	Nardilysin OS=Homo sapiens GN=NRD1 PE=1 SV=2	130431	1150	0	0	0	0		6.17391	7	7	7	995723	0	0	0	0		0	0	0	0		3.13043	3	3	3	913650	0	0	0	0		0	0	0	0		14.8696	18	16	16	7.31934e+06
NT5D1_HUMAN	Q5TFE4	5'-nucleotidase domain-containing protein 1 OS=Homo sapiens GN=NT5DC1 PE=1 SV=1	51202	455	0	0	0	0		3.95604	2	2	2	1.10214e+06	0	0	0	0		0	0	0	0		3.51648	2	2	2	911328	0	0	0	0		0	0	0	0		18.2418	10	8	8	6.89538e+06
DLGP4_HUMAN	Q9Y2H0	Disks large-associated protein 4 OS=Homo sapiens GN=DLGAP4 PE=1 SV=3	105768	992	0	0	0	0		3.02419	3	3	3	492564	0	0	0	0		0	0	0	0		5.24194	4	4	4	909680	0	0	0	0		0	0	0	0		11.3911	9	8	8	3.86606e+06
NAMPT_HUMAN	P43490	Nicotinamide phosphoribosyltransferase OS=Homo sapiens GN=NAMPT PE=1 SV=1	55004.7	491	14.8676	11	9	9	2.36309e+06	18.7373	10	10	10	2.40666e+06	2.85132	2	2	2	197656	0	0	0	0		8.35031	5	5	5	908220	18.9409	13	11	11	4.93762e+06	21.9959	14	12	12	5.0069e+06	13.6456	7	7	7	3.38596e+06
CCDC6_HUMAN	Q16204	Coiled-coil domain-containing protein 6 OS=Homo sapiens GN=CCDC6 PE=1 SV=2	52408.1	474	0	0	0	0		15.1899	8	8	8	2.23785e+06	0	0	0	0		0	0	0	0		5.6962	3	3	3	902748	3.79747	2	2	2	221337	2.1097	1	1	1	134318	18.7764	8	8	8	6.68982e+06
NP1L4_HUMAN	Q99733	Nucleosome assembly protein 1-like 4 OS=Homo sapiens GN=NAP1L4 PE=1 SV=1	42443	375	2.13333	1	1	1	319390	7.46667	3	3	2	1.14439e+06	5.06667	2	2	2	430575	2.93333	1	1	1	205345	5.06667	2	2	2	885777	7.73333	4	3	2	962344	12.2667	4	4	3	795121	7.73333	3	3	2	963024
EFTU_HUMAN	P49411	Elongation factor Tu, mitochondrial OS=Homo sapiens GN=TUFM PE=1 SV=2	49300.2	452	8.18584	4	4	4	1.11211e+06	6.19469	3	3	3	880126	6.63717	3	3	3	767432	3.9823	2	2	2	335160	4.64602	2	2	2	884390	21.9027	10	10	10	2.9976e+06	25	11	11	11	3.53437e+06	10.3982	4	4	4	1.0471e+06
BBX_HUMAN	Q8WY36	HMG box transcription factor BBX OS=Homo sapiens GN=BBX PE=1 SV=1	103495	941	0	0	0	0		3.93199	4	4	4	471723	0	0	0	0		0	0	0	0		4.78215	5	5	5	883057	0	0	0	0		0	0	0	0		14.7715	12	12	12	4.26884e+06
HNRCL_HUMAN	O60812	Heterogeneous nuclear ribonucleoprotein C-like 1 OS=Homo sapiens GN=HNRNPCL1 PE=1 SV=1	31608.8	293	10.5802	3	3	0	566968	13.6519	4	4	0	1.01408e+06	6.14334	2	2	0	460614	3.07167	1	1	0	155614	6.14334	2	2	0	863952	17.0648	6	5	0	2.13024e+06	17.0648	5	5	0	1.79342e+06	17.7474	7	6	0	4.72727e+06
SRRT_HUMAN	Q9BXP5	Serrate RNA effector molecule homolog OS=Homo sapiens GN=SRRT PE=1 SV=1	99818.5	876	1.94064	2	2	2	105418	7.76256	7	7	7	884921	2.28311	2	2	2	105397	2.28311	2	2	2	102494	10.1598	9	9	9	862958	9.47489	8	8	8	640876	7.76256	6	6	6	474734	7.30594	6	6	6	961113
RN220_HUMAN	Q5VTB9	E3 ubiquitin-protein ligase RNF220 OS=Homo sapiens GN=RNF220 PE=1 SV=1	61811.7	566	0	0	0	0		3.53357	2	2	2	620471	0	0	0	0		0	0	0	0		3.00353	2	2	2	860420	0	0	0	0		0	0	0	0		9.89399	5	5	5	4.81618e+06
ANX11_HUMAN	P50995	Annexin A11 OS=Homo sapiens GN=ANXA11 PE=1 SV=1	53793.2	505	6.73267	3	3	3	534707	8.11881	4	4	4	704296	5.34653	3	3	3	422198	1.38614	1	1	1	142375	6.73267	3	3	3	855983	15.2475	8	8	8	1380549	13.6634	7	7	7	1.39895e+06	2.77228	2	2	1	4.53993e+07
RBBP6_HUMAN	Q7Z6E9	E3 ubiquitin-protein ligase RBBP6 OS=Homo sapiens GN=RBBP6 PE=1 SV=1	197713	1792	1.95312	4	4	3	354814	4.35268	8	7	7	722760	6.69643	13	13	12	795153	2.73438	5	5	5	288113	3.79464	7	7	7	849099	8.53795	16	15	14	1.22754e+06	8.70536	16	15	14	1.23139e+06	2.56696	4	4	4	403579
LSMD1_HUMAN	Q9BRA0	LSM domain-containing protein 1 OS=Homo sapiens GN=LSMD1 PE=1 SV=1	13279.6	125	0	0	0	0		14.4	2	2	2	1011251	0	0	0	0		0	0	0	0		14.4	2	2	2	845155	0	0	0	0		0	0	0	0		23.2	3	3	3	4115376
RNF25_HUMAN	Q96BH1	E3 ubiquitin-protein ligase RNF25 OS=Homo sapiens GN=RNF25 PE=1 SV=1	50704.8	459	0	0	0	0		4.3573	2	2	2	560146	0	0	0	0		0	0	0	0		6.10022	3	3	3	841028	0	0	0	0		0	0	0	0		13.2898	5	5	5	3.32932e+06
TBCD5_HUMAN	Q92609	TBC1 domain family member 5 OS=Homo sapiens GN=TBC1D5 PE=1 SV=1	87443	795	0	0	0	0		9.81132	7	7	7	1.42429e+06	0	0	0	0		0	0	0	0		7.16981	5	5	5	839382	0	0	0	0		0	0	0	0		12.2013	9	9	9	4.45029e+06
TFE3_HUMAN	P19532	Transcription factor E3 OS=Homo sapiens GN=TFE3 PE=1 SV=4	60314	575	0	0	0	0		2.6087	2	2	0	643526	0	0	0	0		0	0	0	0		2.78261	3	2	0	834267	0	0	0	0		0	0	0	0		2.6087	2	2	0	1.72089e+06
TCPA_HUMAN	P17987	T-complex protein 1 subunit alpha OS=Homo sapiens GN=TCP1 PE=1 SV=1	59711.8	556	7.01439	4	4	4	455453	10.9712	6	6	6	703678	8.81295	5	5	5	571564	4.4964	3	3	3	222325	9.53237	5	5	5	833765	7.55396	4	4	4	443082	10.2518	6	6	6	729971	3.77698	2	2	2	260500
ARFG1_HUMAN	Q8N6T3	ADP-ribosylation factor GTPase-activating protein 1 OS=Homo sapiens GN=ARFGAP1 PE=1 SV=2	43774.6	406	2.21675	1	1	1	139850	10.5911	3	3	3	1.05218e+06	0	0	0	0		3.44828	1	1	1	58225.1	5.17241	2	2	2	833763	0	0	0	0		5.66502	2	2	2	233125	22.4138	9	8	8	9.04171e+06
CRTC1_HUMAN	Q6UUV9	CREB-regulated transcription coactivator 1 OS=Homo sapiens GN=CRTC1 PE=1 SV=2	65896.6	634	0	0	0	0		2.68139	2	2	2	620062	0	0	0	0		0	0	0	0		2.68139	2	2	2	830710	0	0	0	0		0	0	0	0		9.46372	5	5	5	1.96682e+06
RUVB1_HUMAN	Q9Y265	RuvB-like 1 OS=Homo sapiens GN=RUVBL1 PE=1 SV=1	49794.4	456	5.04386	2	2	2	588223	7.45614	3	3	3	765746	7.89474	3	3	3	499823	4.60526	2	2	2	225033	7.89474	3	3	3	829878	7.89474	3	3	3	780675	10.307	4	4	4	1.05505e+06	5.04386	2	2	2	445293
SRGP2_HUMAN	O75044	SLIT-ROBO Rho GTPase-activating protein 2 OS=Homo sapiens GN=SRGAP2 PE=1 SV=2	119059	1071	0	0	0	0		5.88235	7	7	4	999344	0	0	0	0		0	0	0	0		7.09617	7	7	4	821969	0	0	0	0		0	0	0	0		14.6592	15	14	11	4.31342e+06
GRN_HUMAN	P28799	Granulins OS=Homo sapiens GN=GRN PE=1 SV=2	62778.1	593	4.55312	2	2	2	154574	7.75717	5	4	4	897253	0	0	0	0		0	0	0	0		8.60034	4	4	4	820384	4.04722	2	2	2	217799	6.23946	4	4	4	602336	4.55312	2	2	2	1.0662e+06
IRGQ_HUMAN	Q8WZA9	Immunity-related GTPase family Q protein OS=Homo sapiens GN=IRGQ PE=1 SV=1	62212.6	623	0	0	0	0		4.97592	3	3	3	418928	0	0	0	0		0	0	0	0		8.98876	5	5	5	814409	0	0	0	0		0	0	0	0		11.878	6	6	6	3.24017e+06
GEM_HUMAN	P55040	GTP-binding protein GEM OS=Homo sapiens GN=GEM PE=1 SV=1	33478.1	296	0	0	0	0		13.8514	4	4	3	1.27359e+06	0	0	0	0		0	0	0	0		6.75676	2	2	1	814253	0	0	0	0		3.04054	1	1	0	127752	17.9054	5	5	4	3.69013e+06
SNX5_HUMAN	Q9Y5X3	Sorting nexin-5 OS=Homo sapiens GN=SNX5 PE=1 SV=1	46321.3	404	5.19802	2	2	2	230518	6.93069	3	3	3	541501	2.72277	1	1	1	95716.5	0	0	0	0		9.90099	4	4	4	811995	10.8911	4	4	4	418974	8.16832	3	3	3	367046	8.91089	3	3	3	655896
1A68_HUMAN	P01891	HLA class I histocompatibility antigen, A-68 alpha chain OS=Homo sapiens GN=HLA-A PE=1 SV=4	40449.2	365	0	0	0	0		12.0548	3	3	0	1.31846e+06	2.46575	1	1	0	119674	2.46575	1	1	0	157078	9.0411	2	2	0	802698	9.0411	2	2	0	366304	10.9589	3	3	0	627564	14.2466	4	4	0	2.6581e+06
1A30_HUMAN	P16188	HLA class I histocompatibility antigen, A-30 alpha chain OS=Homo sapiens GN=HLA-A PE=1 SV=2	40445.3	365	0	0	0	0		8.49315	2	2	0	654420	2.46575	1	1	0	119674	2.46575	1	1	0	157078	9.0411	2	2	0	802698	9.0411	2	2	0	366304	10.9589	3	3	0	627564	17.8082	5	5	0	2.85519e+06
1A31_HUMAN	P16189	HLA class I histocompatibility antigen, A-31 alpha chain OS=Homo sapiens GN=HLA-A PE=2 SV=2	40544.3	365	0	0	0	0		8.49315	2	2	0	654420	2.46575	1	1	0	119674	2.46575	1	1	0	157078	9.0411	2	2	0	802698	9.0411	2	2	0	366304	10.9589	3	3	0	627564	14.2466	4	4	0	2.6581e+06
1A33_HUMAN	P16190	HLA class I histocompatibility antigen, A-33 alpha chain OS=Homo sapiens GN=HLA-A PE=1 SV=3	40432.3	365	0	0	0	0		8.49315	2	2	0	654420	2.46575	1	1	0	119674	2.46575	1	1	0	157078	9.0411	2	2	0	802698	9.0411	2	2	0	366304	10.9589	3	3	0	627564	14.2466	4	4	0	2.6581e+06
1A03_HUMAN	P04439	HLA class I histocompatibility antigen, A-3 alpha chain OS=Homo sapiens GN=HLA-A PE=1 SV=2	40413.3	365	0	0	0	0		8.49315	2	2	0	654420	2.46575	1	1	0	119674	2.46575	1	1	0	157078	9.0411	2	2	0	802698	9.0411	2	2	0	366304	10.9589	3	3	0	627564	14.5205	4	4	0	2.62229e+06
DSRAD_HUMAN	P55265	Double-stranded RNA-specific adenosine deaminase OS=Homo sapiens GN=ADAR PE=1 SV=4	134187	1226	0	0	0	0		9.3801	12	12	12	854941	0	0	0	0		0	0	0	0		7.09625	9	9	9	796603	0	0	0	0		0	0	0	0		18.3524	26	25	25	7.27634e+06
GOGA2_HUMAN	Q08379	Golgin subfamily A member 2 OS=Homo sapiens GN=GOLGA2 PE=1 SV=3	111975	1002	0	0	0	0		6.08782	5	5	5	512116	0	0	0	0		0	0	0	0		7.88423	7	7	7	795138	0	0	0	0		0	0	0	0		19.0619	15	15	15	3.51374e+06
HMGB2_HUMAN	P26583	High mobility group protein B2 OS=Homo sapiens GN=HMGB2 PE=1 SV=2	23728.8	209	12.4402	2	2	2	927627	27.7512	7	6	4	4.5379e+06	10.5263	2	2	1	498818	0	0	0	0		11.4833	2	2	2	793770	19.1388	5	4	4	4.59191e+06	18.6603	4	3	2	3.76637e+06	26.7943	5	5	3	1.186e+07
PSA7_HUMAN	O14818	Proteasome subunit alpha type-7 OS=Homo sapiens GN=PSMA7 PE=1 SV=1	27643.7	248	23.3871	5	5	3	2.18703e+06	21.7742	4	4	2	1.00988e+06	11.2903	3	3	2	1.37962e+06	3.62903	1	1	1	268756	8.06452	2	2	1	776124	27.4194	6	6	4	2.8729e+06	30.2419	7	7	5	3.7645e+06	21.7742	4	4	2	1.73173e+06
GPX1_HUMAN	P07203	Glutathione peroxidase 1 OS=Homo sapiens GN=GPX1 PE=1 SV=4	21881.2	203	0	0	0	0		13.3005	2	2	2	480850	0	0	0	0		0	0	0	0		9.35961	2	2	2	775854	0	0	0	0		0	0	0	0		42.3645	8	8	8	9.19052e+06
HDGR2_HUMAN	Q7Z4V5	Hepatoma-derived growth factor-related protein 2 OS=Homo sapiens GN=HDGFRP2 PE=1 SV=1	72942.6	671	1.04322	1	1	1	82453	8.64382	6	6	5	1.27293e+06	3.57675	2	2	2	176416	5.06706	3	3	3	110049	6.85544	4	4	4	770688	3.57675	2	2	2	219465	6.11028	4	4	4	307745	5.06706	3	3	3	1.14689e+06
TP53B_HUMAN	Q12888	Tumor suppressor p53-binding protein 1 OS=Homo sapiens GN=TP53BP1 PE=1 SV=2	209490	1972	0	0	0	0		7.20081	11	11	11	769750	0	0	0	0		0	0	0	0		6.99797	11	11	11	767522	0	0	0	0		0	0	0	0		24.8479	42	38	38	5.7296e+06
1A34_HUMAN	P30453	HLA class I histocompatibility antigen, A-34 alpha chain OS=Homo sapiens GN=HLA-A PE=1 SV=1	40595.2	365	0	0	0	0		8.49315	2	2	0	624673	2.46575	1	1	0	114235	2.46575	1	1	0	149938	9.0411	2	2	0	766212	9.0411	2	2	0	349654	10.9589	3	3	0	599038	14.2466	4	4	0	2.53728e+06
1A74_HUMAN	P30459	HLA class I histocompatibility antigen, A-74 alpha chain OS=Homo sapiens GN=HLA-A PE=1 SV=1	40447.2	365	0	0	0	0		8.49315	2	2	0	624673	2.46575	1	1	0	114235	2.46575	1	1	0	149938	9.0411	2	2	0	766212	9.0411	2	2	0	349654	10.9589	3	3	0	599038	14.2466	4	4	0	2.53728e+06
1A11_HUMAN	P13746	HLA class I histocompatibility antigen, A-11 alpha chain OS=Homo sapiens GN=HLA-A PE=1 SV=1	40525.3	365	0	0	0	0		8.49315	2	2	0	624673	2.46575	1	1	0	114235	2.46575	1	1	0	149938	9.0411	2	2	0	766212	9.0411	2	2	0	349654	10.9589	3	3	0	599038	14.5205	4	4	0	2.50309e+06
E41L2_HUMAN	O43491	Band 4.1-like protein 2 OS=Homo sapiens GN=EPB41L2 PE=1 SV=1	111174	1005	0	0	0	0		4.1791	4	4	4	498561	0	0	0	0		0	0	0	0		5.07463	6	6	5	761438	0	0	0	0		0	0	0	0		16.7164	15	15	15	3.87457e+06
BCLF1_HUMAN	Q9NYF8	Bcl-2-associated transcription factor 1 OS=Homo sapiens GN=BCLAF1 PE=1 SV=2	103626	920	2.3913	2	2	2	122162	3.15217	3	3	2	388598	3.47826	3	3	3	472942	4.23913	5	5	5	507292	3.47826	3	3	3	755334	5.97826	5	5	5	505638	9.13043	7	7	7	593737	6.41304	5	5	5	1.04942e+06
WDR1_HUMAN	O75083	WD repeat-containing protein 1 OS=Homo sapiens GN=WDR1 PE=1 SV=4	65238.1	606	8.41584	5	5	5	847058	5.77558	3	3	3	402086	5.94059	4	4	4	450697	1.32013	1	1	1	203867	6.60066	4	4	4	749188	12.5413	8	8	8	1.56125e+06	15.6766	12	11	11	2.0495e+06	5.28053	3	3	3	840322
DDX21_HUMAN	Q9NR30	Nucleolar RNA helicase 2 OS=Homo sapiens GN=DDX21 PE=1 SV=5	86312.7	783	4.72542	3	3	2	163338	3.32056	2	2	1	94653.3	4.34227	3	3	3	154828	1.53257	1	1	1	153763	5.87484	4	4	4	746453	16.092	11	11	10	778324	11.622	8	8	7	611251	8.04598	5	5	4	770916
PSMD2_HUMAN	Q13200	26S proteasome non-ATPase regulatory subunit 2 OS=Homo sapiens GN=PSMD2 PE=1 SV=3	99206.1	908	2.7533	3	3	3	136158	5.837	5	5	5	408556	3.74449	3	3	3	168680	2.09251	2	2	2	113925	9.2511	7	7	7	746051	5.94714	5	5	5	281467	7.70925	6	6	6	336385	9.80176	8	8	8	1.3479e+06
GRB10_HUMAN	Q13322	Growth factor receptor-bound protein 10 OS=Homo sapiens GN=GRB10 PE=1 SV=2	66307.1	594	0	0	0	0		4.3771	2	2	2	404472	0	0	0	0		0	0	0	0		7.40741	4	4	4	744914	0	0	0	0		0	0	0	0		12.1212	7	7	7	3.54813e+06
HS105_HUMAN	Q92598	Heat shock protein 105 kDa OS=Homo sapiens GN=HSPH1 PE=1 SV=1	96001.9	858	1.04895	1	1	1	35973.4	10.9557	9	9	7	841380	1.8648	2	2	2	122493	0	0	0	0		7.45921	6	6	5	742365	3.4965	3	3	2	210631	2.7972	2	2	1	136238	19.1142	18	16	14	4.77708e+06
CALX_HUMAN	P27824	Calnexin OS=Homo sapiens GN=CANX PE=1 SV=2	67124	592	4.39189	4	4	4	733002	4.39189	2	2	2	494409	2.7027	2	2	2	474139	4.05405	3	3	3	458862	4.56081	3	3	3	734100	14.1892	11	10	10	2.63221e+06	14.3581	10	9	9	2.84475e+06	8.9527	5	5	5	1.55666e+06
1A66_HUMAN	P30457	HLA class I histocompatibility antigen, A-66 alpha chain OS=Homo sapiens GN=HLA-A PE=2 SV=1	40622.2	365	0	0	0	0		8.49315	2	2	0	597514	2.46575	1	1	0	109268	2.46575	1	1	0	143419	9.0411	2	2	0	732898	9.0411	2	2	0	334452	10.9589	3	3	0	572993	10.9589	3	3	0	2.21431e+06
LTV1_HUMAN	Q96GA3	Protein LTV1 homolog OS=Homo sapiens GN=LTV1 PE=1 SV=1	54227.4	475	0	0	0	0		4.21053	2	2	2	589699	0	0	0	0		0	0	0	0		5.26316	3	3	3	732818	2.52632	1	1	1	67305.9	0	0	0	0		12.4211	6	6	6	4.06253e+06
AFTIN_HUMAN	Q6ULP2	Aftiphilin OS=Homo sapiens GN=AFTPH PE=1 SV=2	100327	937	0	0	0	0		8.11099	7	7	7	920709	0	0	0	0		0	0	0	0		5.54963	5	5	5	728083	0	0	0	0		0	0	0	0		10.4589	9	9	9	1.48072e+06
TNR6A_HUMAN	Q8NDV7	Trinucleotide repeat-containing gene 6A protein OS=Homo sapiens GN=TNRC6A PE=1 SV=2	205400	1962	0	0	0	0		1.68196	4	3	2	394966	0	0	0	0		0	0	0	0		4.9949	9	9	8	725082	0	0	0	0		0	0	0	0		7.84913	13	13	12	2.41582e+06
XRCC6_HUMAN	P12956	X-ray repair cross-complementing protein 6 OS=Homo sapiens GN=XRCC6 PE=1 SV=2	69077.3	609	3.11987	2	2	2	215742	6.40394	4	4	4	558179	1.64204	1	1	1	151953	3.11987	3	3	3	259927	5.25452	4	4	4	711708	11.9869	8	8	8	996711	10.8374	7	7	7	941128	8.70279	5	5	5	816087
METK2_HUMAN	P31153	S-adenosylmethionine synthase isoform type-2 OS=Homo sapiens GN=MAT2A PE=1 SV=1	43295.4	395	9.87342	3	3	3	676818	9.87342	3	3	3	535545	10.3797	5	5	5	620070	0	0	0	0		10.6329	4	4	4	706936	14.9367	5	5	5	1.71966e+06	17.7215	7	7	6	2.29316e+06	6.07595	2	2	2	885573
AT1A3_HUMAN	P13637	Sodium/potassium-transporting ATPase subunit alpha-3 OS=Homo sapiens GN=ATP1A3 PE=1 SV=3	110763	1013	2.56663	2	2	0	265347	4.54097	4	4	0	465407	3.25765	3	3	0	403653	2.3692	2	2	0	285240	5.3307	4	4	0	696379	9.67423	8	8	0	692014	11.6486	10	10	0	1.11195e+06	3.65252	3	3	0	418579
WASL_HUMAN	O00401	Neural Wiskott-Aldrich syndrome protein OS=Homo sapiens GN=WASL PE=1 SV=2	54230.9	505	0	0	0	0		4.75248	3	3	3	723149	0	0	0	0		0	0	0	0		4.75248	3	3	3	694606	0	0	0	0		1.58416	1	1	1	87992.8	11.6832	6	6	6	3.66837e+06
OPTN_HUMAN	Q96CV9	Optineurin OS=Homo sapiens GN=OPTN PE=1 SV=2	65126.5	577	0	0	0	0		17.5043	11	10	10	2.51893e+06	0	0	0	0		0	0	0	0		6.23917	4	4	4	692153	0	0	0	0		0	0	0	0		21.3172	13	12	12	5.66103e+06
THUM3_HUMAN	Q9BV44	THUMP domain-containing protein 3 OS=Homo sapiens GN=THUMPD3 PE=1 SV=1	56437	507	0	0	0	0		8.6785	4	4	4	971095	0	0	0	0		0	0	0	0		4.73373	2	2	2	688731	0	0	0	0		0	0	0	0		14.3984	7	7	7	5.67594e+06
DDX1_HUMAN	Q92499	ATP-dependent RNA helicase DDX1 OS=Homo sapiens GN=DDX1 PE=1 SV=2	81753.9	740	7.02703	5	5	5	541003	9.32432	7	7	7	682032	4.45946	4	4	4	435594	5.40541	5	5	5	412215	7.02703	5	5	5	675157	11.0811	8	8	8	968055	13.1081	10	10	10	1.48333e+06	2.97297	2	2	2	205578
ZN703_HUMAN	Q9H7S9	Zinc finger protein 703 OS=Homo sapiens GN=ZNF703 PE=1 SV=1	56648.4	590	0	0	0	0		7.45763	3	3	2	1058185	0	0	0	0		0	0	0	0		5.42373	2	2	2	669999	0	0	0	0		0	0	0	0		14.5763	6	6	5	3.73755e+06
PDLI7_HUMAN	Q9NR12	PDZ and LIM domain protein 7 OS=Homo sapiens GN=PDLIM7 PE=1 SV=1	49282.8	457	7.00219	3	3	3	284884	6.78337	3	3	3	659937	3.93873	2	2	2	168552	1.53173	1	1	1	85744	4.59519	2	2	2	669736	10.5033	5	5	5	985932	11.5974	5	5	5	1.08696e+06	15.5361	7	7	7	4.51183e+06
TWF2_HUMAN	Q6IBS0	Twinfilin-2 OS=Homo sapiens GN=TWF2 PE=1 SV=2	39185.4	349	0	0	0	0		11.7479	4	4	2	895133	0	0	0	0		0	0	0	0		5.15759	2	2	2	668631	12.3209	3	3	3	300590	12.0344	3	3	2	283544	22.063	6	6	5	3.21307e+06
RM12_HUMAN	P52815	39S ribosomal protein L12, mitochondrial OS=Homo sapiens GN=MRPL12 PE=1 SV=2	21220.7	198	18.1818	4	4	4	1.02382e+06	11.6162	2	2	2	665969	0	0	0	0		4.54545	1	1	1	279931	11.1111	2	2	2	667662	15.6566	4	3	3	1374470	22.7273	6	5	5	2.19168e+06	12.6263	2	2	2	819860
ACLY_HUMAN	P53396	ATP-citrate synthase OS=Homo sapiens GN=ACLY PE=1 SV=3	119768	1101	2.54314	3	3	3	362816	1.7257	2	2	2	64933.1	3.81471	5	5	5	410456	0.726612	1	1	1	45636.1	3.72389	5	5	5	657684	3.36058	4	4	4	174862	4.08719	5	5	5	288367	2.08901	2	2	2	95580.5
ZC21A_HUMAN	Q96GY0	Zinc finger C2HC domain-containing protein 1A OS=Homo sapiens GN=ZC2HC1A PE=1 SV=2	34588.2	325	0	0	0	0		7.38462	3	3	3	458540	0	0	0	0		2.76923	1	1	1	48945.8	8.30769	3	3	3	652243	0	0	0	0		2.76923	1	1	1	77959	27.6923	11	10	10	4.56468e+06
PLAK_HUMAN	P14923	Junction plakoglobin OS=Homo sapiens GN=JUP PE=1 SV=3	80907	745	28.0537	23	22	21	1.15728e+07	16.7785	13	13	13	2.27469e+06	11.5436	10	10	10	1315138	4.2953	4	4	4	427407	7.78523	6	6	5	651331	25.2349	22	21	20	6.94777e+06	23.3557	18	18	17	2.43764e+06	4.42953	3	3	3	360283
SON_HUMAN	P18583	Protein SON OS=Homo sapiens GN=SON PE=1 SV=4	258255	2426	0.989283	2	2	2	76303.1	0.906843	2	2	2	160983	0.989283	3	3	3	141302	0.577082	2	2	2	103165	3.17395	8	8	8	650692	1.27782	3	3	3	130023	1.27782	3	3	3	119404	1.77246	4	4	4	1.18706e+06
ZN326_HUMAN	Q5BKZ1	DBIRD complex subunit ZNF326 OS=Homo sapiens GN=ZNF326 PE=1 SV=2	64747.3	582	0	0	0	0		6.35739	4	4	4	959876	0	0	0	0		0	0	0	0		6.70103	4	4	4	649726	0	0	0	0		0	0	0	0		9.62199	5	5	5	2.3566e+06
AZI2_HUMAN	Q9H6S1	5-azacytidine-induced protein 2 OS=Homo sapiens GN=AZI2 PE=1 SV=1	44312.9	392	0	0	0	0		14.0306	5	5	5	1.15523e+06	0	0	0	0		0	0	0	0		5.61224	2	2	2	643969	0	0	0	0		0	0	0	0		15.051	5	5	5	1.87756e+06
NSRP1_HUMAN	Q9H0G5	Nuclear speckle splicing regulatory protein 1 OS=Homo sapiens GN=NSRP1 PE=1 SV=1	65628.3	558	0	0	0	0		4.48029	3	3	3	320357	0	0	0	0		0	0	0	0		5.73477	4	4	4	636494	0	0	0	0		0	0	0	0		8.24373	5	5	5	1.94743e+06
MA7D3_HUMAN	Q8IWC1	MAP7 domain-containing protein 3 OS=Homo sapiens GN=MAP7D3 PE=1 SV=2	96862.7	876	0	0	0	0		9.24658	8	8	8	948694	0	0	0	0		0	0	0	0		10.274	8	8	8	631496	0	0	0	0		0	0	0	0		14.6119	11	11	11	1.98474e+06
IF5_HUMAN	P55010	Eukaryotic translation initiation factor 5 OS=Homo sapiens GN=EIF5 PE=1 SV=2	48773.9	431	6.96056	3	3	3	388332	7.88863	3	3	3	599830	4.17633	2	2	2	300939	0	0	0	0		7.19258	3	3	3	623400	13.9211	6	6	6	1.19663e+06	9.51276	4	4	4	872885	11.3689	5	5	5	1.84109e+06
CA094_HUMAN	Q6P1W5	Uncharacterized protein C1orf94 OS=Homo sapiens GN=C1orf94 PE=1 SV=2	64446.3	598	0	0	0	0		7.85953	5	5	5	763290	0	0	0	0		0	0	0	0		6.02007	3	3	3	614362	0	0	0	0		0	0	0	0		11.5385	7	7	7	3.7335e+06
ETHE1_HUMAN	O95571	Protein ETHE1, mitochondrial OS=Homo sapiens GN=ETHE1 PE=1 SV=2	27597.2	254	20.4724	5	5	5	1.10856e+06	15.748	4	4	4	1.14949e+06	3.93701	1	1	1	234072	3.54331	1	1	1	129935	7.87402	2	2	2	600217	14.1732	3	3	3	950617	14.1732	3	3	3	1.18326e+06	13.3858	3	3	3	1.65464e+06
CDCA2_HUMAN	Q69YH5	Cell division cycle-associated protein 2 OS=Homo sapiens GN=CDCA2 PE=1 SV=2	110397	1023	0	0	0	0		4.78983	5	4	4	998548	0	0	0	0		0	0	0	0		5.57185	5	5	5	598738	0	0	0	0		0	0	0	0		8.21114	7	7	7	1.32107e+06
IF2B3_HUMAN	O00425	Insulin-like growth factor 2 mRNA-binding protein 3 OS=Homo sapiens GN=IGF2BP3 PE=1 SV=2	63039.7	579	0	0	0	0		4.4905	2	2	2	155691	5.18135	3	3	2	252899	5.18135	3	3	2	223507	6.90846	4	4	3	597144	12.4352	6	6	4	462046	9.67185	5	5	4	544924	3.97237	2	2	1	202478
LRCH3_HUMAN	Q96II8	Leucine-rich repeat and calponin homology domain-containing protein 3 OS=Homo sapiens GN=LRCH3 PE=1 SV=2	84924.3	777	0	0	0	0		2.0592	2	2	1	358436	0	0	0	0		0	0	0	0		4.8906	4	4	3	594088	0	0	0	0		0	0	0	0		14.2857	11	11	8	6.90142e+06
UBAP1_HUMAN	Q9NZ09	Ubiquitin-associated protein 1 OS=Homo sapiens GN=UBAP1 PE=1 SV=1	54150.6	502	0	0	0	0		3.78486	2	2	2	883832	0	0	0	0		0	0	0	0		4.38247	3	3	3	592522	0	0	0	0		0	0	0	0		9.96016	7	6	6	3.45685e+06
WNK1_HUMAN	Q9H4A3	Serine/threonine-protein kinase WNK1 OS=Homo sapiens GN=WNK1 PE=1 SV=2	245376	2382	0	0	0	0		1.93115	5	5	4	894456	0	0	0	0		0	0	0	0		1.55332	4	4	4	592427	0	0	0	0		0	0	0	0		4.86986	11	11	9	3.45621e+06
AKA12_HUMAN	Q02952	A-kinase anchor protein 12 OS=Homo sapiens GN=AKAP12 PE=1 SV=4	188614	1782	0	0	0	0		2.91807	4	4	4	256594	0.617284	1	1	1	22360.8	0	0	0	0		3.64759	5	5	5	588201	0	0	0	0		0	0	0	0		12.6263	14	14	14	1.52613e+06
PLEC_HUMAN	Q15149	Plectin OS=Homo sapiens GN=PLEC PE=1 SV=3	527305	4684	5.23057	25	25	23	596007	3.26644	16	16	13	362711	5.70026	27	27	24	300216	3.92827	20	20	17	227846	6.81042	31	31	30	586751	8.90265	41	41	38	635277	10.0769	47	47	43	1.04373e+06	3.37319	12	12	11	181149
ARFG3_HUMAN	Q9NP61	ADP-ribosylation factor GTPase-activating protein 3 OS=Homo sapiens GN=ARFGAP3 PE=1 SV=1	55691.3	516	0	0	0	0		6.20155	3	3	3	395125	0	0	0	0		0	0	0	0		3.68217	2	2	2	578057	0	0	0	0		0	0	0	0		15.1163	7	7	7	1.95156e+06
BICC1_HUMAN	Q9H694	Protein bicaudal C homolog 1 OS=Homo sapiens GN=BICC1 PE=1 SV=2	102793	974	0	0	0	0		9.03491	9	9	9	1.08948e+06	0	0	0	0		0	0	0	0		5.64682	4	4	4	575176	0	0	0	0		0	0	0	0		15.9138	15	15	15	4.60569e+06
UBA1_HUMAN	P22314	Ubiquitin-like modifier-activating enzyme 1 OS=Homo sapiens GN=UBA1 PE=1 SV=3	116637	1058	4.91493	5	5	5	248240	3.11909	3	3	3	207037	2.6465	3	3	3	156707	0.756144	1	1	1	35204.7	5.57656	6	6	6	572879	4.82042	5	5	5	287471	5.48204	5	5	5	229776	8.60113	8	8	8	932644
PP4R2_HUMAN	Q9NY27	Serine/threonine-protein phosphatase 4 regulatory subunit 2 OS=Homo sapiens GN=PPP4R2 PE=1 SV=3	46035.1	417	0	0	0	0		10.7914	3	3	3	332343	0	0	0	0		0	0	0	0		7.43405	3	3	3	570560	0	0	0	0		0	0	0	0		25.6595	8	8	8	2.44408e+06
SDE2_HUMAN	Q6IQ49	Protein SDE2 homolog OS=Homo sapiens GN=SDE2 PE=1 SV=1	49180.8	451	0	0	0	0		14.4124	5	5	5	1.6133e+06	0	0	0	0		0	0	0	0		5.54324	3	3	3	564210	0	0	0	0		0	0	0	0		17.2949	7	6	6	4.23847e+06
RBM12_HUMAN	Q9NTZ6	RNA-binding protein 12 OS=Homo sapiens GN=RBM12 PE=1 SV=1	96195.8	932	0	0	0	0		3.00429	2	2	2	241103	1.07296	1	1	1	71608.2	0	0	0	0		3.64807	4	4	4	563160	2.03863	2	2	2	172946	2.14592	2	2	2	194799	3.00429	2	2	2	603640
SLK_HUMAN	Q9H2G2	STE20-like serine/threonine-protein kinase OS=Homo sapiens GN=SLK PE=1 SV=1	141214	1235	0	0	0	0		3.31984	4	4	4	241025	0	0	0	0		0	0	0	0		3.31984	4	4	3	562434	0	0	0	0		0	0	0	0		5.10121	6	6	5	1.02379e+06
GFPT2_HUMAN	O94808	Glutamine--fructose-6-phosphate aminotransferase [isomerizing] 2 OS=Homo sapiens GN=GFPT2 PE=1 SV=3	76160	682	2.19941	2	2	1	87429.3	13.3431	9	9	7	1.15409e+06	0	0	0	0		0	0	0	0		7.03812	5	5	3	552502	1.31965	1	1	0	62388.6	2.49267	2	2	0	144815	21.4076	15	14	12	4.31695e+06
TCOF_HUMAN	Q13428	Treacle protein OS=Homo sapiens GN=TCOF1 PE=1 SV=3	148750	1488	0.94086	1	1	1	43532.1	5.04032	6	6	6	388863	7.12366	10	10	10	338309	3.42742	5	5	5	163561	5.84677	8	8	8	551464	6.65323	8	8	8	353156	7.32527	9	9	9	420657	6.78763	8	8	8	1.15747e+06
SCAFB_HUMAN	Q99590	Protein SCAF11 OS=Homo sapiens GN=SCAF11 PE=1 SV=2	161398	1463	0	0	0	0		4.78469	5	5	5	349620	0	0	0	0		0	0	0	0		4.37457	6	6	6	550837	0	0	0	0		0	0	0	0		10.1162	12	11	11	2.03061e+06
NEST_HUMAN	P48681	Nestin OS=Homo sapiens GN=NES PE=1 SV=2	175331	1621	0	0	0	0		6.04565	9	9	9	488911	0	0	0	0		0	0	0	0		5.49044	8	8	8	545118	0	0	0	0		0	0	0	0		14.9291	24	21	21	3.13297e+06
SKT_HUMAN	Q5T5P2	Sickle tail protein homolog OS=Homo sapiens GN=KIAA1217 PE=1 SV=2	210270	1943	0	0	0	0		6.02162	12	11	11	708547	0	0	0	0		0	0	0	0		6.43335	12	12	12	544923	0	0	0	0		0	0	0	0		13.7931	27	26	26	3.49496e+06
AKA11_HUMAN	Q9UKA4	A-kinase anchor protein 11 OS=Homo sapiens GN=AKAP11 PE=1 SV=1	206444	1901	0	0	0	0		7.10153	13	13	13	1.00131e+06	0	0	0	0		0	0	0	0		3.84008	7	7	7	543876	0	0	0	0		0	0	0	0		15.9916	27	26	26	4.97829e+06
NUCB1_HUMAN	Q02818	Nucleobindin-1 OS=Homo sapiens GN=NUCB1 PE=1 SV=4	53620.4	461	8.45987	3	3	3	457922	6.72451	3	3	3	486871	6.72451	3	3	3	448736	4.33839	2	2	2	315170	6.72451	3	3	3	541107	19.3059	8	8	8	1.87378e+06	27.115	11	11	11	2.81891e+06	4.33839	2	2	2	445079
AMPD2_HUMAN	Q01433	AMP deaminase 2 OS=Homo sapiens GN=AMPD2 PE=1 SV=2	99582.2	879	0	0	0	0		7.281	7	7	7	1.80574e+06	0	0	0	0		0	0	0	0		4.55063	4	4	4	539068	0	0	0	0		0	0	0	0		11.2628	10	10	10	3.74169e+06
TANC1_HUMAN	Q9C0D5	Protein TANC1 OS=Homo sapiens GN=TANC1 PE=1 SV=3	198732	1861	0	0	0	0		6.01827	12	9	9	665773	0	0	0	0		0	0	0	0		3.49275	6	6	6	537038	0	0	0	0		0	0	0	0		13.0575	22	20	20	2.56331e+06
SYCC_HUMAN	P49589	Cysteine--tRNA ligase, cytoplasmic OS=Homo sapiens GN=CARS PE=1 SV=3	84633.5	748	0	0	0	0		6.41711	4	4	4	403326	1.3369	1	1	1	77612	0	0	0	0		4.81283	3	3	3	523693	0	0	0	0		4.41176	3	3	3	191482	16.5775	13	12	12	3.8791e+06
TYY1_HUMAN	P25490	Transcriptional repressor protein YY1 OS=Homo sapiens GN=YY1 PE=1 SV=2	44298.8	414	2.17391	1	1	0	159268	3.62319	2	2	1	344324	1.93237	1	1	0	162282	1.93237	1	1	0	178394	4.10628	2	2	0	523642	8.9372	3	3	1	715163	3.86473	2	2	1	481688	3.86473	2	2	1	770418
EZRI_HUMAN	P15311	Ezrin OS=Homo sapiens GN=EZR PE=1 SV=4	69063.8	586	4.43686	4	3	0	488859	5.80205	5	5	0	527841	4.77816	3	3	0	371850	0	0	0	0		5.11945	4	4	0	521835	6.99659	6	6	0	789691	8.02048	8	8	0	1.29355e+06	4.26621	3	3	0	414581
PAIP1_HUMAN	Q9H074	Polyadenylate-binding protein-interacting protein 1 OS=Homo sapiens GN=PAIP1 PE=1 SV=1	52977.3	479	2.50522	1	1	1	80837.1	5.84551	3	3	3	803699	0	0	0	0		0	0	0	0		3.9666	2	2	2	515095	0	0	0	0		0	0	0	0		10.4384	5	5	5	2.90239e+06
TOM34_HUMAN	Q15785	Mitochondrial import receptor subunit TOM34 OS=Homo sapiens GN=TOMM34 PE=1 SV=2	34087.9	309	5.50162	2	2	2	620477	6.14887	2	2	2	595370	6.47249	2	2	2	356370	5.50162	2	2	2	267305	5.50162	2	2	2	509106	11.9741	5	4	4	1.39627e+06	23.9482	9	7	7	2.18551e+06	9.70874	3	3	3	598264
LARP1_HUMAN	Q6PKG0	La-related protein 1 OS=Homo sapiens GN=LARP1 PE=1 SV=2	122169	1096	1.09489	1	1	1	29553.4	2.18978	2	2	2	187325	0	0	0	0		0	0	0	0		5.56569	6	6	6	508039	1.18613	1	1	1	21753.3	0.821168	1	1	1	23129.4	8.0292	9	9	7	4.03624e+06
ADDA_HUMAN	P35611	Alpha-adducin OS=Homo sapiens GN=ADD1 PE=1 SV=2	79895	737	0	0	0	0		3.79919	3	3	2	506988	0	0	0	0		0	0	0	0		3.79919	3	3	2	506729	0	0	0	0		0	0	0	0		10.0407	6	6	5	2.06588e+06
FRM4A_HUMAN	Q9P2Q2	FERM domain-containing protein 4A OS=Homo sapiens GN=FRMD4A PE=1 SV=3	113114	1039	0	0	0	0		3.65736	3	3	3	260546	0	0	0	0		0	0	0	0		4.71607	4	4	4	503734	0	0	0	0		0	0	0	0		18.4793	15	15	15	3.4399e+06
TDIF2_HUMAN	Q5QJE6	Deoxynucleotidyltransferase terminal-interacting protein 2 OS=Homo sapiens GN=DNTTIP2 PE=1 SV=2	82880.3	756	0	0	0	0		2.91005	2	2	2	233872	0	0	0	0		0	0	0	0		6.61376	4	4	4	500748	0	0	0	0		0	0	0	0		7.40741	6	6	5	2763218
AT1A2_HUMAN	P50993	Sodium/potassium-transporting ATPase subunit alpha-2 OS=Homo sapiens GN=ATP1A2 PE=1 SV=1	111184	1020	1.47059	1	1	0	120762	4.41176	4	4	0	367199	3.23529	3	3	0	360404	2.35294	2	2	0	254679	4.21569	3	3	0	499002	7.94118	6	6	0	437097	9.90196	8	8	0	793156	2.54902	2	2	0	179439
CD2B2_HUMAN	O95400	CD2 antigen cytoplasmic tail-binding protein 2 OS=Homo sapiens GN=CD2BP2 PE=1 SV=1	37253.3	341	0	0	0	0		6.15836	2	2	2	804809	0	0	0	0		0	0	0	0		6.15836	2	2	2	496139	0	0	0	0		0	0	0	0		8.5044	3	3	3	2.08728e+06
TLN2_HUMAN	Q9Y4G6	Talin-2 OS=Homo sapiens GN=TLN2 PE=1 SV=4	268194	2542	1.88828	4	4	0	194023	2.24233	5	5	0	303833	1.69158	4	4	0	145657	1.10149	3	3	0	128414	2.87175	7	7	0	495930	2.20299	5	5	0	269068	3.30448	9	9	0	573421	1.84894	5	5	0	440964
1C07_HUMAN	P10321	HLA class I histocompatibility antigen, Cw-7 alpha chain OS=Homo sapiens GN=HLA-C PE=1 SV=3	40189.1	366	3.55191	1	1	0	106824	10.1093	2	2	0	524814	0	0	0	0		0	0	0	0		10.1093	2	2	0	495697	6.55738	1	1	0	131569	6.55738	1	1	0	204929	13.388	3	3	0	2.45356e+06
CIKS_HUMAN	O43734	Adapter protein CIKS OS=Homo sapiens GN=TRAF3IP2 PE=1 SV=3	63871.6	574	0	0	0	0		6.44599	4	4	4	989626	0	0	0	0		0	0	0	0		3.83275	2	2	2	488696	0	0	0	0		0	0	0	0		10.9756	7	6	6	3.29144e+06
RTN4_HUMAN	Q9NQC3	Reticulon-4 OS=Homo sapiens GN=RTN4 PE=1 SV=2	127626	1192	1.76174	2	2	2	312114	1.51007	2	2	2	376029	1.76174	2	2	2	157249	0	0	0	0		2.18121	3	3	3	486490	1.0906	1	1	1	185635	1.0906	1	1	1	225886	1.51007	2	2	2	844912
TBC17_HUMAN	Q9HA65	TBC1 domain family member 17 OS=Homo sapiens GN=TBC1D17 PE=2 SV=2	71688.8	648	0	0	0	0		4.78395	3	3	3	1.26704e+06	0	0	0	0		0	0	0	0		3.08642	2	2	2	481443	0	0	0	0		0	0	0	0		7.56173	5	5	5	3.10833e+06
CSTFT_HUMAN	Q9H0L4	Cleavage stimulation factor subunit 2 tau variant OS=Homo sapiens GN=CSTF2T PE=1 SV=1	63753.7	616	0	0	0	0		5.03247	3	3	2	546185	0	0	0	0		0	0	0	0		2.75974	2	2	2	480182	1.13636	1	1	1	75139.7	0	0	0	0		9.57792	6	6	4	3.26578e+06
SEPT9_HUMAN	Q9UHD8	Septin-9 OS=Homo sapiens GN=SEPT9 PE=1 SV=2	64575	586	4.26621	2	2	2	190188	4.26621	2	2	2	297868	2.55973	1	1	1	68079.1	0	0	0	0		4.09556	2	2	2	478685	0	0	0	0		5.80205	3	3	3	301938	4.09556	3	3	3	561026
SH2B3_HUMAN	Q9UQQ2	SH2B adapter protein 3 OS=Homo sapiens GN=SH2B3 PE=2 SV=2	62207.9	575	0	0	0	0		7.65217	3	3	3	599017	0	0	0	0		1.73913	1	1	1	132793	7.65217	3	3	3	478199	0	0	0	0		0	0	0	0		11.6522	5	5	5	2.6535e+06
ANKL2_HUMAN	Q86XL3	Ankyrin repeat and LEM domain-containing protein 2 OS=Homo sapiens GN=ANKLE2 PE=1 SV=4	102736	938	0	0	0	0		6.5032	5	5	5	307974	0	0	0	0		0	0	0	0		6.07676	6	6	6	474436	0	0	0	0		0	0	0	0		16.0981	13	13	13	2.16321e+06
1B73_HUMAN	Q31612	HLA class I histocompatibility antigen, B-73 alpha chain OS=Homo sapiens GN=HLA-B PE=1 SV=1	40008	363	3.58127	1	1	0	101483	10.1928	2	2	0	498573	0	0	0	0		0	0	0	0		10.1928	2	2	0	470912	6.61157	1	1	0	124991	6.61157	1	1	0	194683	10.1928	2	2	0	2.08633e+06
EPS15_HUMAN	P42566	Epidermal growth factor receptor substrate 15 OS=Homo sapiens GN=EPS15 PE=1 SV=2	97025.3	896	0	0	0	0		12.9464	10	10	10	959423	0	0	0	0		0	0	0	0		5.13393	4	4	4	466857	0	0	0	0		0	0	0	0		20.2009	15	15	15	4.91461e+06
CRCM_HUMAN	P23508	Colorectal mutant cancer protein OS=Homo sapiens GN=MCC PE=1 SV=2	91368.2	829	0	0	0	0		10.0121	8	8	8	1.02266e+06	0	0	0	0		0	0	0	0		5.42823	4	4	4	463410	0	0	0	0		0	0	0	0		22.9192	14	14	14	4.37124e+06
KI67_HUMAN	P46013	Antigen KI-67 OS=Homo sapiens GN=MKI67 PE=1 SV=2	353977	3256	0	0	0	0		3.90049	10	10	10	240086	0	0	0	0		0	0	0	0		7.77027	21	21	21	454739	0	0	0	0		0	0	0	0		9.15233	24	24	24	1.43447e+06
CAF1A_HUMAN	Q13111	Chromatin assembly factor 1 subunit A OS=Homo sapiens GN=CHAF1A PE=1 SV=2	105626	956	0	0	0	0		1.88285	2	2	2	224308	0	0	0	0		0	0	0	0		5.12552	4	4	4	451698	0	0	0	0		0	0	0	0		10.6695	10	10	10	2.22466e+06
MKRN1_HUMAN	Q9UHC7	E3 ubiquitin-protein ligase makorin-1 OS=Homo sapiens GN=MKRN1 PE=1 SV=3	52641.2	482	0	0	0	0		3.3195	2	2	2	349809	0	0	0	0		0	0	0	0		5.80913	2	2	2	450747	0	0	0	0		0	0	0	0		13.278	6	6	4	3.29488e+06
CIP2A_HUMAN	Q8TCG1	Protein CIP2A OS=Homo sapiens GN=KIAA1524 PE=1 SV=2	100903	905	0	0	0	0		1.98895	2	2	2	66048.3	0	0	0	0		0	0	0	0		4.1989	4	4	4	449377	0	0	0	0		0	0	0	0		3.20442	3	3	3	351497
SYHM_HUMAN	P49590	Probable histidine--tRNA ligase, mitochondrial OS=Homo sapiens GN=HARS2 PE=1 SV=1	56417.8	506	1.97628	1	1	0	85311.5	3.95257	2	2	0	182590	0	0	0	0		0	0	0	0		3.75494	2	2	0	448372	0	0	0	0		0	0	0	0		5.92885	3	3	0	1.30284e+06
ZHX3_HUMAN	Q9H4I2	Zinc fingers and homeoboxes protein 3 OS=Homo sapiens GN=ZHX3 PE=1 SV=3	103102	956	0	0	0	0		4.91632	3	3	3	389121	0	0	0	0		0	0	0	0		4.60251	4	4	4	447561	0	0	0	0		0	0	0	0		9.93724	7	7	7	1.66452e+06
IQGA1_HUMAN	P46940	Ras GTPase-activating-like protein IQGAP1 OS=Homo sapiens GN=IQGAP1 PE=1 SV=1	187772	1657	2.83645	5	5	5	148324	2.23295	4	4	3	119823	3.56065	7	7	6	236868	1.02595	2	2	1	37596.1	4.04345	7	7	6	442128	4.2245	7	7	6	252079	5.49185	9	9	8	402441	1.38805	2	2	2	77197.7
COIL_HUMAN	P38432	Coilin OS=Homo sapiens GN=COIL PE=1 SV=1	61384.3	576	0	0	0	0		3.99306	2	2	2	225598	0	0	0	0		0	0	0	0		6.59722	3	3	3	440764	0	0	0	0		0	0	0	0		7.8125	3	3	3	621627
UBP15_HUMAN	Q9Y4E8	Ubiquitin carboxyl-terminal hydrolase 15 OS=Homo sapiens GN=USP15 PE=1 SV=3	111258	981	0	0	0	0		4.28135	5	5	4	366196	0	0	0	0		0	0	0	0		2.75229	3	3	2	436648	0	0	0	0		0	0	0	0		9.17431	9	9	8	2.20333e+06
CEP85_HUMAN	Q6P2H3	Centrosomal protein of 85 kDa OS=Homo sapiens GN=CEP85 PE=1 SV=1	84256.6	762	0	0	0	0		2.23097	2	2	2	265412	0	0	0	0		0	0	0	0		5.77428	4	4	4	436574	0	0	0	0		0	0	0	0		17.1916	13	12	12	3.72199e+06
SNUT1_HUMAN	O43290	U4/U6.U5 tri-snRNP-associated protein 1 OS=Homo sapiens GN=SART1 PE=1 SV=1	89302.5	800	0	0	0	0		2.625	2	2	2	128943	3.375	2	2	2	110387	0	0	0	0		4.5	3	3	3	436569	5.875	3	3	3	155273	5.875	3	3	3	194214	11.625	9	9	9	1.85989e+06
EMSA1_HUMAN	Q6PJG2	ELM2 and SANT domain-containing protein 1 OS=Homo sapiens GN=ELMSAN1 PE=1 SV=2	113604	1045	0	0	0	0		3.44498	4	4	4	433596	0	0	0	0		0	0	0	0		4.5933	6	5	5	436346	0	0	0	0		0	0	0	0		11.9617	12	11	11	2.60696e+06
ANXA4_HUMAN	P09525	Annexin A4 OS=Homo sapiens GN=ANXA4 PE=1 SV=4	35458.2	319	12.5392	4	4	4	708716	10.0313	3	3	3	585479	3.44828	1	1	1	206366	0	0	0	0		7.21003	2	2	2	423881	26.6458	8	8	8	1.37266e+06	28.8401	9	9	9	1.60917e+06	6.26959	2	2	2	408741
PRP16_HUMAN	Q92620	Pre-mRNA-splicing factor ATP-dependent RNA helicase PRP16 OS=Homo sapiens GN=DHX38 PE=1 SV=2	138846	1227	0	0	0	0		1.87449	3	2	2	475732	0	0	0	0		0	0	0	0		2.77099	3	3	3	422326	0	0	0	0		0	0	0	0		11.6544	13	13	13	2.21426e+06
SPTB2_HUMAN	Q01082	Spectrin beta chain, non-erythrocytic 1 OS=Homo sapiens GN=SPTBN1 PE=1 SV=2	271973	2364	2.58037	6	6	6	141144	2.70728	5	5	5	118254	3.76481	9	9	9	224900	2.96108	7	7	7	164133	4.73773	10	10	10	420925	6.64129	13	13	13	266627	7.95262	17	17	17	399269	0.930626	2	2	2	115676
NDE1_HUMAN	Q9NXR1	Nuclear distribution protein nudE homolog 1 OS=Homo sapiens GN=NDE1 PE=1 SV=2	38222.7	346	0	0	0	0		7.80347	2	2	1	381465	0	0	0	0		0	0	0	0		7.80347	2	2	1	414854	0	0	0	0		0	0	0	0		10.4046	3	3	2	1.07522e+06
HSP74_HUMAN	P34932	Heat shock 70 kDa protein 4 OS=Homo sapiens GN=HSPA4 PE=1 SV=4	93261.5	840	9.04762	7	7	7	386271	9.16667	7	7	6	433257	5.35714	5	5	5	234355	0	0	0	0		5.35714	5	5	5	414708	14.881	11	11	10	662792	15.5952	12	12	12	821072	4.52381	3	3	2	347195
DIDO1_HUMAN	Q9BTC0	Death-inducer obliterator 1 OS=Homo sapiens GN=DIDO1 PE=1 SV=5	240266	2240	0	0	0	0		1.91964	4	4	4	242975	0	0	0	0		0	0	0	0		4.24107	8	8	8	413922	0	0	0	0		0	0	0	0		8.61607	16	16	16	1.5484e+06
ZDH13_HUMAN	Q8IUH4	Palmitoyltransferase ZDHHC13 OS=Homo sapiens GN=ZDHHC13 PE=2 SV=3	70156.3	622	0	0	0	0		5.94855	3	3	3	526078	0	0	0	0		0	0	0	0		3.05466	2	2	1	404287	0	0	0	0		0	0	0	0		6.91318	4	4	3	1.66171e+06
CKAP2_HUMAN	Q8WWK9	Cytoskeleton-associated protein 2 OS=Homo sapiens GN=CKAP2 PE=1 SV=1	75897.2	683	0	0	0	0		6.44217	4	4	4	393199	0	0	0	0		0	0	0	0		6.00293	4	4	4	403154	0	0	0	0		0	0	0	0		7.46706	5	5	5	721635
PCM1_HUMAN	Q15154	Pericentriolar material 1 protein OS=Homo sapiens GN=PCM1 PE=1 SV=4	224871	2024	0	0	0	0		2.47036	4	4	4	196221	0	0	0	0		0	0	0	0		3.95257	9	8	8	402954	0	0	0	0		0	0	0	0		10.5237	19	18	18	1.6385e+06
PALLD_HUMAN	Q8WX93	Palladin OS=Homo sapiens GN=PALLD PE=1 SV=3	148069	1383	0	0	0	0		3.2538	4	4	4	304276	0	0	0	0		0	0	0	0		2.38612	3	3	3	401113	0.867679	1	1	1	100858	0.867679	1	1	1	113988	9.39986	11	11	10	2.51966e+06
PARN_HUMAN	O95453	Poly(A)-specific ribonuclease PARN OS=Homo sapiens GN=PARN PE=1 SV=1	72475.1	639	0	0	0	0		3.28638	2	2	2	177401	0	0	0	0		0	0	0	0		5.00782	3	3	3	400267	0	0	0	0		0	0	0	0		10.1721	6	6	6	2.00296e+06
TNR6B_HUMAN	Q9UPQ9	Trinucleotide repeat-containing gene 6B protein OS=Homo sapiens GN=TNRC6B PE=1 SV=4	189915	1833	0	0	0	0		2.94599	3	3	2	287790	0	0	0	0		0	0	0	0		4.85543	6	6	5	399940	0	0	0	0		0	0	0	0		9.49264	13	13	12	1.73254e+06
SHRM1_HUMAN	Q2M3G4	Protein Shroom1 OS=Homo sapiens GN=SHROOM1 PE=1 SV=1	89640.4	852	0	0	0	0		2.93427	2	2	2	185084	0	0	0	0		0	0	0	0		5.75117	4	4	4	394176	0	0	0	0		0	0	0	0		7.98122	6	6	6	1.6879e+06
UIMC1_HUMAN	Q96RL1	BRCA1-A complex subunit RAP80 OS=Homo sapiens GN=UIMC1 PE=1 SV=2	78268.4	719	0	0	0	0		9.45758	6	6	6	619590	0	0	0	0		0	0	0	0		4.86787	3	3	3	387442	0	0	0	0		0	0	0	0		13.491	9	9	9	2.87053e+06
AK1C3_HUMAN	P42330	Aldo-keto reductase family 1 member C3 OS=Homo sapiens GN=AKR1C3 PE=1 SV=4	36443.9	323	7.43034	3	3	0	554640	7.73994	3	3	0	822047	0	0	0	0		0	0	0	0		4.95356	2	2	0	386114	9.59752	4	4	0	908025	9.59752	4	4	0	1.06914e+06	4.95356	2	2	0	662629
MAMD1_HUMAN	Q13495	Mastermind-like domain-containing protein 1 OS=Homo sapiens GN=MAMLD1 PE=1 SV=2	81368.9	774	0	0	0	0		3.48837	2	2	2	295736	0	0	0	0		0	0	0	0		5.16796	3	3	3	382881	0	0	0	0		0	0	0	0		4.65116	3	3	3	980816
HNRL2_HUMAN	Q1KMD3	Heterogeneous nuclear ribonucleoprotein U-like protein 2 OS=Homo sapiens GN=HNRNPUL2 PE=1 SV=1	84426.4	747	3.61446	3	3	3	333113	3.21285	3	3	3	325933	0.937082	1	1	1	76502.6	0	0	0	0		3.61446	3	3	3	378242	6.55957	5	5	5	464723	5.48862	4	4	4	269738	8.43373	6	6	6	1.34555e+06
PHC2_HUMAN	Q8IXK0	Polyhomeotic-like protein 2 OS=Homo sapiens GN=PHC2 PE=1 SV=1	89087.2	858	0	0	0	0		3.0303	3	3	3	626691	0	0	0	0		0	0	0	0		2.0979	2	2	2	371366	0	0	0	0		0	0	0	0		5.12821	4	4	3	1.25549e+06
HMMR_HUMAN	O75330	Hyaluronan mediated motility receptor OS=Homo sapiens GN=HMMR PE=1 SV=2	83215	724	0	0	0	0		4.83425	4	4	4	144565	0	0	0	0		0	0	0	0		5.93923	5	5	5	369194	0	0	0	0		0	0	0	0		10.7735	7	7	7	961933
NCDN_HUMAN	Q9UBB6	Neurochondrin OS=Homo sapiens GN=NCDN PE=1 SV=1	78091.9	729	0	0	0	0		5.34979	3	3	3	649569	0	0	0	0		0	0	0	0		6.85871	4	4	4	368392	0	0	0	0		0	0	0	0		11.5226	7	7	7	1.8063e+06
ETFA_HUMAN	P13804	Electron transfer flavoprotein subunit alpha, mitochondrial OS=Homo sapiens GN=ETFA PE=1 SV=1	34671.7	333	7.50751	2	2	2	270947	13.5135	4	4	4	808747	2.1021	1	1	1	211297	2.1021	1	1	1	141832	6.60661	2	2	2	365277	20.1201	7	6	6	1.48609e+06	18.018	7	5	5	1.41312e+06	9.90991	3	3	3	648550
ITB1_HUMAN	P05556	Integrin beta-1 OS=Homo sapiens GN=ITGB1 PE=1 SV=2	87395.3	798	2.50627	2	2	2	262169	2.38095	2	2	2	264967	2.50627	2	2	2	448604	2.50627	2	2	2	212803	2.38095	2	2	2	363918	3.63409	3	3	3	350845	5.6391	4	4	4	471835	2.38095	2	2	2	353715
GNAI2_HUMAN	P04899	Guanine nucleotide-binding protein G(i) subunit alpha-2 OS=Homo sapiens GN=GNAI2 PE=1 SV=3	40071.2	355	0	0	0	0		14.0845	4	4	2	795523	0	0	0	0		0	0	0	0		5.35211	2	2	2	359682	0	0	0	0		0	0	0	0		14.6479	5	4	3	3.18982e+06
DNJC7_HUMAN	Q99615	DnaJ homolog subfamily C member 7 OS=Homo sapiens GN=DNAJC7 PE=1 SV=2	56114.8	494	0	0	0	0		4.45344	2	2	2	282039	1.417	1	1	1	70306.7	0	0	0	0		6.68016	3	3	3	359334	2.83401	1	1	1	28203.3	2.83401	1	1	1	37695.8	14.5749	8	7	7	1.37615e+06
MYPT1_HUMAN	O14974	Protein phosphatase 1 regulatory subunit 12A OS=Homo sapiens GN=PPP1R12A PE=1 SV=1	113274	1030	0	0	0	0		2.62136	2	2	2	69527.1	0	0	0	0		0	0	0	0		3.68932	3	3	3	352407	0	0	0	0		0	0	0	0		4.85437	4	4	4	604585
LMO7_HUMAN	Q8WWI1	LIM domain only protein 7 OS=Homo sapiens GN=LMO7 PE=1 SV=3	189439	1683	0	0	0	0		3.26797	5	5	5	234338	0.891266	1	1	1	18298.7	0.891266	1	1	1	20865.4	5.58526	8	8	8	347258	0	0	0	0		0	0	0	0		8.79382	12	12	12	1.33801e+06
XPO2_HUMAN	P55060	Exportin-2 OS=Homo sapiens GN=CSE1L PE=1 SV=3	109417	971	1.95675	2	2	2	91055.1	1.75077	2	2	2	98863.6	1.95675	2	2	2	101568	1.02987	1	1	1	45705.8	3.8105	4	4	4	347117	2.05973	2	2	2	74800.4	2.05973	2	2	2	94154.9	1.64779	2	2	2	2.65562e+06
PPIG_HUMAN	Q13427	Peptidyl-prolyl cis-trans isomerase G OS=Homo sapiens GN=PPIG PE=1 SV=2	86658.7	754	2.51989	2	2	2	317572	5.30504	5	4	4	1.2436e+06	4.24403	4	3	3	600397	0.795756	1	1	1	131284	2.38727	2	2	2	347093	5.43767	5	4	4	970664	6.23342	5	5	5	668011	2.78515	2	2	2	543974
FHL1_HUMAN	Q13642	Four and a half LIM domains protein 1 OS=Homo sapiens GN=FHL1 PE=1 SV=4	36012.7	323	0	0	0	0		6.50155	2	2	2	406093	3.71517	1	1	1	98057.8	0	0	0	0		6.50155	2	2	2	335481	3.71517	1	1	1	194678	3.71517	1	1	1	165182	9.90712	3	3	3	1.19828e+06
NHS_HUMAN	Q6T4R5	Nance-Horan syndrome protein OS=Homo sapiens GN=NHS PE=1 SV=1	172720	1630	0	0	0	0		3.25153	4	4	4	302538	0	0	0	0		0	0	0	0		5.03067	7	7	7	333992	0	0	0	0		0	0	0	0		13.8037	18	17	17	2.37212e+06
NFX1_HUMAN	Q12986	Transcriptional repressor NF-X1 OS=Homo sapiens GN=NFX1 PE=1 SV=2	122663	1120	0	0	0	0		4.46429	4	4	4	283843	0	0	0	0		0	0	0	0		6.96429	6	6	6	332420	0	0	0	0		0	0	0	0		14.375	13	13	13	2.82053e+06
GOPC_HUMAN	Q9HD26	Golgi-associated PDZ and coiled-coil motif-containing protein OS=Homo sapiens GN=GOPC PE=1 SV=1	50038.9	462	0	0	0	0		4.11255	2	2	2	238003	0	0	0	0		0	0	0	0		6.06061	3	3	3	329707	0	0	0	0		0	0	0	0		7.57576	4	4	4	2.13534e+06
RBM33_HUMAN	Q96EV2	RNA-binding protein 33 OS=Homo sapiens GN=RBM33 PE=1 SV=3	128576	1170	0	0	0	0		4.78632	4	4	4	368341	0	0	0	0		0	0	0	0		2.13675	2	2	2	323455	0	0	0	0		2.22222	2	2	2	88357.3	11.453	10	10	10	2.82145e+06
NFKB2_HUMAN	Q00653	Nuclear factor NF-kappa-B p100 subunit OS=Homo sapiens GN=NFKB2 PE=1 SV=4	95615.3	900	0	0	0	0		4.44444	4	4	3	198194	0	0	0	0		0	0	0	0		5.11111	4	4	4	317065	0	0	0	0		0	0	0	0		23.7778	20	18	17	4.72027e+06
DYHC1_HUMAN	Q14204	Cytoplasmic dynein 1 heavy chain 1 OS=Homo sapiens GN=DYNC1H1 PE=1 SV=5	527687	4646	1.70039	8	8	8	94442.3	1.03315	4	4	4	28276.7	1.87258	9	9	9	87035.4	0.602669	3	3	3	22947.7	3.61601	18	18	18	316685	2.23848	11	11	11	96950.5	1.63582	8	8	8	68462.9	0.516573	2	2	2	26432.5
SRGP1_HUMAN	Q7Z6B7	SLIT-ROBO Rho GTPase-activating protein 1 OS=Homo sapiens GN=SRGAP1 PE=1 SV=1	122633	1085	0	0	0	0		1.65899	2	2	0	260850	0	0	0	0		0	0	0	0		1.65899	2	2	0	312864	0	0	0	0		0	0	0	0		5.16129	4	4	2	1.43202e+06
CLH1_HUMAN	Q00610	Clathrin heavy chain 1 OS=Homo sapiens GN=CLTC PE=1 SV=5	190147	1675	1.73134	3	3	3	96860.2	1.79104	3	3	3	107798	1.07463	2	2	2	70678.2	0.656716	1	1	1	30951	3.64179	6	6	6	310791	3.9403	7	7	7	225825	4.1194	7	7	7	207968	1.37313	2	2	2	93934.5
SYNPO_HUMAN	Q8N3V7	Synaptopodin OS=Homo sapiens GN=SYNPO PE=1 SV=2	97416.8	929	0	0	0	0		8.28848	6	6	6	911535	0	0	0	0		0	0	0	0		4.09042	3	3	3	309930	0	0	0	0		0	0	0	0		10.9795	8	8	8	2.0336e+06
PSD3_HUMAN	Q9NYI0	PH and SEC7 domain-containing protein 3 OS=Homo sapiens GN=PSD3 PE=1 SV=2	114216	1048	0	0	0	0		3.91221	3	3	3	396090	0	0	0	0		0	0	0	0		2.57634	2	2	2	300211	0	0	0	0		0	0	0	0		8.68321	9	8	8	2.64376e+06
SSFA2_HUMAN	P28290	Sperm-specific antigen 2 OS=Homo sapiens GN=SSFA2 PE=1 SV=3	135419	1259	0	0	0	0		2.5417	3	3	3	167878	0	0	0	0		0	0	0	0		3.25655	4	4	4	297448	0	0	0	0		0	0	0	0		10.5639	12	12	12	1.97627e+06
PJA2_HUMAN	O43164	E3 ubiquitin-protein ligase Praja-2 OS=Homo sapiens GN=PJA2 PE=1 SV=4	76804.2	708	0	0	0	0		9.18079	4	4	4	650399	0	0	0	0		0	0	0	0		4.9435	2	2	2	296847	0	0	0	0		0	0	0	0		18.9266	9	9	8	6.64221e+06
ERP44_HUMAN	Q9BS26	Endoplasmic reticulum resident protein 44 OS=Homo sapiens GN=ERP44 PE=1 SV=1	46539.5	406	7.88177	3	3	3	1.2894e+06	4.6798	2	2	2	299039	2.46305	1	1	1	89522	1.72414	1	1	1	118919	5.41872	2	2	2	288544	8.867	3	3	3	433182	10.5911	4	4	4	732077	5.91133	2	2	2	586917
TRI25_HUMAN	Q14258	E3 ubiquitin/ISG15 ligase TRIM25 OS=Homo sapiens GN=TRIM25 PE=1 SV=2	70142	630	0	0	0	0		5.87302	3	3	3	392025	0	0	0	0		0	0	0	0		3.1746	2	2	2	288482	0	0	0	0		0	0	0	0		8.09524	4	4	4	1.39109e+06
GRIN1_HUMAN	Q7Z2K8	G protein-regulated inducer of neurite outgrowth 1 OS=Homo sapiens GN=GPRIN1 PE=1 SV=2	100223	1008	0	0	0	0		6.74603	7	7	7	380794	0	0	0	0		0	0	0	0		4.96032	5	5	5	282926	0	0	0	0		0	0	0	0		20.6349	16	16	16	1.45151e+07
PERQ2_HUMAN	Q6Y7W6	PERQ amino acid-rich with GYF domain-containing protein 2 OS=Homo sapiens GN=GIGYF2 PE=1 SV=1	148377	1299	0.846805	1	1	1	47732.4	3.07929	3	3	3	375251	0	0	0	0		0	0	0	0		4.00308	4	4	4	278316	0	0	0	0		0.846805	1	1	1	44723.4	8.46805	9	9	9	1.42002e+06
PLOD2_HUMAN	O00469	Procollagen-lysine,2-oxoglutarate 5-dioxygenase 2 OS=Homo sapiens GN=PLOD2 PE=1 SV=2	84117.8	737	4.74898	3	3	3	230331	5.97015	4	4	4	299869	0	0	0	0		0	0	0	0		3.52782	2	2	2	274200	4.74898	3	3	3	233606	9.09091	6	6	6	539639	3.12076	2	2	2	233230
SKA3_HUMAN	Q8IX90	Spindle and kinetochore-associated protein 3 OS=Homo sapiens GN=SKA3 PE=1 SV=2	45640.4	412	0	0	0	0		6.06796	2	2	2	171692	0	0	0	0		0	0	0	0		5.82524	2	2	2	264297	0	0	0	0		0	0	0	0		7.03883	2	2	2	302330
MYH10_HUMAN	P35580	Myosin-10 OS=Homo sapiens GN=MYH10 PE=1 SV=3	227368	1976	2.68219	7	7	0	310995	1.51822	3	3	0	310678	0.860324	2	2	0	83220.1	0.404858	1	1	0	58173.1	1.16397	3	3	0	259237	2.02429	6	5	0	252367	2.22672	5	5	0	230822	2.17611	5	5	0	347929
GCR_HUMAN	P04150	Glucocorticoid receptor OS=Homo sapiens GN=NR3C1 PE=1 SV=1	84227	777	0	0	0	0		5.66281	4	4	4	392294	0	0	0	0		0	0	0	0		4.6332	3	3	3	255317	0	0	0	0		0	0	0	0		16.3449	10	10	8	2.92853e+06
GFPT1_HUMAN	Q06210	Glutamine--fructose-6-phosphate aminotransferase [isomerizing] 1 OS=Homo sapiens GN=GFPT1 PE=1 SV=3	78098.5	699	1.14449	1	1	0	52113.5	6.15165	4	4	2	461323	0	0	0	0		0	0	0	0		2.43205	2	2	0	255021	1.28755	1	1	0	58568.9	2.43205	2	2	0	135948	2.43205	2	2	0	1.00311e+06
NEK9_HUMAN	Q8TD19	Serine/threonine-protein kinase Nek9 OS=Homo sapiens GN=NEK9 PE=1 SV=2	105883	979	0	0	0	0		3.47293	3	3	3	216007	0	0	0	0		0	0	0	0		3.26864	3	3	3	254360	0	0	0	0		0	0	0	0		16.4454	13	12	12	3.4578e+06
UACA_HUMAN	Q9BZF9	Uveal autoantigen with coiled-coil domains and ankyrin repeats OS=Homo sapiens GN=UACA PE=1 SV=2	160867	1416	0	0	0	0		4.16667	6	6	6	288716	0	0	0	0		0	0	0	0		3.74294	6	6	6	254155	0	0	0	0		0	0	0	0		7.5565	11	11	11	1.14612e+06
KRI1_HUMAN	Q8N9T8	Protein KRI1 homolog OS=Homo sapiens GN=KRI1 PE=1 SV=2	82415.1	709	0	0	0	0		2.67983	2	2	2	224222	1.12835	1	1	1	59515.4	0	0	0	0		3.24401	2	2	2	252905	0	0	0	0		0	0	0	0		6.7701	4	4	4	1303836
DESP_HUMAN	P15924	Desmoplakin OS=Homo sapiens GN=DSP PE=1 SV=3	328048	2871	21.4908	79	72	72	6.97096e+06	13.3055	45	43	43	1.7374e+06	9.1954	30	30	30	802475	5.6078	18	18	18	443660	2.78649	9	9	9	240160	23.1975	84	77	77	4.85301e+06	10.6931	35	35	35	1.25935e+06	2.61233	8	8	8	324163
HORN_HUMAN	Q86YZ3	Hornerin OS=Homo sapiens GN=HRNR PE=1 SV=2	266902	2850	13.3684	31	21	20	9.2863e+06	1.96491	5	5	4	562651	4.52632	12	9	9	534294	1.57895	4	4	4	356620	2	5	4	4	239296	10.4912	19	15	15	3.48376e+06	4.03509	11	8	8	887823	2.35088	6	5	5	746546
HNRL1_HUMAN	Q9BUJ2	Heterogeneous nuclear ribonucleoprotein U-like protein 1 OS=Homo sapiens GN=HNRNPUL1 PE=1 SV=2	94877.5	856	2.33645	2	2	1	164602	2.33645	2	2	1	245465	1.16822	1	1	1	152746	1.16822	1	1	1	143007	1.98598	2	2	1	239166	5.95794	5	5	4	857248	6.65888	7	7	5	899959	2.33645	2	2	1	376511
TACC2_HUMAN	O95359	Transforming acidic coiled-coil-containing protein 2 OS=Homo sapiens GN=TACC2 PE=1 SV=3	304389	2948	0	0	0	0		0.915875	3	3	0	197321	0	0	0	0		0	0	0	0		0.542741	3	3	0	237839	0	0	0	0		0	0	0	0		0.915875	5	5	0	968500
GTSE1_HUMAN	Q9NYZ3	G2 and S phase-expressed protein 1 OS=Homo sapiens GN=GTSE1 PE=1 SV=3	74996	720	0	0	0	0		5.55556	3	3	3	237766	0	0	0	0		0	0	0	0		4.02778	2	2	2	233434	0	0	0	0		0	0	0	0		10.6944	5	5	5	642335
GGNB2_HUMAN	Q9H3C7	Gametogenetin-binding protein 2 OS=Homo sapiens GN=GGNBP2 PE=1 SV=1	78169.6	697	0	0	0	0		3.01291	2	2	2	175922	0	0	0	0		0	0	0	0		3.01291	2	2	2	231038	0	0	0	0		0	0	0	0		9.46915	5	5	5	890875
RB6I2_HUMAN	Q8IUD2	ELKS/Rab6-interacting/CAST family member 1 OS=Homo sapiens GN=ERC1 PE=1 SV=1	126470	1116	0	0	0	0		3.1362	3	3	2	80507.2	0	0	0	0		0	0	0	0		5.64516	6	6	6	225436	0	0	0	0		0	0	0	0		5.01792	5	5	4	392580
KKCC1_HUMAN	Q8N5S9	Calcium/calmodulin-dependent protein kinase kinase 1 OS=Homo sapiens GN=CAMKK1 PE=1 SV=2	55122.8	505	0	0	0	0		6.13861	2	2	2	772062	0	0	0	0		0	0	0	0		4.55446	2	2	2	216408	0	0	0	0		0	0	0	0		17.0297	8	7	7	3.39069e+06
QSER1_HUMAN	Q2KHR3	Glutamine and serine-rich protein 1 OS=Homo sapiens GN=QSER1 PE=1 SV=3	185759	1735	0	0	0	0		2.42075	3	3	3	167386	0	0	0	0		0	0	0	0		1.49856	2	2	2	207219	0	0	0	0		0	0	0	0		3.63112	5	5	5	932212
PRC2A_HUMAN	P48634	Protein PRRC2A OS=Homo sapiens GN=PRRC2A PE=1 SV=3	225347	2157	0	0	0	0		0.880853	2	2	1	154648	0	0	0	0		0	0	0	0		2.03987	4	4	3	206959	0	0	0	0		0.370885	1	1	0	23027.6	1.57626	3	3	2	460527
ZO1_HUMAN	Q07157	Tight junction protein ZO-1 OS=Homo sapiens GN=TJP1 PE=1 SV=3	192443	1748	0	0	0	0		3.89016	7	6	6	683347	0	0	0	0		0	0	0	0		1.71625	3	3	3	202295	0	0	0	0		0	0	0	0		4.8627	7	7	7	1.64816e+06
WDR44_HUMAN	Q5JSH3	WD repeat-containing protein 44 OS=Homo sapiens GN=WDR44 PE=1 SV=1	99846.2	913	0	0	0	0		3.17634	2	2	2	123588	0	0	0	0		0	0	0	0		6.0241	4	4	4	201493	0	0	0	0		0	0	0	0		6.24315	4	4	4	404680
AHDC1_HUMAN	Q5TGY3	AT-hook DNA-binding motif-containing protein 1 OS=Homo sapiens GN=AHDC1 PE=1 SV=1	165427	1603	0	0	0	0		4.11728	6	6	5	446514	0	0	0	0		0	0	0	0		2.932	4	4	4	201100	0	0	0	0		0	0	0	0		19.9626	27	25	24	4.07868e+06
TARA_HUMAN	Q9H2D6	TRIO and F-actin-binding protein OS=Homo sapiens GN=TRIOBP PE=1 SV=3	256640	2365	0	0	0	0		1.7759	5	4	3	171026	0	0	0	0		0	0	0	0		2.41015	5	5	5	198262	0	0	0	0		0	0	0	0		4.5666	10	10	9	743011
ANR17_HUMAN	O75179	Ankyrin repeat domain-containing protein 17 OS=Homo sapiens GN=ANKRD17 PE=1 SV=3	269719	2603	0	0	0	0		1.22935	2	2	1	69362	0	0	0	0		0	0	0	0		3.03496	6	6	3	197120	0	0	0	0		0	0	0	0		3.99539	9	9	4	1.66584e+06
UTRO_HUMAN	P46939	Utrophin OS=Homo sapiens GN=UTRN PE=1 SV=2	390331	3433	0	0	0	0		1.39819	5	5	3	213420	0	0	0	0		0	0	0	0		0.873871	3	3	2	191715	0	0	0	0		0	0	0	0		4.80629	14	14	13	882714
DAB2_HUMAN	P98082	Disabled homolog 2 OS=Homo sapiens GN=DAB2 PE=1 SV=3	80939.5	770	0	0	0	0		3.11688	2	2	2	169522	0	0	0	0		0	0	0	0		3.11688	2	2	2	185812	0	0	0	0		1.68831	1	1	1	53359.3	6.75325	4	4	4	1.20002e+06
TENC1_HUMAN	Q63HR2	Tensin-like C1 domain-containing phosphatase OS=Homo sapiens GN=TENC1 PE=1 SV=2	150195	1409	0	0	0	0		3.47764	4	4	3	210747	0	0	0	0		0	0	0	0		2.76792	3	3	2	185252	0	0	0	0		0	0	0	0		5.18098	6	6	4	1.22166e+06
CAMP2_HUMAN	Q08AD1	Calmodulin-regulated spectrin-associated protein 2 OS=Homo sapiens GN=CAMSAP2 PE=1 SV=3	165599	1489	0	0	0	0		2.955	4	4	4	248839	0	0	0	0		0	0	0	0		2.08193	3	3	3	179473	0.470114	1	1	1	31325.8	0.470114	1	1	1	31981.9	6.5816	9	9	9	1.08937e+06
XRCC5_HUMAN	P13010	X-ray repair cross-complementing protein 5 OS=Homo sapiens GN=XRCC5 PE=1 SV=3	81770.5	732	3.68852	3	3	3	141738	2.86885	2	2	2	129346	2.04918	1	1	1	43942.5	1.91257	1	1	1	51445.5	3.27869	2	2	2	178029	4.91803	4	4	4	270532	4.91803	3	3	3	197770	4.78142	3	3	3	372897
GLI3_HUMAN	P10071	Transcriptional activator GLI3 OS=Homo sapiens GN=GLI3 PE=1 SV=6	166300	1580	0	0	0	0		1.13924	2	2	1	142956	0	0	0	0		0	0	0	0		2.27848	3	3	2	174785	0	0	0	0		0	0	0	0		1.64557	2	2	1	236340
DDX41_HUMAN	Q9UJV9	Probable ATP-dependent RNA helicase DDX41 OS=Homo sapiens GN=DDX41 PE=1 SV=2	69247.2	622	0	0	0	0		6.75241	4	4	4	338763	0	0	0	0		0	0	0	0		4.98392	3	3	3	171802	0	0	0	0		0	0	0	0		4.98392	3	3	3	401759
RHG22_HUMAN	Q7Z5H3	Rho GTPase-activating protein 22 OS=Homo sapiens GN=ARHGAP22 PE=1 SV=1	75481.4	698	0	0	0	0		2.86533	2	2	2	109998	0	0	0	0		0	0	0	0		2.5788	2	2	2	171506	0	0	0	0		0	0	0	0		14.8997	9	9	9	2.12659e+06
MYH11_HUMAN	P35749	Myosin-11 OS=Homo sapiens GN=MYH11 PE=1 SV=3	225693	1972	1.62272	4	4	0	180402	2.43408	5	4	0	362836	1.21704	2	2	0	31218.8	1.16633	3	3	0	62061.6	1.77485	4	4	0	169540	2.94118	8	6	0	302946	2.58621	6	5	0	245225	1.77485	4	4	0	306978
CD2AP_HUMAN	Q9Y5K6	CD2-associated protein OS=Homo sapiens GN=CD2AP PE=1 SV=1	70605.6	639	0	0	0	0		3.59937	2	2	2	156804	0	0	0	0		0	0	0	0		3.75587	2	2	2	166814	1.25196	1	1	1	41005.4	0	0	0	0		12.3631	7	7	7	1.26735e+06
BACH1_HUMAN	O14867	Transcription regulator protein BACH1 OS=Homo sapiens GN=BACH1 PE=1 SV=2	80528.2	736	0	0	0	0		5.70652	4	4	4	255295	0	0	0	0		0	0	0	0		2.85326	2	2	2	163385	0	0	0	0		0	0	0	0		7.74457	5	5	5	1.12332e+06
UT14A_HUMAN	Q9BVJ6	U3 small nucleolar RNA-associated protein 14 homolog A OS=Homo sapiens GN=UTP14A PE=1 SV=1	86994.4	771	0	0	0	0		2.85344	2	2	2	449680	0	0	0	0		0	0	0	0		3.11284	2	2	2	155846	1.29702	1	1	1	313847	0	0	0	0		10.7652	7	7	6	1.20603e+06
PRC2B_HUMAN	Q5JSZ5	Protein PRRC2B OS=Homo sapiens GN=PRRC2B PE=1 SV=2	238433	2229	0	0	0	0		2.78152	6	6	5	240996	0	0	0	0		0	0	0	0		1.39076	3	3	2	154752	0	0	0	0		0.358905	1	1	0	21826.2	7.17811	15	15	14	1.34541e+06
SHOT1_HUMAN	A0MZ66	Shootin-1 OS=Homo sapiens GN=KIAA1598 PE=1 SV=4	70730	631	0	0	0	0		4.75436	3	3	3	501695	0	0	0	0		0	0	0	0		3.48653	2	2	2	149545	0	0	0	0		0	0	0	0		12.6783	6	6	6	1.00699e+06
RUFY1_HUMAN	Q96T51	RUN and FYVE domain-containing protein 1 OS=Homo sapiens GN=RUFY1 PE=1 SV=2	78933.6	708	0	0	0	0		4.09605	3	3	3	762824	0	0	0	0		0	0	0	0		3.38983	2	2	2	147300	0	0	0	0		0	0	0	0		10.452	7	7	6	1.40998e+06
AKP13_HUMAN	Q12802	A-kinase anchor protein 13 OS=Homo sapiens GN=AKAP13 PE=1 SV=2	302223	2813	0	0	0	0		0.853182	2	2	2	39407.8	0	0	0	0		0	0	0	0		2.0974	5	5	5	139017	0	0	0	0		0	0	0	0		5.86562	12	12	12	836324
SPAG5_HUMAN	Q96R06	Sperm-associated antigen 5 OS=Homo sapiens GN=SPAG5 PE=1 SV=2	132448	1193	0	0	0	0		3.52054	3	3	3	153421	0	0	0	0		0	0	0	0		1.84409	2	2	2	122698	0	0	0	0		0	0	0	0		10.5616	11	11	11	1.16459e+06
IRS1_HUMAN	P35568	Insulin receptor substrate 1 OS=Homo sapiens GN=IRS1 PE=1 SV=1	128580	1242	0	0	0	0		4.1868	4	4	4	318340	0	0	0	0		0	0	0	0		2.01288	2	2	2	121392	0	0	0	0		0	0	0	0		8.9372	8	8	8	2.31642e+06
BAZ1B_HUMAN	Q9UIG0	Tyrosine-protein kinase BAZ1B OS=Homo sapiens GN=BAZ1B PE=1 SV=2	169098	1483	0	0	0	0		2.69724	4	4	4	338616	0	0	0	0		0	0	0	0		1.48348	2	2	2	120866	0	0	0	0		0	0	0	0		4.98989	6	6	6	487759
MAP1S_HUMAN	Q66K74	Microtubule-associated protein 1S OS=Homo sapiens GN=MAP1S PE=1 SV=2	110365	1059	0	0	0	0		3.21058	3	3	3	209754	0	0	0	0		0	0	0	0		1.79415	2	2	2	120755	0	0	0	0		0	0	0	0		14.542	13	13	13	4.75739e+06
TANC2_HUMAN	Q9HCD6	Protein TANC2 OS=Homo sapiens GN=TANC2 PE=1 SV=3	215847	1990	0	0	0	0		2.31156	4	4	4	154266	0	0	0	0		0	0	0	0		1.15578	2	2	2	118253	0	0	0	0		0	0	0	0		3.06533	5	5	5	319339
WAPL_HUMAN	Q7Z5K2	Wings apart-like protein homolog OS=Homo sapiens GN=WAPAL PE=1 SV=1	131021	1190	0	0	0	0		2.60504	2	2	2	90202.7	0	0	0	0		0	0	0	0		2.60504	2	2	2	117926	0	0	0	0		0	0	0	0		5.46218	5	5	5	668546
PARP4_HUMAN	Q9UKK3	Poly [ADP-ribose] polymerase 4 OS=Homo sapiens GN=PARP4 PE=1 SV=3	189895	1724	0	0	0	0		2.5522	4	4	4	520247	0	0	0	0		0	0	0	0		1.39211	2	2	2	115905	0	0	0	0		0	0	0	0		5.33643	8	8	8	487812
RHG21_HUMAN	Q5T5U3	Rho GTPase-activating protein 21 OS=Homo sapiens GN=ARHGAP21 PE=1 SV=1	212990	1957	0	0	0	0		1.63516	3	3	3	144508	0	0	0	0		0	0	0	0		2.70823	4	4	4	115150	0	0	0	0		0	0	0	0		6.59172	10	10	9	618138
TENS1_HUMAN	Q9HBL0	Tensin-1 OS=Homo sapiens GN=TNS1 PE=1 SV=2	182001	1735	0	0	0	0		1.44092	2	2	1	74843.1	0	0	0	0		0	0	0	0		1.49856	2	2	1	108750	0	0	0	0		0	0	0	0		3.11239	5	5	3	667352
ANKH1_HUMAN	Q8IWZ3	Ankyrin repeat and KH domain-containing protein 1 OS=Homo sapiens GN=ANKHD1 PE=1 SV=1	265162	2542	0	0	0	0		0.826121	2	2	1	63464.3	0	0	0	0		0	0	0	0		1.14083	3	3	0	101862	0.393391	1	1	1	23423.6	0	0	0	0		6.49095	14	14	9	1.81434e+06
CLIP2_HUMAN	Q9UDT6	CAP-Gly domain-containing linker protein 2 OS=Homo sapiens GN=CLIP2 PE=1 SV=1	114261	1046	0	0	0	0		4.2065	5	5	5	369053	0	0	0	0		0	0	0	0		1.62524	2	2	2	88584.1	0	0	0	0		0	0	0	0		3.63289	4	4	4	588934
TMF1_HUMAN	P82094	TATA element modulatory factor OS=Homo sapiens GN=TMF1 PE=1 SV=2	120637	1093	0	0	0	0		2.92772	3	3	3	157067	0	0	0	0		0	0	0	0		2.1043	2	2	2	78718.2	0	0	0	0		0	0	0	0		4.75755	3	3	3	147250
SI1L3_HUMAN	O60292	Signal-induced proliferation-associated 1-like protein 3 OS=Homo sapiens GN=SIPA1L3 PE=1 SV=3	191465	1781	0	0	0	0		1.40371	2	2	2	56061.9	0	0	0	0		0	0	0	0		1.516	2	2	2	73416.6	0	0	0	0		0	0	0	0		3.032	4	4	4	397483
NAV1_HUMAN	Q8NEY1	Neuron navigator 1 OS=Homo sapiens GN=NAV1 PE=1 SV=2	198010	1877	0	0	0	0		1.22536	2	2	2	76467.6	0	0	0	0		0	0	0	0		1.70485	2	2	2	71760.6	0	0	0	0		0	0	0	0		7.40543	11	11	10	781685
TRIO_HUMAN	O75962	Triple functional domain protein OS=Homo sapiens GN=TRIO PE=1 SV=2	342074	3097	0	0	0	0		1.38844	4	4	4	215602	0	0	0	0		0	0	0	0		0.774943	2	2	1	71741.9	0	0	0	0		0	0	0	0		1.93736	6	6	5	502817
MYH14_HUMAN	Q7Z406	Myosin-14 OS=Homo sapiens GN=MYH14 PE=1 SV=2	226210	1995	1.60401	4	4	0	178958	1.65414	4	3	0	323083	0.451128	1	1	0	14471.8	0	0	0	0		1.00251	2	2	0	69900.9	2.15539	7	5	0	275274	1.80451	5	4	0	218541	1.75439	4	4	0	304522
SETD2_HUMAN	Q9BYW2	Histone-lysine N-methyltransferase SETD2 OS=Homo sapiens GN=SETD2 PE=1 SV=3	282362	2564	0	0	0	0		0.936037	2	2	2	54650.8	0	0	0	0		0	0	0	0		1.32605	3	3	3	67499.1	0	0	0	0		0	0	0	0		1.87207	4	4	4	254130
GOGA4_HUMAN	Q13439	Golgin subfamily A member 4 OS=Homo sapiens GN=GOLGA4 PE=1 SV=1	258467	2230	0	0	0	0		2.19731	5	5	4	221204	0	0	0	0		0	0	0	0		1.47982	3	3	3	64829	0	0	0	0		0	0	0	0		4.61883	10	10	10	479357
CENPF_HUMAN	P49454	Centromere protein F OS=Homo sapiens GN=CENPF PE=1 SV=2	362768	3210	0	0	0	0		0.872274	3	3	3	60522.1	0	0	0	0		0	0	0	0		0.965732	3	3	3	54978.2	0	0	0	0		0	0	0	0		1.05919	3	3	3	30687.6
NCOR1_HUMAN	O75376	Nuclear receptor corepressor 1 OS=Homo sapiens GN=NCOR1 PE=1 SV=2	265644	2440	0	0	0	0		0.778689	2	2	2	79953.5	0	0	0	0		0	0	0	0		0.942623	2	2	2	54730.1	0	0	0	0		0	0	0	0		3.15574	7	7	7	420435
MACF1_HUMAN	Q9UPN3	Microtubule-actin cross-linking factor 1, isoforms 1/2/3/5 OS=Homo sapiens GN=MACF1 PE=1 SV=4	828396	7388	0.162426	1	1	1	4575.29	0.649702	4	4	3	39566.4	0.108284	1	1	0	9143.63	0	0	0	0		0.676773	4	4	3	52018.2	0.108284	1	1	0	16558.2	0.108284	1	1	0	16874.9	2.23335	14	14	14	278612
ZFY26_HUMAN	Q68DK2	Zinc finger FYVE domain-containing protein 26 OS=Homo sapiens GN=ZFYVE26 PE=1 SV=3	280490	2539	0	0	0	0		0.196928	2	2	0	169434	0	0	0	0		0	0	0	0		0.196928	2	1	0	48526.6	0	0	0	0		0	0	0	0		0.196928	2	1	0	131980
DYST_HUMAN	Q03001	Dystonin OS=Homo sapiens GN=DST PE=1 SV=4	850177	7570	0	0	0	0		0.686922	4	4	4	30916.8	0	0	0	0		0	0	0	0		0.700132	5	5	5	46504.2	0	0	0	0		0	0	0	0		2.50991	16	16	16	310917
[truncated: 2 more rows]
